# Supplementary material for: Integration of mRNA and miRNA Analysis Reveals the Molecular Mechanism Underlying Salt and Alkali Stress Tolerance in Tobacco
Source: Int J Mol Sci. 2019 May 14;20(10):2391. doi: 10.3390/ijms20102391 (PMC6566703; doi:10.3390/ijms20102391)
Supplement: Supplementary file 1 [file ijms-20-02391-s001.zip]

Archive with 9 entries (8 files):
- Supplementary File 1/
- Supplementary File 1/Fig S1.tif
- Supplementary File 1/Fig S2.tif
- Supplementary File 1/Table S1.xlsx
- Supplementary File 1/Table S2.xlsx
- Supplementary File 1/Table S3.xlsx
- Supplementary File 1/Table S4.xlsx
- Supplementary File 1/Table S5.xlsx
- Supplementary File 1/Table S6.xlsx
