# Supplementary material for: Integration of mRNA and miRNA Analysis Reveals the Molecular Mechanism Underlying Salt and Alkali Stress Tolerance in Tobacco
Source: Int J Mol Sci. 2019 May 14;20(10):2391. doi: 10.3390/ijms20102391 (PMC6566703; doi:10.3390/ijms20102391)
Supplement: Supplementary file 1 [file ijms-20-02391-s001.zip › Supplementary File 1/Table S1.xlsx]

## Sheet: Sheet1
Gene_id	Chromosome	Strand	Start	End	Length	CK_1_fpkm	CK_2_fpkm	CK_3_fpkm	NaCl_1_fpkm	NaCl_2_fpkm	NaCl_3_fpkm	NaHCO3_1_fpkm	NaHCO3_2_fpkm	NaHCO3_3_fpkm	CK_group_fpkm	NaCl_group_fpkm	NaHCO3_group_fpkm	log2FoldChange(NaClvsCK)	P-value (NaClvsCK)	Significant(NaClvsCK)	Gene_annotation
107758959	NW_015865279.1	+	21315	25789	1569	5.47594	5.04469	5.97713	1.77597	1.58621	1.70101	1.75328	1.12844	1.03798	5.49925	1.68773	1.30657	-2.0019	7.3657e-29	DOWN	uncharacterized LOC107758959
107758994	NW_015865346.1	+	38767	42393	1453	1.11149	1.28462	1.21851	0.0322312	0.13487	0.165824	0	0	0	1.20487	0.110975	0	-3.7448	1.3906e-15	DOWN	peroxidase 19-like
107759008	NW_015865379.1	+	528649	539515	3275	0.216976	0.12986	0.177388	0.00714991	0.0777879	0.0396146	0.028766	0.0826824	0.0382524	0.174741	0.0415175	0.0499003	-2.373	0.00086523	DOWN	-
107759064	NW_015865532.1	-	106669	108590	1126	0.586736	1.35197	0.929673	0.382822	0.106793	0.286174	0.0342265	0.491889	0.568922	0.956125	0.258596	0.365013	-2.1842	0.00044214	DOWN	uncharacterized LOC107759064, transcript variant X1
107759068	NW_015865554.1	+	459	1333	875	0.984375	0.675063	1.01171	0.267611	0.156773	0.275362	0.0215334	0.238053	0.0477244	0.890384	0.233248	0.102437	-2.2319	0.00014794	DOWN	EPIDERMAL PATTERNING FACTOR-like protein 1
107759120	NW_015865752.1	-	282	1775	864	2.31781	4.8403	3.2659	0.975665	0.294856	0.900957	0.915916	1.37418	0.749147	3.47467	0.723826	1.01308	-2.5628	1.3834e-05	DOWN	uncharacterized LOC107759120
107759195	NW_015866048.1	-	3735	5261	817	0.0537658	0.147486	0	0.438501	0.611628	0.416494	0.141136	0.182032	0.651668	0.0670839	0.488874	0.324945	2.5633	0.013209	UP	uncharacterized LOC107759195, transcript variant X2
107759231	NW_015787837.1	-	116820	118334	1038	0.663837	0.386958	1.27926	0	0	0.0178555	0.0181519	0.160537	0	0.776686	0.00595182	0.0595628	-7.3444	4.2578e-06	DOWN	transcription factor MYB3-like
107759252	NW_015866236.1	-	40161	44795	2491	0.0433919	0.0238058	0	0.306708	0.276425	0.214751	1.12955	0.734546	0.957194	0.0223992	0.265961	0.940431	3.2657	0.00075852	UP	uncharacterized LOC107759252, transcript variant X5
107759261	NW_015866262.1	-	5764	7164	1177	0.98793	1.86689	3.0555	0.218841	0.366291	0.0787339	13.4789	21.3251	15.2028	1.97011	0.221289	16.669	-3.4416	0.00022734	DOWN	5-epiaristolochene 1,3-dihydroxylase
107759294	NW_015866384.1	+	6645	12775	1642	0.249166	0.0287786	0.0336956	0.727292	1.13378	0.823983	0.677016	0.73576	0.470487	0.10388	0.89502	0.627754	2.8021	1.7e-07	UP	PF01399:PCI domain
107759325	NW_015866500.1	-	34961	36015	721	2.44899	3.27701	2.68583	24.1954	23.6464	18.2255	13.2232	10.5737	15.2035	2.80394	22.0224	13.0001	2.6772	1.64e-24	UP	thioredoxin H4-like
107759326	NW_015866500.1	-	814	1759	602	0.286156	0.0784957	0.321675	2.91727	3.87374	2.61692	2.1283	3.39087	2.56658	0.228775	3.13598	2.69525	3.482	2.7076e-12	UP	thioredoxin H4-like
107759412	NW_015866713.1	+	69	1129	569	1.40023	2.11773	1.60442	0.576139	0.206642	0.45602	2.81467	3.00181	2.53195	1.70746	0.412934	2.78281	-2.3464	8.8931e-06	DOWN	-
107759427	NW_015866734.1	+	29521	30178	658	0.0981757	0.0718152	0.378384	1.88609	1.07215	1.18302	0.0859044	0.569807	0.729829	0.182792	1.38042	0.461847	2.6279	4.2745e-05	UP	uncharacterized LOC107759427
107759473	NW_015866886.1	+	25729	28425	1821	0.0591247	0.324371	0.1823	0	0.0107614	0.0407116	0	0	0.0458637	0.188599	0.0171577	0.0152879	-3.771	0.0088362	DOWN	probable WRKY transcription factor 9
107759552	NW_015867163.1	+	63076	65265	2190	1.45521	1.39174	1.18741	0.149691	0.277394	0.279279	0.017207	0.0570674	0.247884	1.34479	0.235455	0.107386	-2.8155	4.312e-18	DOWN	scarecrow-like protein 32
107759558	NW_015793267.1	+	41603	42368	766	0.393557	0.370139	0.758414	7.12261	17.3964	17.5177	12.5939	16.3428	14.3376	0.50737	14.0123	14.4248	4.4893	1.896e-08	UP	auxin-responsive protein SAUR72-like
107759576	NW_015867185.1	+	124370	126126	795	1.76058	3.03142	3.79293	0.235632	0.739493	0.466263	0.545106	1.70305	1.3657	2.86164	0.480463	1.20462	-2.8703	2.1211e-06	DOWN	HMG1/2-like protein
107759587	NW_015867266.1	-	56328	57058	731	25.7456	23.5626	21.6468	7.816	6.51432	4.53841	3.37656	7.06668	5.7697	23.6517	6.28958	5.40431	-2.2066	2.7768e-42	DOWN	chaperone protein dnaJ 11, chloroplastic-like
107759604	NW_015867302.1	-	279984	281038	706	9.11959	10.0399	9.01237	66.3673	58.873	49.0389	31.305	29.2677	30.4911	9.39062	58.0931	30.3546	2.3325	1.2671e-21	UP	thioredoxin H2-like
107759657	NW_015867459.1	-	83021	86422	2995	0.136605	0.165667	0.110841	0.961657	0.687025	0.674525	0.993987	1.39791	1.38034	0.137704	0.774402	1.25741	2.1939	1.9115e-08	UP	probable leucine-rich repeat receptor-like protein kinase At1g35710
107759682	NW_015867563.1	+	1764	3082	1188	7.86651	4.57429	6.96259	1.10378	1.60006	2.02813	0.33306	0.4734	0.175753	6.4678	1.57732	0.327405	-2.3375	1.1737e-08	DOWN	uncharacterized LOC107759682
107759707	NW_015867664.1	-	46	4182	932	3.16529	5.04487	6.85665	0	0.0841055	0.0198862	0	0	0	5.02227	0.0346639	0	-7.4713	9.4025e-17	DOWN	-
107759822	NW_015868045.1	-	5864	9374	1117	0.0192777	0.105762	0.0495328	1.0272	0.789477	1.04534	0.72533	0.503491	0.373849	0.0581908	0.954004	0.534223	3.7368	5.6276e-08	UP	uncharacterized protein DDB_G0283697-like
107759824	NW_015868045.1	-	13279	17992	1360	0.0317599	0.0348484	0.0204012	0.345368	0.346842	0.72441	0.291796	0.261138	0.200172	0.0290032	0.472207	0.251035	3.7191	3.4991e-05	UP	spindle pole body component 110, transcript variant X2
107759858	NW_015868073.1	+	75189	77188	1244	0.432741	1.48145	1.26757	0.188231	0.598609	0.11919	1.04508	1.92557	1.51057	1.06059	0.30201	1.49374	-2.1023	0.012845	DOWN	two-component response regulator ARR15-like
107759891	NW_015868166.1	-	16317	17926	588	0.65918	0.361641	0.658668	0	0	0	0	0	0	0.55983	0	0	#NAME?	5.4651e-06	DOWN	uncharacterized LOC107759891
107759893	NW_015868174.1	+	56181	62647	1098	16.1597	17.6236	18.5687	1.08763	0.678206	1.78925	1.4586	1.42279	0.779651	17.4507	1.18503	1.22035	-4.1833	1.1894e-149	DOWN	heavy metal-associated isoprenylated plant protein 3-like
107759959	NW_015868430.1	-	1100	1647	462	1.44487	1.07396	1.91613	0.0506839	0.0424168	0	0.0407829	0	0.0451936	1.47832	0.0310336	0.0286588	-5.8592	6.06e-10	DOWN	uncharacterized LOC107759959
107760124	NW_015868994.1	+	43015	45259	833	0.956457	1.1062	1.66051	4.44144	7.59867	7.47589	14.25	11.6526	9.22405	1.24105	6.50533	11.7089	2.0923	1.236e-07	UP	non-specific lipid-transfer protein 2-like
107760127	NW_015868994.1	+	21490	22930	662	0.0325275	0.249835	0.0417886	0.813545	1.06567	0.755917	0.654621	1.29005	1.60854	0.10805	0.878379	1.1844	2.7244	0.0011637	UP	-
107760129	NW_015868994.1	+	25139	25975	677	5.27993	6.45648	11.9319	33.9652	43.2456	39.2033	71.8044	47.5051	47.2486	7.88944	38.8047	55.5194	2.0034	4.2419e-19	UP	non-specific lipid-transfer protein 2-like
107760143	NW_015869047.1	+	56835	57860	901	0.119496	0.0524467	0.24563	2.23504	1.06574	2.42731	36.1568	26.5861	26.3021	0.139191	1.90936	29.6817	3.482	6.8977e-07	UP	probable glutathione S-transferase parA
107760149	NW_015869079.1	-	22	531	419	2.20985	2.08641	2.11277	0.279427	0.795088	0.530806	0	0	0.0498316	2.13634	0.535107	0.0166105	-2.2963	3.9035e-05	DOWN	thaumatin-like protein 1
107760167	NW_015869150.1	+	21681	24540	1094	0.708588	0.410345	0.859761	0.149828	0.0716511	0.220239	0.120559	0.0761595	0	0.659565	0.147239	0.0655729	-2.4651	0.00011043	DOWN	uncharacterized LOC107760167
107760174	NW_015869178.1	+	28350	31550	1824	12.3435	14.7621	13.8548	0.115603	0.128996	0.132168	0.103356	0.137112	0.0572667	13.6535	0.125589	0.0992448	-7.063	8.6709e-218	DOWN	transcription factor bHLH63-like, transcript variant X1
107760209	NW_015869314.1	-	103361	105044	1684	3.14559	3.0446	2.82555	15.6014	17.0132	14.913	17.1075	16.4262	18.5237	3.00524	15.8425	17.3525	2.1002	1.6345e-61	UP	CBL-interacting serine/threonine-protein kinase 7-like
107760291	NW_015869612.1	+	11992	13080	1089	0.375694	0.52071	0.55887	0	0	0	0.0173018	0.0191273	0	0.485091	0	0.012143	#NAME?	3.352e-09	DOWN	GDSL esterase/lipase At4g10955-like
107760325	NW_015869744.1	+	60204	66073	4064	0.0264926	0.00581378	0.0272284	0.0633798	0.163948	0.155058	0.505351	0.876443	0.832301	0.0198449	0.127462	0.738032	2.3833	0.0044395	UP	uncharacterized LOC107760325
107760335	NW_015869782.1	+	84747	86567	1821	1.73827	2.1668	2.03569	0.2186	0.0968529	0.0916012	0	0.102947	0	1.98025	0.135685	0.0343157	-4.1608	4.2966e-35	DOWN	leucine-rich repeat receptor-like serine/threonine-protein kinase BAM1
107760403	NW_015869959.1	-	79007	84200	2918	0.0577077	0.0542739	0.0529557	0.430309	0.412638	0.361881	0.180338	0.390755	0.183854	0.0549791	0.401609	0.251649	2.5714	2.1571e-05	UP	uncharacterized LOC107760403, transcript variant X1
107760448	NW_015870156.1	-	4564	5972	740	31.2231	42.4013	46.2812	247.133	305.627	345.032	168.761	181.471	159.53	39.9686	299.264	169.921	2.6058	1.0778e-27	UP	non-specific lipid-transfer protein 2-like
107760468	NW_015870238.1	-	102941	104497	974	3.09512	2.11044	2.81185	0.889518	0.523112	0.58989	0.193447	0.427713	0.364426	2.67247	0.667507	0.328528	-2.2979	6.7569e-13	DOWN	cyclin-U2-1-like
107760487	NW_015870317.1	-	27763	29706	1121	3.49602	3.51984	3.35621	0.689319	1.08384	0.942405	0.0168079	0.204394	0	3.45736	0.905189	0.073734	-2.2326	6.614e-17	DOWN	xanthoxin dehydrogenase-like
107760496	NW_015870335.1	+	11078	13108	758	0.483573	0.655445	0.730887	0	0	0	0	0	0	0.623301	0	0	#NAME?	2.8197e-08	DOWN	uncharacterized LOC107760496, transcript variant X2
107760521	NW_015870381.1	-	3181	4246	886	0	0	0	0.210413	0.251561	0.261712	1.54797	1.06956	0.750481	0	0.241229	1.12267	Inf	0.0097785	UP	probable E3 ubiquitin-protein ligase RNF217, transcript variant X2
107760578	NW_015870546.1	-	38306	40613	1436	1.60898	2.17793	2.80118	0.327038	0.218956	0.194141	0.171049	0.17455	0.204129	2.19603	0.246712	0.183243	-3.4473	1.8642e-13	DOWN	two-component response regulator ARR8-like, transcript variant X2
107760674	NW_015870842.1	+	15787	24538	2446	0.545813	0.463658	0.667285	3.58994	3.90169	4.59182	2.69607	2.94646	2.16818	0.558919	4.02781	2.60357	2.5506	3.8325e-37	UP	protein NRT1/ PTR FAMILY 4.6-like
107760683	NW_015870875.1	+	90116	92313	1710	0.10074	0.0690854	0.226489	0.821612	1.146	0.932118	4.31927	5.70074	6.42257	0.132105	0.966576	5.48086	2.5778	3.7211e-08	UP	protein phosphatase 2C 37-like
107760750	NW_015871127.1	-	115791	123850	2135	0.0605149	0.0110666	0.0129574	0.164515	0.468115	0.399327	0.0970767	0.3122	0.166253	0.0281796	0.343986	0.191843	3.303	0.00019996	UP	protein NRT1/ PTR FAMILY 4.6-like
107760875	NW_015871655.1	-	104858	107441	2256	0.00954486	0.0104731	0.0122624	0.145312	0.208474	0.115016	0.0584627	0.129262	0.148081	0.0107601	0.156267	0.111935	3.5657	0.0035319	UP	indole-3-acetic acid-amido synthetase GH3.6-like
107760936	NW_015871852.1	-	2193	5598	1165	2.60616	2.73792	1.87593	46.3294	39.5632	43.1293	79.1675	60.0036	68.6961	2.40667	43.0073	69.2891	3.8599	2.0589e-136	UP	putative glucose-6-phosphate 1-epimerase
107761057	NW_015872208.1	-	99769	100729	616	0.139826	0.153423	0	0.836284	1.62244	1.44421	6.08685	6.89812	7.55863	0.0977498	1.30098	6.84787	3.4277	1.0567e-05	UP	uncharacterized LOC107761057
107761161	NW_015872581.1	+	19316	20029	630	0.546875	0.150014	0.35129	2.30443	1.49307	2.50061	1.31593	1.19026	1.39196	0.349393	2.09937	1.29939	2.2857	1.1908e-05	UP	em protein H5
107761248	NW_015872892.1	+	82893	85246	1626	8.35637	10.7529	9.85086	1.26728	1.42214	2.00614	0.0463511	0.576465	0.295343	9.65336	1.56519	0.306053	-2.9257	2.0417e-44	DOWN	lysM domain-containing GPI-anchored protein 1-like
107761255	NW_015872933.1	+	4202	8495	3552	0.548284	0.329449	0.561835	0.120664	0.172265	0.0898889	1.13085	1.29435	1.40504	0.479856	0.127606	1.27675	-2.2056	1.2033e-07	DOWN	probable LRR receptor-like serine/threonine-protein kinase At3g47570, transcript variant X1
107761291	NW_015873006.1	-	1380	5077	2720	0.063333	0.0608053	0.0203412	0.266873	0.165706	0.347512	0.207813	0.229738	0.314727	0.0481598	0.26003	0.250759	2.1271	0.0028456	UP	pentatricopeptide repeat-containing protein At2g21090-like
107761295	NW_015873033.1	+	11519	15172	2026	0.255082	0.151606	0.177509	1.13266	0.870529	0.997139	0.985795	0.904741	0.927517	0.194732	1.00011	0.939351	2.0614	5.0498e-07	UP	PF03110:SBP domain
107761374	NW_015873319.1	+	2501	3567	1067	0.524708	0.398585	0.751882	3.33573	2.68144	2.88345	4.2204	3.90433	5.30303	0.558391	2.96687	4.47592	2.114	7.8156e-11	UP	uncharacterized LOC107761374
107761484	NW_015873618.1	+	3567	5161	1021	24.3804	23.6041	40.5071	6.39868	6.14192	5.79073	96.6629	94.6207	76.7488	29.4972	6.11044	89.3442	-2.5663	1.9813e-07	DOWN	uncharacterized LOC107761484
107761493	NW_015873657.1	-	465	880	284	44.8103	67.4707	91.4668	405.244	403.869	355.213	1604.33	1494.89	1233.58	67.9159	388.109	1444.27	2.2202	1.5759e-42	UP	proteinase inhibitor I-B-like
107761509	NW_015873709.1	-	68086	69723	1638	0.118314	0.0865466	0.152	0.78625	0.825497	0.690215	0.0690172	0.139881	0.114722	0.118954	0.767321	0.107874	2.3939	7.5899e-06	UP	molybdate transporter 1-like
107761587	NW_015873875.1	+	1783	3215	1045	0.0412119	0.135659	0.344146	4.27985	3.28172	3.31661	5.2288	8.17239	4.23583	0.173672	3.62606	5.879	4.0944	1.3141e-27	UP	transcription factor bHLH55-like
107761588	NW_015873878.1	-	1303	2804	1502	0.917527	0.959561	0.976162	0.0311797	0.026094	0.0370186	0.363788	0.166415	0.278022	0.951083	0.0314308	0.269408	-5.2191	4.7654e-18	DOWN	transmembrane protein 45A-like
107761614	NW_015787881.1	-	79095	79568	474	0	0	0	0.64221	0.41343	0.899328	0.0397504	0.0439443	0.79289	0	0.651656	0.292195	Inf	0.00039544	UP	uncharacterized mitochondrial protein AtMg00810-like
107761755	NW_015793807.1	+	57085	63524	2954	0.0081751	0	0	1.00456	1.12342	1.21027	0.00715327	0.0237239	0.110977	0.00272503	1.11275	0.0472846	8.3638	2.1121e-32	UP	transitional endoplasmic reticulum ATPase homolog 2-like, transcript variant X1
107761760	NW_015874492.1	-	18010	22707	1637	18.8629	14.3466	21.5465	3.0611	2.16676	3.87209	53.8778	61.9163	35.7514	18.252	3.03332	50.5152	-2.8892	2.2455e-19	DOWN	purple acid phosphatase 2-like
107761792	NW_015874609.1	+	44898	51490	3610	0.103484	0.037849	0	1.14407	0.36101	1.03915	0.339558	0.275281	0.326111	0.0471108	0.848077	0.31365	3.8615	8.0894e-05	UP	uncharacterized LOC107761792, transcript variant X3
107761892	NW_015874959.1	+	29774	34206	4049	0.0453689	0.0186678	0.0801435	0.228178	0.263214	0.312398	0.183604	0.186518	0.368428	0.04806	0.26793	0.246183	2.1827	0.00012498	UP	pentatricopeptide repeat-containing protein At1g25360-like, transcript variant X2
107762010	NW_015875411.1	-	7359	7758	319	0	0	0	0.367021	0.737175	0.522902	0.413454	1.37123	0.719981	0	0.542366	0.834888	Inf	0.014315	UP	E3 ubiquitin-protein ligase MBR1-like
107762029	NW_015875479.1	+	111111	114069	2959	0.0218316	0.00798487	0.0560948	0.166183	0.119209	0.194171	0.248336	0.253419	0.105844	0.0286371	0.159854	0.202533	2.1865	0.0098937	UP	pentatricopeptide repeat-containing protein At4g21065-like
107762142	NW_015875958.1	-	10598	11089	492	0	0	0	1.33262	2.50932	1.05478	0.229777	0.296356	0	0	1.63224	0.175378	Inf	1.9313e-07	UP	uncharacterized LOC107762142
107762154	NW_015876025.1	+	50707	52905	1276	8.97779	7.96215	11.2304	1.41303	3.36336	1.19105	7.33882	9.72919	8.91794	9.39011	1.98915	8.66198	-2.5323	4.6237e-16	DOWN	purine permease 3-like
107762189	NW_015876085.1	-	12077	14737	2580	0.0918082	0.164841	0.12867	0	0.00759557	0	0.0365149	0.016147	0	0.12844	0.00253186	0.017554	-5.9537	2.9659e-05	DOWN	COBRA-like protein 10
107762202	NW_015876159.1	+	746	9182	2812	0.0471702	0.0517573	0.111101	1.43625	1.40947	1.13004	0.612235	0.638805	0.373528	0.0700094	1.32525	0.541523	3.9502	2.2117e-25	UP	beta-amyrin synthase, transcript variant X1
107762260	NW_015876407.1	+	69493	74310	2539	0.50777	0.536513	0.531537	2.5461	3.27751	3.77963	1.76898	1.992	1.73236	0.525273	3.20108	1.83111	2.3072	6.3406e-17	UP	uncharacterized LOC107762260, transcript variant X1
107762272	NW_015793948.1	+	4068	4885	818	1.44783	1.47309	1.38659	0.143129	0.191654	0.181261	0.0230339	0.101856	0.1021	1.43584	0.172015	0.0756634	-3.3605	5.8497e-10	DOWN	uncharacterized LOC107762272
107762311	NW_015876551.1	-	72515	75559	1282	10.2963	10.5419	11.9978	61.8276	58.056	62.7003	184.919	135.474	153.045	10.9454	60.8613	157.813	2.1774	4.9097e-129	UP	probable xyloglucan endotransglucosylase/hydrolase protein 30
107762344	NW_015876620.1	-	15776	18995	1322	10.1476	12.3855	10.8815	2.39119	2.26798	3.01422	1.69604	2.97791	1.64256	11.1382	2.5578	2.1055	-2.4226	2.7004e-50	DOWN	CBL-interacting serine/threonine-protein kinase 1-like
107762414	NW_015876798.1	+	1317	6181	2009	0.157259	0.258827	0.0577237	1.62458	1.72761	2.05933	9.30782	9.90955	10.7066	0.157936	1.80384	9.97465	3.2102	5.335e-19	UP	putative transporter arsB, transcript variant X2
107762439	NW_015876846.1	-	20041	25131	1888	1.17475	1.46419	0.96707	0.111623	0.0830363	0.0196334	0.209574	0.176522	0.0884722	1.202	0.0714308	0.158189	-4.3637	4.2871e-24	DOWN	beta-fructofuranosidase, insoluble isoenzyme 1-like
107762481	NW_015876978.1	+	31610	38757	2402	0	0	0	0.0779882	0.114218	0.108025	0.611846	0.849834	0.82579	0	0.100077	0.76249	Inf	0.0023934	UP	serine/threonine-protein phosphatase 7 long form homolog
107762510	NW_015877076.1	+	11481	13395	1728	0.510915	0.697331	0.528307	2.30365	2.86917	3.70036	5.28833	4.06226	4.89362	0.578851	2.95773	4.74807	2.0519	5.0326e-10	UP	uncharacterized LOC107762510
107762515	NW_015877105.1	+	74046	76482	2437	0.159047	0.0387808	0.113517	0.691813	0.410105	0.676866	0.641716	1.34192	0.899607	0.103782	0.592928	0.96108	2.2142	7.5747e-06	UP	pentatricopeptide repeat-containing protein At4g37170-like
107762521	NW_015877118.1	+	18423	21752	2325	1.57447	1.84953	1.99895	10.1519	8.93435	8.45787	20.4544	17.6133	16.3354	1.80765	9.18139	18.1344	2.0483	5.0848e-38	UP	heat shock cognate 70 kDa protein 2-like
107762532	NW_015877154.1	+	55	1075	768	0.224304	0.123058	0.288167	1.21958	1.68408	1.30317	14.4011	15.1611	14.8984	0.211843	1.40228	14.8202	2.4309	2.6507e-05	UP	uncharacterized LOC107762532
107762538	NW_015877190.1	+	73325	74898	1574	0.574584	0.435317	0.316362	3.77869	6.10059	3.99175	13.9218	10.3222	19.8846	0.442087	4.62367	14.7095	3.0872	1.7382e-10	UP	basic 7S globulin-like
107762601	NW_015877369.1	-	603	1512	468	48.0816	47.7088	49.2988	10.4571	14.9905	11.9204	0.925981	2.80399	1.73995	48.3631	12.456	1.82331	-2.255	3.5805e-73	DOWN	uncharacterized LOC107762601
107762610	NW_015877458.1	+	7519	10832	1050	2.58398	3.93787	4.03105	94.6005	79.2635	83.1204	88.9329	105.477	108.215	3.51763	85.6615	100.875	4.3097	2.0845e-114	UP	probable WRKY transcription factor 70
107762653	NW_015877588.1	-	1558	2402	845	0	0	0	0.47109	0.347868	0.219337	0.512851	0.813464	0.0247094	0	0.346098	0.450342	Inf	0.00065527	UP	17.3 kDa class II heat shock protein-like
107762731	NW_015794028.1	-	32427	35625	1544	0.0557855	0.0612104	0.0537514	0.39431	0.139613	0.432139	0.475924	0.39123	0.256936	0.0569158	0.322021	0.374697	2.1986	0.010191	UP	flocculation protein FLO11-like
107762739	NW_015877926.1	-	15556	22111	1982	3.9655	3.23056	4.31291	0.307172	0.484476	0.299237	0.161609	0.51496	0.316036	3.83633	0.363628	0.330868	-3.6952	5.7134e-46	DOWN	probable pectate lyase 13
107762745	NW_015877935.1	+	1084	5273	1627	0.0144712	0	0.0185914	0.298994	0.118528	0.149467	0.265911	0.195978	0.196446	0.0110209	0.188996	0.219445	3.8081	0.0086102	UP	chitin elicitor receptor kinase 1-like, transcript variant X1
107762759	NW_015877976.1	+	103710	104303	594	0.217507	0.278435	0.838305	0	0.0329909	0	0	0	0	0.444749	0.010997	0	-5.6211	0.0040048	DOWN	uncharacterized LOC107762759
107762778	NW_015878030.1	-	68871	72126	1249	10.3097	12.0501	15.5929	1.6873	1.44346	2.2407	1.67448	1.601	0.852563	12.6509	1.79049	1.37601	-3.1199	2.0076e-19	DOWN	aquaporin PIP2-1-like
107762781	NW_015794032.1	-	24492	32739	2785	2.71011	2.50664	2.07564	27.2415	31.2723	34.7054	17.0784	14.9983	12.7012	2.4308	31.0731	14.926	3.3754	2.412e-72	UP	beta-amyrin synthase-like, transcript variant X1
107762883	NW_015794062.1	-	868	1464	597	0.829587	0.949838	1.66818	4.74595	6.43372	6.58158	2.46173	2.44233	3.00776	1.1492	5.92041	2.63727	2.0686	5.9423e-12	UP	arabinogalactan peptide 14-like
107762906	NW_015878397.1	-	102351	109346	6906	0.0155902	0.00684252	0.020029	0.35602	0.360377	0.222751	0.0682077	0.0542909	0.00604675	0.0141539	0.313049	0.0428485	4.1742	1.2733e-14	UP	uncharacterized LOC107762906
107762940	NW_015878545.1	+	199620	202388	1514	25.4018	25.7808	27.5544	5.52146	5.24215	6.12086	3.04902	4.88409	3.98557	26.2457	5.62816	3.9729	-2.5201	5.1977e-127	DOWN	acetylajmalan esterase-like
107763014	NW_015878819.1	-	5	894	397	2.27807	1.07126	2.36921	0.471858	1.03659	0.0933701	0.616983	1.36416	0.368151	1.90618	0.533941	0.783097	-2.125	0.0008286	DOWN	uncharacterized LOC107763014
107763067	NW_015879021.1	-	17504	18465	962	0	0	0	0.584182	0.285189	0.366056	0.117516	0.454701	0.586014	0	0.411809	0.386077	Inf	4.2888e-05	UP	copper transporter 6-like
107763136	NW_015879256.1	-	7651	14597	1643	0.327651	0.0143805	0.185213	1.16866	0.811057	1.2183	0.974769	0.811379	0.597282	0.175748	1.06601	0.794476	2.2993	4.4826e-07	UP	protein RETICULATA-RELATED 1, chloroplastic-like
107763151	NW_015879312.1	+	59275	61184	1910	0.0225479	0	0.101387	0.343271	0.410399	0.291109	0.276214	0.152678	0.317018	0.0413115	0.34826	0.248636	2.7884	0.00024827	UP	pentatricopeptide repeat-containing protein At2g36730-like
107763196	NW_015879418.1	+	32048	36122	1083	0.0198829	0.239981	0.0510878	0.454049	0.633315	0.479179	0.591522	0.750097	1.1182	0.103651	0.522181	0.819939	2.0343	0.008649	UP	PHD finger protein ALFIN-LIKE 4-like
107763249	NW_015879524.1	+	47527	48666	964	0.893494	0.416663	0.631338	460.06	514.512	592.568	221.429	192.652	233.486	0.647165	522.38	215.856	9.3559	2.4232e-228	UP	abscisic acid and environmental stress-inducible protein TAS14-like
107763286	NW_015879674.1	+	11767	16130	2043	0	0	0	0.0916924	0.124697	0.0725755	0.0737805	0.0611736	0.1533	0	0.0963216	0.0960847	Inf	0.0078124	UP	ubiquinol oxidase, mitochondrial-like
107763319	NW_015879780.1	-	12458	17748	1456	11.0497	12.7267	12.2119	1.75386	1.74886	2.05277	0.210186	0.846462	0.33274	11.9961	1.85183	0.46313	-2.9947	6.5198e-81	DOWN	phosphoenolpyruvate/phosphate translocator 2, chloroplastic-like, transcript variant X2
107763389	NW_015879985.1	+	82735	86822	1426	5.69286	7.05834	8.96269	1.52713	1.38798	0.792828	0.118917	0.438211	0.248913	7.23796	1.23598	0.26868	-2.8422	2.6582e-15	DOWN	probable pectate lyase 5
107763408	NW_015794189.1	-	17600	20967	864	0.523377	0.51958	0.352205	0.0542036	0.0453624	0.0858054	0.109038	0.0482167	0.048332	0.465054	0.0617905	0.0685288	-3.216	0.00051744	DOWN	uncharacterized LOC107763408
107763410	NW_015880072.1	-	24709	30706	571	0.0754228	0	0	0.164035	0.857994	0.584258	0.395973	0.0364792	0.402231	0.0251409	0.535429	0.278228	4.1018	0.0057599	UP	uncharacterized LOC107763410
107763489	NW_015880309.1	-	21915	31957	1861	0.340596	0.359876	0.405156	0	0	0	0.275948	0.512504	0.525961	0.368542	0	0.438138	#NAME?	6.8611e-11	DOWN	uncharacterized LOC107763489, transcript variant X2
107763493	NW_015880321.1	+	44710	49110	1551	1.31893	2.02606	2.19386	0.709574	0.353774	0.477988	0.0728886	0.201447	0.0134619	1.84628	0.513779	0.0959325	-2.1405	1.5564e-08	DOWN	protein NtpR-like
107763568	NW_015880589.1	-	40228	45084	2174	18.3177	18.7008	15.4755	4.50348	5.87988	5.38111	0.940779	1.00152	1.07148	17.498	5.25482	1.00459	-2.0349	6.7273e-37	DOWN	crocetin glucosyltransferase, chloroplastic-like, transcript variant X2
107763586	NW_015880644.1	+	3473	4241	454	0.28458	0.936762	0.30467	0	0.129493	0	0	0	0	0.508671	0.0431643	0	-3.8497	0.011009	DOWN	uncharacterized LOC107763586
107763631	NW_015880877.1	-	53411	55686	1045	0.69392	1.45142	0.780054	6.39046	5.80201	6.60728	1.57489	2.01374	2.06061	0.975131	6.26658	1.88308	2.3848	1.947e-22	UP	probable WRKY transcription factor 70, transcript variant X1
107763642	NW_015880955.1	+	720	4138	917	7.60824	5.41081	11.7957	0.99588	1.02577	1.25311	48.1419	36.98	37.3189	8.27158	1.09159	40.8136	-3.219	1.0769e-06	DOWN	linoleate 13S-lipoxygenase 2-1, chloroplastic-like
107763701	NW_015881187.1	+	3339	4908	975	0.66256	0.533127	0.567468	0.168115	0.0401981	0.152074	0.0193248	0	0	0.587718	0.120129	0.00644161	-2.5913	0.0002648	DOWN	uncharacterized LOC107763701, transcript variant X2
107763744	NW_015881293.1	-	1692	2575	663	0.0974353	0.0356368	0	0.635727	1.00495	1.1741	2.84189	3.58156	3.77908	0.0443574	0.938259	3.40084	4.0928	2.311e-05	UP	CSC1-like protein At4g02900
107763750	NW_015881301.1	-	282065	286770	2229	0	0.0105999	0	0.850916	1.72316	1.86254	14.8096	21.5024	20.8982	0.00353331	1.47887	19.0701	8.4044	4.6606e-15	UP	protein NRT1/ PTR FAMILY 7.3-like
107763757	NW_015787910.1	-	33379	35924	1485	1.62405	1.67061	2.31	0.299598	0.620228	0.237135	9.82053	17.7578	10.5452	1.86822	0.385654	12.7078	-2.5693	9.2331e-14	DOWN	uncharacterized LOC107763757
107763767	NW_015881338.1	+	44590	49344	1131	5.81206	6.12635	6.24278	52.489	43.7715	39.2658	29.5465	30.6914	35.4211	6.06039	45.1754	31.8863	2.6017	2.2236e-25	UP	glutathione S-transferase L3-like, transcript variant X2
107763792	NW_015881441.1	+	15832	19005	2046	0.0529071	0.139325	0.2311	0.0115066	0.00962977	0.0364304	0.138882	0.153535	0.297545	0.141111	0.0191889	0.196654	-3.1814	0.0082706	DOWN	deSI-like protein At4g17486, transcript variant X2
107763931	NW_015881861.1	+	241967	244052	849	3.32256	6.67907	5.37641	0.910161	0.900196	2.05205	0.288507	1.12858	0.565639	5.12601	1.28747	0.660908	-2.297	1.4343e-05	DOWN	CRIB domain-containing protein RIC4-like
107763941	NW_015881882.1	-	319	2155	953	21.0706	9.59301	37.3509	5.13089	3.28364	3.96161	68.2025	69.3127	56.4037	22.6715	4.12538	64.6396	-2.7518	0.0056863	DOWN	protein TIFY 10B-like, transcript variant X2
107763987	NW_015882011.1	+	18188	19760	1171	0.514885	0.66584	0.543359	0	0	0.0158275	0.0482708	0.177879	0.0713218	0.574694	0.00527582	0.0991571	-7.0879	1.2462e-10	DOWN	xyloglucan endotransglucosylase/hydrolase 2-like
107763996	NW_015882049.1	+	2830	4997	1184	0.0363737	0.0798217	0	4.29161	2.56543	2.26979	3.81927	3.00833	3.77382	0.0387318	3.04227	3.5338	5.995	3.4543e-12	UP	phosphoglycerate mutase-like protein AT74H
107764008	NW_015794315.1	+	24881	25856	620	0.903005	1.71488	1.02625	7.55353	6.8588	6.8755	55.2184	54.7953	45.7327	1.21471	7.09595	51.9155	2.2483	2.5445e-15	UP	uncharacterized LOC107764008
107764067	NW_015882224.1	-	100189	101350	1054	1.26666	0.739752	1.36483	17.7952	13.6284	13.5048	71.4698	67.6864	82.9433	1.12375	14.9761	74.0331	3.4403	4.7112e-29	UP	glutathione transferase GST 23-like
107764098	NW_015882301.1	+	142	2014	1679	0	0	0.0494295	0.195249	0.233431	0.187658	0.370325	0.446615	0.422812	0.0164765	0.205446	0.413251	3.3568	0.0039427	UP	probable indole-3-pyruvate monooxygenase YUCCA8
107764118	NW_015882354.1	-	5235	7008	1218	0.0707166	0.135789	0.113563	0	0	0	0	0	0	0.10669	0	0	#NAME?	0.010903	DOWN	F-box/FBD/LRR-repeat protein At1g13570-like
107764156	NW_015882492.1	-	2672	7003	2995	5.37791	6.27955	9.94798	2.14223	2.13305	1.88743	0.975113	1.27968	0.850515	7.20181	2.05424	1.0351	-2.1043	1.2457e-05	DOWN	probable xyloglucan glycosyltransferase 5
107764158	NW_015882501.1	-	62649	65493	2845	0.0529815	0.091353	0.0583425	1.22635	1.3845	1.42018	2.35107	2.60645	3.00899	0.067559	1.34368	2.6555	4.0147	8.1812e-27	UP	DELLA protein GAI-like
107764182	NW_015882574.1	+	93262	93735	384	2.41127	1.23058	0.864502	0.121958	0.663426	0.289593	0.736004	1.03063	0.706856	1.50212	0.358326	0.824497	-2.3689	0.0066259	DOWN	uncharacterized LOC107764182
107764253	NW_015882817.1	-	20667	23400	1699	0.0253481	0.166879	0.146543	0.992318	0.795858	0.752704	0.765202	0.870455	1.47471	0.112923	0.84696	1.03679	2.6137	2.8952e-07	UP	uncharacterized LOC107764253
107764291	NW_015882947.1	+	427	3446	1538	45.9926	49.0365	43.0969	10.0485	8.30752	9.74901	1.75186	4.3474	3.09526	46.042	9.36833	3.06484	-2.596	7.4924e-119	DOWN	acetylajmalan esterase-like
107764305	NW_015883032.1	-	2028	7730	1499	0	0	0.131465	0.349729	0.279381	0.503299	5.84566	7.22602	7.48428	0.0438218	0.37747	6.85199	2.8188	0.00061586	UP	protein DA1-related 1-like, transcript variant X1
107764355	NW_015883199.1	-	2537	4716	1598	0.512054	0.251353	0.259675	0.0146533	0	0.0115982	0	0.0130348	0	0.341027	0.00875051	0.00434493	-5.5874	1.2182e-07	DOWN	probable pectate lyase 18
107764358	NW_015883203.1	+	991	1548	558	1652.23	1484.96	1464.66	388.545	437.832	419.605	23.6703	45.6161	38.0545	1533.95	415.328	35.7803	-2.1838	1.7149e-88	DOWN	chlorophyll a-b binding protein 16, chloroplastic
107764413	NW_015883397.1	-	4142	7241	1837	0.0471186	0.155102	0.161424	0.273272	0.757563	0.811115	0.288604	0.45579	0.776697	0.121215	0.613983	0.50703	2.0416	0.0040147	UP	basic transcription factor 3-like, transcript variant X1
107764429	NW_015794374.1	-	38728	41607	1517	0.638757	0.451674	0.328249	0.10805	0.103344	0.024435	0.583758	0.34327	0.385382	0.472893	0.0786096	0.43747	-2.8819	6.7429e-06	DOWN	F-box protein PP2-A13-like
107764528	NW_015883784.1	+	2899	3655	757	8.33452	5.86779	7.23578	2.13435	2.35573	1.90971	0.945819	1.51338	1.35151	7.14603	2.13326	1.27024	-2.0416	9.1787e-16	DOWN	uncharacterized LOC107764528
107764582	NW_015883944.1	-	34305	37284	2521	6.68802	8.90355	8.16425	2.33138	1.81119	1.49242	0.822129	1.10717	1.48252	7.91861	1.87833	1.13727	-2.371	3.6088e-27	DOWN	neurogenic protein mastermind-like
107764596	NW_015884010.1	-	9906	11494	905	0.0951744	0.287182	0.213976	1.3972	2.16537	2.35515	1.64475	1.12779	0.94592	0.198777	1.97257	1.23949	3.0119	3.1476e-10	UP	small heat shock protein, chloroplastic-like
107764600	NW_015884017.1	+	29	1268	588	0.63333	0.817551	0.57434	0.121536	0	0.0641314	0.293383	0.468486	0.90309	0.675074	0.0618892	0.554986	-3.745	0.00014883	DOWN	uncharacterized LOC107764600, transcript variant X1
107764621	NW_015884086.1	-	193	3539	1232	0.384522	0.402737	0.471547	0.0190065	0.0318126	0.0300876	0.657625	0.11835	0.203371	0.419602	0.0269689	0.326449	-4.2586	3.8322e-06	DOWN	MLO-like protein 6
107764646	NW_015884184.1	-	4265	15568	1338	0.321872	0.865272	0.640946	0.0700029	0.087877	0.124668	0	0	0	0.609363	0.0941826	0	-2.9943	0.00012219	DOWN	PF00743:Flavin-binding monooxygenase-like
107764651	NW_015884203.1	-	40	2069	1352	0.382246	0.541748	0.552463	0.034639	0.0144945	0.150794	0	0	0	0.492152	0.0666425	0	-3.1954	1.2357e-05	DOWN	glutamine synthetase-like
107764751	NW_015884475.1	+	1232	7034	2964	8.08585	7.22208	6.48668	1.90393	1.62644	1.68206	6.4522	4.58898	5.18464	7.26487	1.73748	5.40861	-2.3626	5.6918e-40	DOWN	beta-xylosidase/alpha-L-arabinofuranosidase 2-like
107764779	NW_015884534.1	+	84084	87170	1693	0.317974	0.767571	0.441187	0.0276621	0.0578753	0.175159	0.111292	0.492135	0.332986	0.508911	0.0868987	0.312138	-2.8597	0.00044046	DOWN	uncharacterized LOC107764779
107764788	NW_015884553.1	-	8125	10928	1767	12.43	14.1202	16.3918	2.66361	2.9722	2.94739	2.01533	1.5914	1.47704	14.314	2.86107	1.69459	-2.6203	3.2765e-37	DOWN	probable pectate lyase 18
107764899	NW_015794475.1	+	108001	110902	2716	0.650119	0.791634	0.712991	0.181051	0.137089	0.156952	0.756166	0.843615	1.10701	0.718248	0.158364	0.902264	-2.4789	7.1069e-11	DOWN	putative receptor protein kinase ZmPK1
107764908	NW_015884863.1	+	974	4357	2349	0.201673	0.201168	0.27087	0.109653	0.0417126	0.0394508	0.0721905	0.221686	0.177773	0.224571	0.0636055	0.157216	-2.1117	0.0024609	DOWN	PF01179:Copper amine oxidase, enzyme domain
107764952	NW_015884965.1	+	917	4050	1568	0.0137329	0.617803	0.758645	0	0.0249956	0	0.0480656	0.0132842	0.013316	0.463394	0.00833188	0.0248886	-6.0811	0.0032843	DOWN	proline dehydrogenase 2, mitochondrial-like
107764954	NW_015884970.1	-	58	5236	1161	0.0556414	0.0407015	0.0238278	0.403376	0.438855	0.303312	0.795214	0.466469	0.287744	0.0400569	0.381848	0.516476	2.9536	0.0035237	UP	auxin-induced protein PCNT115-like
107765028	NW_015885126.1	-	153307	159803	2337	0.344457	0.337094	0.526251	0.0607418	0.118613	0.128207	0.0977521	0.225136	0.108324	0.402601	0.102521	0.143737	-2.2728	4.3936e-05	DOWN	NADP-dependent malic enzyme-like, transcript variant X1
107765029	NW_015794483.1	+	1772	4144	1590	1.3272	0.995612	1.54849	0.029454	0.172548	0.233132	0.308103	0.720521	0.485874	1.29044	0.145045	0.504833	-3.458	3.0589e-16	DOWN	3,9-dihydroxypterocarpan 6A-monooxygenase-like
107765046	NW_015885146.1	-	24168	30054	1911	0.0225479	0.0618514	0.0144838	0.35553	0.554039	0.465775	2.69308	1.36319	1.71627	0.032961	0.458448	1.92418	3.4967	2.4622e-06	UP	uncharacterized transporter C5D6.04-like, transcript variant X2
107765126	NW_015885252.1	+	48962	49983	1022	0	0	0.108274	0.458238	0.977911	0.94302	10.8036	8.86583	5.39352	0.0360914	0.793056	8.3543	4.1708	2.9784e-07	UP	21 kDa seed protein-like
107765136	NW_015885253.1	+	21052	22982	821	0.26228	0.489236	0.60652	0	0	0	0	0	0	0.452679	0	0	#NAME?	1.3807e-06	DOWN	probable NAD(P)H dehydrogenase (quinone) FQR1-like 1
107765150	NW_015885262.1	+	11920	12619	700	0	0	0	0.869735	1.28777	0.926698	0.565251	1.13075	1.28259	0	1.02807	0.992865	Inf	7.1374e-09	UP	monothiol glutaredoxin-S1-like
107765166	NW_015885274.1	-	23862	25423	1105	1.63691	2.56585	2.27822	12.8841	10.6939	11.2042	20.6662	21.4705	24.4696	2.16033	11.5941	22.2021	2.1273	1.4526e-34	UP	BURP domain protein USPL1-like
107765199	NW_015885321.1	-	7267	11551	2313	3.93968	2.82055	4.64259	0.678577	1.19512	1.09825	0.383028	0.702729	0.234803	3.80094	0.990649	0.440187	-2.2386	9.7249e-10	DOWN	probable methyltransferase PMT15, transcript variant X2
107765239	NW_015885360.1	+	85812	87987	1536	0.364494	0.59991	0.540314	0.137203	0.0765491	0.0241328	0	0.0813657	0.0135934	0.501573	0.0792949	0.031653	-2.95	3.1245e-06	DOWN	PF00067:Cytochrome P450
107765251	NW_015885378.1	-	61676	64504	1677	1.63072	1.23983	2.02903	10.7236	7.78254	9.51565	3.78632	3.24182	2.91341	1.63319	9.34059	3.31385	2.219	4.9565e-19	UP	BTB/POZ domain-containing protein At1g55760-like
107765303	NW_015885424.1	-	53851	58889	2128	3.50117	2.79796	3.35401	0.363123	0.42361	0.330964	0.0531251	0.107672	0.00981177	3.21771	0.372566	0.0568696	-3.4076	2.3334e-49	DOWN	receptor-like cytosolic serine/threonine-protein kinase RBK1
107765311	NW_015885438.1	-	8	5093	1589	6.03038	5.78413	4.71804	28.721	24.9859	27.7951	10.9683	8.87454	13.1006	5.51085	27.1674	10.9811	2.0021	1.0091e-68	UP	RNA-dependent RNA polymerase 1-like
107765374	NW_015885486.1	-	82236	86228	1824	0.0472219	0	0	0.102702	0.139669	0.294674	0.671442	0.491049	0.515118	0.0157406	0.179015	0.559203	3.1914	0.010458	UP	PF01554:MatE
107765394	NW_015885498.1	+	3197	5916	1622	0.584131	0.538969	1.02333	4.99502	4.11987	3.08519	5.59908	5.70182	6.01153	0.715477	4.06669	5.77081	2.2144	7.1536e-09	UP	metacaspase-1-like
107765424	NW_015885532.1	-	86040	89252	1330	37.1084	40.9302	42.6609	5.19376	5.42221	4.79375	2.0825	2.23958	3.45374	40.2331	5.13657	2.59194	-3.2665	3.6189e-197	DOWN	expansin-A3-like
107765458	NW_015885571.1	+	20963	23382	1652	0.0521701	0	0.0502678	0.397121	0.24926	0.123485	0.0114123	0.239711	0.0126465	0.034146	0.256622	0.0879233	2.6193	0.008634	UP	uncharacterized LOC107765458, transcript variant X2
107765585	NW_015885671.1	-	21824	24755	2895	4.9257	6.2048	6.50975	0.987127	1.02926	1.09513	1.60812	2.0297	1.37801	5.88008	1.03717	1.67195	-2.801	6.0513e-37	DOWN	subtilisin-like protease SBT1.7, transcript variant X1
107765667	NW_015885760.1	+	72433	73782	787	1.09445	0.810591	0.421815	0.0297534	0.174302	0.164851	0.0239412	0	0.159183	0.775617	0.122969	0.0610412	-2.9636	0.00011575	DOWN	phylloplanin-like
107765723	NW_015885795.1	+	84264	86223	1506	24.7503	24.1606	22.4288	5.0377	4.28106	3.98739	1.70151	2.35128	2.17668	23.7799	4.43538	2.07649	-2.72	2.0608e-136	DOWN	zinc finger protein CONSTANS-LIKE 2-like
107765731	NW_015885804.1	+	35332	36335	1004	0.407501	0.376529	0.633739	0	0.0195185	0.110761	0.187666	0.165973	0.207963	0.47259	0.0434264	0.187201	-3.7575	6.0685e-05	DOWN	21 kDa protein-like
107765742	NW_015885805.1	+	162415	163327	913	0.660383	1.91502	3.36332	0	0.0429279	0.0812003	0	0.0228145	0	1.97957	0.0413761	0.00760483	-5.8844	0.00013303	DOWN	miraculin-like
107765744	NW_015885805.1	+	237779	238625	847	7.19468	8.00592	11.7907	1.82462	1.50387	1.79432	9.47647	7.8941	6.60648	8.9971	1.7076	7.99235	-2.6939	1.8087e-10	DOWN	miraculin-like
107765748	NW_015885813.1	+	44384	45352	969	1.46666	0.975324	1.94134	8.48194	6.77487	8.56885	6.20279	9.69469	8.20956	1.46111	7.94189	8.03568	2.1454	1.0462e-23	UP	ethylene-responsive transcription factor 1B-like
107765795	NW_015885864.1	+	30008	31502	828	438.7	448.746	460.567	96.6332	103.142	113.286	28.1033	63.3442	46.6509	449.338	104.354	46.0328	-2.4053	1.0163e-264	DOWN	ribulose bisphosphate carboxylase small chain S41, chloroplastic-like
107765843	NW_015885938.1	+	44031	48007	1086	0.158624	0.261074	0	1.20745	1.29922	1.02398	0.902181	0.671304	0.538328	0.139899	1.17688	0.703938	2.7696	1.2122e-06	UP	protein Simiate-like
107765909	NW_015885995.1	+	16991	21253	2759	9.22628	9.89186	11.5317	2.24467	2.26279	2.79961	1.83354	1.54293	1.47839	10.2166	2.43569	1.61829	-2.3674	7.6138e-46	DOWN	proline-rich receptor-like protein kinase PERK12, transcript variant X1
107765917	NW_015885998.1	-	28620	30188	1569	1.2489	1.74682	1.79843	9.41712	7.68126	7.44194	37.131	37.5438	38.8046	1.59805	8.18011	37.8265	2.06	1.0924e-21	UP	ethylene-responsive transcription factor 1B-like
107765948	NW_015886015.1	-	6	8594	3625	0.0772225	0.143393	0.0457888	0.00645957	0.00540595	0.0409026	0.0103954	0.0344766	0.0230394	0.0888014	0.0175894	0.0226371	-2.6513	0.008372	DOWN	putative SWI/SNF-related matrix-associated actin-dependent regulator of chromatin subfamily A member 3-like 3
107766003	NW_015886074.1	+	184	820	637	13.1498	14.3544	15.7646	0.514636	0.369166	0.785584	0.147894	0.686691	0.426111	14.4229	0.556462	0.420232	-4.9978	1.9734e-96	DOWN	heavy metal-associated isoprenylated plant protein 3-like
107766098	NW_015886203.1	-	27217	30278	1015	3.07617	3.49171	3.67946	0.899726	1.08119	0.858223	0.167069	0.636175	0.884548	3.41578	0.94638	0.562598	-2.1484	1.3947e-14	DOWN	protein CHLORORESPIRATORY REDUCTION 6, chloroplastic-like
107766153	NW_015794773.1	-	894	4189	1366	0.0315274	0.0172966	0.0202519	0.411408	0.186497	0.312065	0.0827601	0.0457459	0.229276	0.0230253	0.303323	0.119261	3.4201	0.0020958	UP	H/ACA ribonucleoprotein complex non-core subunit NAF1-like
107766154	NW_015886268.1	+	9819	10574	756	0.313314	0.218771	0	1.57965	1.9441	2.329	1.66983	2.01133	1.9609	0.177361	1.95092	1.88069	3.1513	1.2565e-08	UP	uncharacterized LOC107766154
107766168	NW_015886283.1	-	6727	8596	766	0.22489	0.18507	0.108345	0.794797	0.869822	0.943636	0.737926	0.679818	0.790475	0.172768	0.869418	0.736073	2.0291	0.0049782	UP	uncharacterized LOC107766168
107766192	NW_015886303.1	-	31994	34474	1637	1.52587	1.37116	1.41954	0.600776	0.203507	0.486842	0.425866	0.165415	0.510188	1.43886	0.430375	0.367157	-2.0404	3.8568e-10	DOWN	transcription factor DIVARICATA-like
107766259	NW_015886365.1	+	24082	24603	522	0.247508	0.271577	0.105993	1.88404	2.13986	1.20719	28.9123	29.0098	31.1992	0.208359	1.7437	29.7071	2.7668	4.1821e-05	UP	uncharacterized LOC107766259
107766311	NW_015886428.1	-	33745	35482	650	0.0995372	0.32765	0.341005	1.01024	1.44936	2.28462	47.8156	93.2037	76.6009	0.256064	1.58141	72.54	2.3266	0.00019416	UP	pathogenesis-related protein PR-4B, transcript variant X1
107766389	NW_015886517.1	-	30353	36867	1028	4.13381	4.71519	4.92072	1.04127	1.50906	1.52775	0.776556	0.700345	1.06435	4.58991	1.35936	0.847085	-2.0548	5.3735e-16	DOWN	maf-like protein DDB_G0281937, transcript variant X4
107766443	NW_015886580.1	+	17057	21649	2135	0.736264	0.343065	0.336893	2.92837	3.90096	3.80229	3.23883	2.69273	3.76515	0.472074	3.54387	3.23224	2.606	5.6185e-22	UP	uncharacterized LOC107766443
107766446	NW_015886581.1	+	30376	35842	1685	0.102296	0.0420912	0.0657104	0.194669	0.523661	0.638343	0.212585	0.123691	0.223177	0.0700324	0.452225	0.186484	2.3861	0.0030949	UP	tRNA (adenine(58)-N(1))-methyltransferase non-catalytic subunit trm6-like, transcript variant X1
107766460	NW_015886604.1	-	52825	53745	727	1.86601	1.55998	1.40794	68.1221	68.7093	60.7516	178.62	189.128	201.299	1.61131	65.861	189.682	5.0547	2.2646e-190	UP	uncharacterized LOC107766460
107766511	NW_015886660.1	+	111775	113583	1809	0.595169	0.326523	1.03989	0.0388324	0.0324985	0.1127	0.406206	0.426034	0.277008	0.65386	0.0613435	0.369749	-3.7178	0.00031924	DOWN	UDP-glycosyltransferase 73C2-like
107766534	NW_015886676.1	+	17701	20532	1228	0.0175352	0.134683	0.20275	0.839008	0.686199	0.769733	0.889918	0.746338	1.00317	0.118323	0.76498	0.879807	2.4007	7.7876e-05	UP	uncharacterized LOC107766534
107766553	NW_015886688.1	+	48590	52439	2765	51.844	56.0644	53.3633	16.8432	13.9552	17.5117	10.0935	15.2504	15.1686	53.7573	16.1034	13.5042	-2.0381	7.0835e-162	DOWN	WD repeat-containing protein 44-like, transcript variant X1
107766564	NW_015886696.1	-	19238	21092	1047	0.123399	0.203099	0.0264222	0	0	0	0	0	0.0199422	0.11764	0	0.00664739	#NAME?	0.012081	DOWN	protein LURP-one-related 8-like
107766579	NW_015886706.1	+	54620	58663	1211	0.0889067	0	0.022844	0.754106	0.67965	0.198961	0.793499	0.344007	0.327588	0.0372502	0.544239	0.488365	3.5723	0.0016073	UP	floral homeotic protein PMADS 1-like
107766658	NW_015886799.1	+	5610	6101	492	0.481433	0.432205	0.0562278	0	0	0	0	0	0	0.323289	0	0	#NAME?	0.0028125	DOWN	U4/U6 small nuclear ribonucleoprotein Prp31-like
107766662	NW_015886812.1	+	8720	10208	1034	0.104126	0.0228503	0	0.294398	0.587518	0.233019	6.83331	7.31252	9.18776	0.0423254	0.371645	7.77787	2.8304	0.010051	UP	nudix hydrolase 17, mitochondrial-like
107766725	NW_015886884.1	+	39907	41705	1601	0.282447	0.487007	0.9158	6.46462	3.76998	3.27615	80.498	74.4844	89.2952	0.561751	4.50358	81.4259	2.7132	1.8156e-05	UP	NAC domain-containing protein 72-like
107766736	NW_015886898.1	-	26077	28569	1474	0	0	0.018768	0.444808	0.864164	0.251479	0.153392	0.0141314	0.0424955	0.00625601	0.52015	0.0700064	6.0983	7.8806e-05	UP	squamosa promoter-binding-like protein 12
107766787	NW_015886950.1	+	87224	90241	1814	12.5116	12.2695	11.6207	0.477613	0.259271	0.449556	0.103868	0.55117	0.218693	12.1339	0.39548	0.291244	-5.2389	7.0127e-215	DOWN	transcription factor bHLH63-like
107766788	NW_015886950.1	-	91979	96945	1900	0.543997	0.547157	0.422241	0.0985935	0.0515699	0.0975472	0.0793335	0.18637	0.0879134	0.504465	0.0825702	0.117872	-2.9119	2.689e-07	DOWN	uncharacterized LOC107766788
107766849	NW_015886984.1	+	80310	82137	1212	0.0710667	0.233933	0.547803	0	0	0	0	0	0	0.284268	0	0	#NAME?	0.0022366	DOWN	peroxidase 10-like
107766861	NW_015886988.1	+	138628	143445	1562	1.2545	1.36136	1.23975	0.194883	0.38892	0.498353	0.0482502	0.413392	0.401014	1.2852	0.360719	0.287552	-2.1361	6.5698e-09	DOWN	WAT1-related protein At3g28050-like
107766920	NW_015887034.1	-	66206	69389	1550	1.23642	1.1585	2.40945	0.302141	0.480432	0.334807	9.14127	6.93425	7.11248	1.60146	0.37246	7.72933	-2.3983	0.00040207	DOWN	12-oxophytodienoate reductase 1-like
107766921	NW_015887034.1	-	92805	97145	1118	0.42373	0.380402	0.346419	8.14741	6.62568	5.58672	7.87037	9.91177	9.1511	0.383517	6.7866	8.97775	3.8484	4.9465e-24	UP	MATH domain and coiled-coil domain-containing protein At3g58250-like
107766955	NW_015887042.1	-	86531	96870	3967	0.162842	0.172722	0.0697355	0.619782	1.08184	1.10727	0.598451	0.955631	0.642121	0.1351	0.936297	0.732068	2.489	1.0257e-07	UP	homeobox-DDT domain protein RLT3-like
107766981	NW_015887068.1	+	7775	9366	1477	3.46981	3.87122	4.53264	1.2683	0.623588	0.665065	0.829188	0.47949	0.537183	3.95789	0.852317	0.615287	-2.5093	4.3734e-28	DOWN	BURP domain protein USPL1-like
107766996	NW_015887087.1	-	129235	144054	1162	0.16678	0.0406665	0.0476146	2.27711	2.20925	2.45631	3.08083	2.97566	2.87497	0.0850205	2.31422	2.97715	4.4629	5.0733e-21	UP	nuclear transcription factor Y subunit A-7-like
107767052	NW_015887133.1	-	212331	212681	351	0.552133	1.61554	1.33986	0	0.279153	0.369623	13.5274	13.9458	8.50644	1.16917	0.216259	11.9932	-2.7397	0.0027195	DOWN	uncharacterized LOC107767052
107767071	NW_015887157.1	+	83372	87784	1611	0.400991	0.571981	0.223236	0	0.0121642	0.218588	0	0	0	0.398736	0.0769174	0	-2.6955	0.0015903	DOWN	nuclear distribution protein PAC1-2-like
107767164	NW_015887241.1	-	14253	15276	778	0.692832	0.577757	0.462848	0.0602727	0.0252208	0.238532	0.0242493	0.268077	0	0.577812	0.108009	0.0974422	-2.7325	0.0011357	DOWN	uncharacterized LOC107767164, transcript variant X2
107767208	NW_015887277.1	+	46173	51232	2349	4.34514	4.35529	4.13371	1.22612	1.10955	1.1204	1.02671	1.80009	1.91995	4.27805	1.15203	1.58225	-2.1908	7.8663e-38	DOWN	serine/threonine-protein phosphatase 6 regulatory ankyrin repeat subunit B-like
107767219	NW_015887291.1	-	150391	155606	3178	0.603038	0.341992	1.03588	0.228412	0.123326	0.204119	0.029644	0.0720975	0.0919799	0.660303	0.185286	0.0645738	-2.1288	0.0070721	DOWN	endo-1,4-beta-xylanase A-like
107767328	NW_015887413.1	+	46992	50733	1162	0.134462	0.168615	0.0740341	1.00265	0.821623	0.67787	0.638702	1.07771	0.689152	0.125704	0.834046	0.801856	2.4316	0.00014438	UP	thymidylate kinase-like, transcript variant X1
107767421	NW_015887502.1	-	21990	23820	1831	0.834985	1.18717	1.26913	0.0767317	0.128432	0.30367	0.0617424	0.364035	0.193856	1.0971	0.169611	0.206544	-2.9992	2.3099e-13	DOWN	cytochrome P450 89A2-like
107767459	NW_015887552.1	+	5094	6818	1725	0.149796	0.0684847	0	0.570128	0.34081	0.279353	0.0655364	0.181127	0.0968322	0.0727603	0.396763	0.114499	2.1443	0.0048365	UP	pentatricopeptide repeat-containing protein At1g34160-like
107767461	NW_015887556.1	-	7765	9766	498	5.10225	4.36487	1.77761	24.1213	20.9345	17.8269	14.8691	12.297	7.67257	3.74824	20.9609	11.6129	2.1831	9.107e-14	UP	uncharacterized LOC107767461
107767474	NW_015887579.1	-	40261	46122	3293	0.00653908	0	0.00840087	0.135106	0.101167	0.101309	0.0114435	0.0379525	0.0507244	0.00497998	0.112527	0.0333735	4.2043	0.0011312	UP	pentatricopeptide repeat-containing protein At2g22070-like
107767572	NW_015887671.1	+	60110	62174	2065	0.250265	0.19451	0.24114	0.136073	0.0189797	0.0538517	0.145989	0.827132	0.212333	0.228638	0.0696349	0.395152	-2.0094	0.0050549	DOWN	geranylgeranyl pyrophosphate synthase 7, chloroplastic-like
107767574	NW_015887671.1	+	66156	68089	1934	0.100206	0.171035	0.143041	0.0242151	0	0.0383329	0.565056	0.893929	0.658555	0.138094	0.0208493	0.705847	-3.0333	0.008464	DOWN	protein rough sheath 2 homolog
107767641	NW_015887718.1	-	30557	35933	1383	0.17796	0.0887574	0.0623533	2.46299	2.59128	1.71276	2.73212	3.52116	3.67077	0.10969	2.25567	3.30801	4.0625	8.3151e-19	UP	protein NEN1-like, transcript variant X1
107767666	NW_015887734.1	+	3753	5246	1407	3.32104	2.58606	3.42114	0.948621	0.529261	1.34361	1.19184	1.19915	1.0091	3.10942	0.940498	1.13336	-2.0273	2.708e-15	DOWN	lamin-like protein
107767673	NW_015887745.1	+	31478	35024	3321	0	0	0.00833004	0.169221	0.129818	0.13394	3.82394	2.97924	3.08068	0.00277668	0.144326	3.29462	5.4166	2.6695e-05	UP	probable LRR receptor-like serine/threonine-protein kinase At3g47570
107767730	NW_015795074.1	-	1898	3660	1641	0	0.0143981	0.0674322	0.285386	0.489616	0.621187	1.95191	1.33279	1.48866	0.0272768	0.465396	1.59112	3.8013	2.1815e-06	UP	PF00201:UDP-glucoronosyl and UDP-glucosyl transferase
107767757	NW_015887838.1	+	56300	61889	1436	0.749763	0.312616	0.597205	0.228289	0.136466	0.0258133	0.196814	0.406149	0.18902	0.553195	0.13019	0.263994	-2.3764	0.00022343	DOWN	AP2-like ethylene-responsive transcription factor At1g16060
107767805	NW_015887899.1	-	101570	105856	1848	4.79835	4.19634	5.38633	0.800766	1.01604	1.72766	0.124711	0.838699	0.955871	4.79367	1.18149	0.63976	-2.3233	1.6426e-26	DOWN	peptidyl-prolyl cis-trans isomerase FKBP65-like, transcript variant X3
107767824	NW_015887911.1	-	17856	23248	1986	21.5332	23.7535	21.0549	114.89	121.088	133.76	90.8853	87.8273	96.0834	22.1139	123.246	91.5987	2.1791	2.0941e-112	UP	protein NRT1/ PTR FAMILY 3.1-like, transcript variant X1
107767828	NW_015795104.1	+	69399	70139	589	0	0	0	1.0734	0.432522	0.534936	1.34355	1.44994	1.06347	0	0.680285	1.28565	Inf	3.9454e-05	UP	uncharacterized LOC107767828
107767830	NW_015887917.1	-	2619	4051	1433	0.0300533	0.115416	0.07722	0.343151	0.875213	0.633751	0.197227	0.276178	0.480825	0.0742296	0.617372	0.318076	2.7585	0.00018438	UP	pathogenesis-related genes transcriptional activator PTI6-like
107767840	NW_015887920.1	+	67694	72440	2353	7.61395	8.13347	6.88956	1.79128	1.59071	2.04795	0.608572	1.54916	1.43751	7.54566	1.80998	1.19842	-2.3598	1.075e-64	DOWN	protein CHUP1, chloroplastic-like
107767858	NW_015887937.1	+	73895	75153	1092	0.0197191	0.238003	0.456001	18.9772	14.3924	16.1239	65.1178	64.1293	70.8219	0.237908	16.4978	66.6896	5.8255	3.1572e-69	UP	homeobox-leucine zipper protein ATHB-12-like
107767925	NW_015887993.1	-	20129	22431	1175	0.586436	0.723898	0.329614	0.0199285	0.0667117	0	0.192426	0.0886367	0.177697	0.546649	0.0288801	0.15292	-4.5334	5.0269e-08	DOWN	RNA exonuclease 4-like
107768066	NW_015888119.1	-	14401	16069	1669	0.0645093	0.0849391	0.265204	0.0140299	0	0	0	0	0	0.138217	0.00467664	0	-5.1635	0.0069921	DOWN	vinorine synthase-like
107768078	NW_015888133.1	+	1073	2589	796	0.135259	0	0.104262	0.500089	0.812421	0.512245	4.3317	1.20372	2.28205	0.0798401	0.608252	2.60582	2.6327	0.0039685	UP	-
107768079	NW_015888134.1	-	80469	84530	871	16.2673	15.0281	13.6891	3.06477	2.83487	4.02172	2.96362	1.57836	1.77391	14.9948	3.30712	2.1053	-2.4821	7.585e-56	DOWN	PF01161:Phosphatidylethanolamine-binding protein
107768134	NW_015888181.1	-	31342	32671	1242	0.1387	0.0951176	0.200464	5.14699	5.99573	7.26735	34.1639	30.3388	29.4363	0.144761	6.13669	31.313	5.1076	4.3675e-46	UP	homeobox-leucine zipper protein ATHB-7-like
107768159	NW_015888201.1	+	9584	10614	471	0.0457181	0.501639	0.469878	0	0	0	0	0	0	0.339078	0	0	#NAME?	0.0040134	DOWN	uncharacterized LOC107768159
107768198	NW_015888229.1	+	11154	13586	1327	0	0	0	0.0882289	0.398725	0.810076	1.27789	1.77374	2.0612	0	0.432343	1.70427	Inf	0.0016877	UP	peroxidase 43-like, transcript variant X2
107768268	NW_015888304.1	+	66420	68567	1121	0.922028	1.26461	2.36909	13.9744	11.7824	10.7302	74.6273	80.6428	81.767	1.51858	12.1623	79.0123	2.709	4.7064e-25	UP	blue copper protein-like
107768296	NW_015888340.1	-	201990	203519	1052	24.9515	25.6261	21.2477	6.34368	3.94912	5.99007	1.52238	1.3266	1.84581	23.9418	5.42762	1.56493	-2.4409	2.9883e-45	DOWN	PF00504:Chlorophyll A-B binding protein
107768379	NW_015888419.1	-	99609	100368	760	0.113333	0.373061	0.473201	0	0	0	0	0	0	0.319865	0	0	#NAME?	0.00018132	DOWN	basic form of pathogenesis-related protein 1-like
107768384	NW_015888419.1	-	118606	119350	745	0.346844	0.0634288	0.222798	0	0	0	0	0	0	0.211023	0	0	#NAME?	0.0034704	DOWN	pathogenesis-related leaf protein 4-like
107768467	NW_015888475.1	+	176	2909	2218	5.74737	6.48736	6.0367	1.17185	1.58151	1.89685	0.339796	0.47895	0.291823	6.09048	1.55007	0.37019	-2.2751	2.1226e-49	DOWN	protein NRT1/ PTR FAMILY 7.3-like
107768544	NW_015888571.1	-	4588	8588	1746	0.197326	0.378902	0.301041	0.0134112	0.0112237	0.0955359	0	0.143159	0.0358753	0.292423	0.0400569	0.0596781	-3.1806	0.0001572	DOWN	rho GTPase-activating protein 2-like
107768566	NW_015888593.1	-	9222	11843	1956	1.90452	2.34339	1.6689	0.17957	0.180337	0.322165	0.414209	0.255578	0.37361	1.97227	0.227357	0.347799	-3.4205	4.0763e-26	DOWN	transcription factor DIVARICATA-like
107768567	NW_015888593.1	-	27335	28695	1035	0.137739	0.125945	0.0589852	1.97213	1.50421	2.35132	1.12488	1.77651	1.84754	0.107556	1.94256	1.58298	3.8712	5.2298e-13	UP	uncharacterized LOC107768567, transcript variant X1
107768585	NW_015888611.1	+	18457	20943	1512	11.6706	13.4345	12.1042	2.73319	3.22374	3.22605	0.360115	0.838872	0.370557	12.4031	3.06099	0.523181	-2.3176	7.1178e-65	DOWN	uncharacterized LOC107768585, transcript variant X2
107768591	NW_015888612.1	+	70580	76991	1183	0.837301	0.519279	0.958771	4.55255	7.00706	5.71843	4.73034	4.20818	4.87128	0.771784	5.75935	4.60327	2.6023	5.3503e-14	UP	annexin-like protein RJ4
107768593	NW_015888612.1	+	218764	222925	3862	0.451629	0.354836	0.107447	2.46165	2.33413	2.0636	3.34194	2.79382	4.02235	0.304637	2.28646	3.38604	2.606	3.1836e-29	UP	uncharacterized LOC107768593
107768655	NW_015888664.1	-	115979	117665	1687	0.268048	0.266104	0.295171	0	0.0696974	0.12085	0.122856	0.370414	0.07426	0.276441	0.0635157	0.189177	-2.4305	0.0029888	DOWN	UDP-glycosyltransferase 91C1-like
107768681	NW_015795290.1	-	84839	88861	3756	2.32187	2.86219	2.48211	0.423931	0.521741	0.774716	0.0451479	0.0610026	0.155651	2.55539	0.573462	0.0872671	-2.458	2.9381e-38	DOWN	LRR receptor-like serine/threonine-protein kinase RCH1
107768692	NW_015888694.1	-	7438	18242	1656	1.2483	1.68358	1.28631	0.424202	0.414179	0.358144	0.170668	0.415083	0.643026	1.40607	0.398842	0.409592	-2.1151	2.3455e-10	DOWN	serine carboxypeptidase 24-like
107768727	NW_015888740.1	+	22207	23137	517	0.249902	0.411306	0.374562	0	0	0	0	0	0	0.345256	0	0	#NAME?	0.0017391	DOWN	uncharacterized LOC107768727
107768773	NW_015888785.1	-	146418	150349	1191	1060.55	1390.3	1363.87	189.393	197.877	217.833	36.8844	143.917	92.6559	1271.57	201.701	91.1524	-2.9546	9.5695e-39	DOWN	carbonic anhydrase, chloroplastic, transcript variant X2
107768918	NW_015888923.1	-	77708	82793	2548	0.194374	0.204003	0.162858	0.0367597	0.0769096	0.0290957	0.0591576	0.0490493	0.114722	0.187078	0.0475884	0.0743097	-2.2704	0.0027683	DOWN	PF03000:NPH3 family
107768939	NW_015888941.1	-	57185	59184	1190	2.62379	2.73996	1.76678	16.3912	15.3314	15.7149	15.9125	17.2413	16.3702	2.37685	15.8125	16.508	2.4341	8.6033e-58	UP	uncharacterized LOC107768939
107768990	NW_015889002.1	+	21081	30055	806	1.25566	2.37445	1.85342	0.639145	0.389014	0.528885	0	0.103373	0.025905	1.82784	0.519015	0.0430926	-2.1135	3.5933e-06	DOWN	organic cation/carnitine transporter 3-like
107769054	NW_015889049.1	-	330	984	526	0.0409377	2.6502	1.52521	0	0	0.140943	0	0	0	1.40545	0.0469809	0	-5.2205	0.014089	DOWN	uncharacterized LOC107769054
107769078	NW_015889061.1	-	9391	10753	788	56.1284	57.0591	55.609	356.558	320.459	300.754	115.37	102.113	106.57	56.2655	325.924	108.017	2.2369	1.0443e-53	UP	18.2 kDa class I heat shock protein-like
107769126	NW_015889115.1	+	31159	33425	867	0.745094	0.32702	1.11677	0.027008	0.0226027	0.128263	0.0651962	0.0480499	0.0240824	0.729629	0.0592912	0.0457762	-3.9294	0.00024364	DOWN	putative disease resistance protein At3g14460
107769141	NW_015889137.1	+	51092	51935	844	0.892965	1.17576	0.655547	6.43661	6.77986	4.17234	3.34864	1.92501	2.02857	0.908091	5.79627	2.43408	2.3775	5.1462e-09	UP	18.2 kDa class I heat shock protein-like
107769142	NW_015889137.1	+	59543	60467	925	0.0232791	0.0255429	0.20935	0.430347	0.699121	0.480881	0	0	0.0225724	0.0860573	0.536783	0.00752412	2.3535	0.0044251	UP	17.6 kDa class I heat shock protein 3-like
107769201	NW_015889192.1	-	48904	51624	2049	0.134094	0.453662	1.11977	0.0121515	0.0101695	0.00961804	19.0862	35.6492	33.7192	0.569175	0.0106463	29.4849	-6.03	0.0033932	DOWN	5-epi-aristolochene synthase-like, transcript variant X2
107769204	NW_015889196.1	-	83024	85021	1468	0.513394	0.547224	0.508808	0.111656	0.133492	0.21463	0.385049	0.297971	0.312907	0.523142	0.15326	0.331976	-2.0741	0.0004348	DOWN	transcription factor bHLH118-like
107769252	NW_015889237.1	+	65346	74279	1456	0.295786	0.19473	0.418001	0.0482472	0.0538367	0.127294	0.0388222	0.515018	0.645312	0.302839	0.0764592	0.399718	-2.2892	0.005534	DOWN	branched-chain-amino-acid aminotransferase 2, chloroplastic-like
107769299	NW_015795412.1	-	18848	20497	1461	1.24361	1.28978	1.00676	0.203778	0.449605	0.278596	0	0.148312	0.330371	1.18005	0.31066	0.159561	-2.2241	1.5001e-07	DOWN	probable pectate lyase 12, transcript variant X1
107769321	NW_015889319.1	-	22590	24945	2246	30.066	33.1581	62.2626	14.3561	9.61506	10.3315	6.8706	9.14426	6.86995	41.8289	11.4342	7.62827	-2.1645	0.00049624	DOWN	polygalacturonase-1 non-catalytic subunit beta-like
107769360	NW_015889380.1	-	118848	123804	1842	0.294653	0.103458	0.257411	0	0.0643566	0	0.0412517	0	0	0.218507	0.0214522	0.0137506	-3.6379	0.00022147	DOWN	aluminum-activated malate transporter 8-like, transcript variant X2
107769404	NW_015795428.1	+	22949	26919	2310	0.167791	0.153423	0.22754	0.0202736	0.0169667	0.0561635	0.220228	0.351669	0.406742	0.182918	0.0311346	0.326213	-2.8601	0.001345	DOWN	vetispiradiene synthase 2-like
107769471	NW_015889469.1	+	8339	15257	1587	51.3975	77.6557	77.3269	31.8115	9.73037	19.1413	6.9573	2.5069	3.09179	68.7933	20.2277	4.18533	-2.0613	7.2731e-09	DOWN	uncharacterized LOC107769471
107769523	NW_015889516.1	+	51607	54453	1270	0.736032	1.0142	0.483791	0.0186136	0.0934654	0.309391	0.254618	0.811328	0.381739	0.744676	0.14049	0.482562	-2.7202	3.7099e-05	DOWN	GDSL esterase/lipase At1g33811-like, transcript variant X1
107769555	NW_015889563.1	+	20918	21497	580	0	0	0	0.645957	0.439234	0.191731	0.9096	0.0359131	0.143996	0	0.425641	0.36317	Inf	0.0022293	UP	monothiol glutaredoxin-S6-like
107769585	NW_015889585.1	-	54414	58543	1031	0.438601	0.389586	0.456149	0.113559	0.171066	0.0898835	0.0182752	0.202033	0.12151	0.428112	0.124836	0.113939	-2.0731	0.0075919	DOWN	rac-like GTP-binding protein 5
107769648	NW_015889658.1	+	19006	21108	1484	0.667471	0.413954	0.316906	0.110453	0.0264105	0.062446	0.190449	0	0.182906	0.466111	0.0664364	0.124452	-3.11	5.2921e-06	DOWN	putative GEM-like protein 8
107769651	NW_015889662.1	-	185492	187317	1826	0.0707553	0.038818	0.151501	0.500122	0.364887	0.456752	0.0619114	0.0114072	0.0571726	0.0870247	0.440587	0.0434971	2.0463	0.0012381	UP	protein ASPARTIC PROTEASE IN GUARD CELL 2-like
107769818	NW_015795526.1	-	317	4536	1166	0.0554028	0.040527	0.260982	0.602469	0.672267	0.937825	1.95527	2.17943	2.63231	0.11897	0.73752	2.25567	2.3389	0.00016375	UP	GDSL esterase/lipase 5-like
107769863	NW_015889906.1	-	27793	36933	3249	0.0662764	0.0145443	0.0255439	0.309906	0.211105	0.296635	0.817692	0.692397	1.17604	0.0354549	0.272549	0.895375	2.6399	9.7056e-05	UP	PF00069:Protein kinase domain
107769882	NW_015889932.1	-	9932	10677	583	0	1.66161	0.711768	0	0	0	0	0	0	0.791125	0	0	#NAME?	0.008863	DOWN	uncharacterized LOC107769882
107769887	NW_015889934.1	+	135944	138445	1661	0.337064	0.568988	0.682858	0.0422925	0.0117981	0.100425	0.0453744	0.112864	0.062852	0.529636	0.0515051	0.0736967	-3.668	3.3025e-08	DOWN	cysteine-rich repeat secretory protein 3-like
107769893	NW_015889938.1	+	120918	130400	2976	0.0795918	0.063514	0.148732	0.424886	0.342413	0.697515	0.633122	0.60893	0.427972	0.0972791	0.488271	0.556675	2.0281	0.00022435	UP	uncharacterized LOC107769893
107770077	NW_015890169.1	-	8977	9735	759	3.65979	3.64214	3.24388	20.7628	20.6035	16.1653	9.50774	6.20223	6.51967	3.51527	19.1772	7.40988	2.1507	2.9655e-22	UP	17.6 kDa class I heat shock protein-like
107770078	NW_015890171.1	+	27946	29893	924	0.326261	1.09953	0.808366	0	0	0	0.0203915	0	0	0.74472	0	0.00679715	#NAME?	1.6468e-07	DOWN	high-affinity nitrate transporter 3.1-like
107770096	NW_015890189.1	-	11214	18667	2429	0.141841	0.116726	0.216392	0.0289205	0.0161355	0.0610423	0.00775698	0	0.0085959	0.15832	0.0353661	0.00545096	-2.466	0.0062144	DOWN	endoglucanase 6-like
107770126	NW_015795609.1	-	39153	40016	864	1.47044	1.14855	0.512298	6.47733	7.14458	6.92879	12.1904	10.0532	11.7205	1.04376	6.85023	11.3214	2.412	3.8171e-21	UP	uncharacterized LOC107770126
107770228	NW_015890332.1	-	58325	60213	1809	0.833236	0.600803	0.749331	6.89923	8.61209	8.59591	24.4661	16.5578	23.9034	0.72779	8.03574	21.6424	3.1655	6.0958e-54	UP	UDP-glycosyltransferase 73C1-like
107770250	NW_015890342.1	+	175309	176357	1049	0.30791	0.63066	0.764784	0.111611	0.0373624	0.265023	0.233501	0.595699	1.67195	0.567785	0.137999	0.833716	-2.3456	0.0010308	DOWN	ethylene-responsive transcription factor ERF025-like
107770314	NW_015890407.1	-	30813	33454	1453	0.0148198	0.032522	0.0190393	12.2317	12.5564	10.4469	25.2606	27.6247	28.0356	0.022127	11.745	26.9736	8.755	4.7453e-131	UP	probable protein phosphatase 2C 51
107770376	NW_015890456.1	-	29944	32088	546	0.0788762	0.173093	0.0506668	0.47175	0.861388	1.15413	1.96699	0.991886	0.573611	0.100879	0.829089	1.1775	2.7336	0.004156	UP	uncharacterized LOC107770376
107770381	NW_015890465.1	-	15444	24314	1681	0.0128098	0.0140555	0.0987415	0.933295	0.419677	0.672559	5.8397	7.26125	5.65149	0.0418689	0.675177	6.25081	3.7232	8.8564e-07	UP	GDSL esterase/lipase 2-like
107770387	NW_015890470.1	+	7178	9007	1830	2.83579	2.90499	3.08386	0.102365	0.278421	0.232941	0.0823681	0.0455292	0.0684572	2.94155	0.204576	0.0654515	-4.146	4.799e-49	DOWN	leucine-rich repeat receptor-like serine/threonine-protein kinase BAM1
107770403	NW_015890485.1	-	45119	46519	799	5.47089	5.38192	6.64769	0.293066	0.441475	0.579911	0.117908	0.338905	0.574903	5.8335	0.438151	0.343905	-4.036	1.2678e-41	DOWN	protein GAST1-like
107770443	NW_015890520.1	-	104218	105255	1038	0.0622347	0.318672	0.239862	1.71446	2.56757	1.98196	0.272279	0.120402	0.603452	0.206923	2.088	0.332045	3.0396	3.1652e-12	UP	inositol-tetrakisphosphate 1-kinase 1-like
107770447	NW_015890521.1	-	65956	78597	3487	2.8468	2.60191	3.57007	0.63123	0.657528	0.733492	2.96107	2.0967	2.77235	3.00626	0.674083	2.61004	-2.455	2.9451e-23	DOWN	PF00497:Bacterial extracellular solute-binding proteins, family 3|PF00060:Ligand-gated ion channel|PF01094:Receptor family ligand binding region
107770511	NW_015890569.1	-	38519	41214	1571	0.0274134	0.135356	0.0528276	0.342818	0.286901	0.707854	0.323823	0.198882	0.106324	0.0718658	0.445857	0.209677	2.3285	0.0043902	UP	claspin-like
107770594	NW_015890673.1	+	30358	35490	2353	0.639767	0.92366	0.583995	5.29102	4.47396	4.94143	15.4092	18.3053	18.2511	0.715807	4.90214	17.3219	2.4768	1.5062e-23	UP	uncharacterized protein At4g29660-like, transcript variant X1
107770608	NW_015890692.1	-	60949	67866	1226	0.068943	0.151295	0.0885722	1.09958	0.920223	0.435163	3.39834	3.15668	2.87454	0.102937	0.81832	3.14319	2.6981	0.00030701	UP	uncharacterized LOC107770608, transcript variant X2
107770624	NW_015890725.1	-	54955	56838	1275	1.43555	1.38984	1.88767	0.348944	0.0922192	0.334338	0.354667	0.506446	0.622289	1.57102	0.2585	0.494467	-2.9027	2.175e-13	DOWN	peroxidase 12-like
107770691	NW_015890801.1	-	11171	11643	365	7.43338	13.1406	11.4446	62.8702	60.7225	59.9688	9.34342	10.158	12.5849	10.6729	61.1872	10.6954	2.2225	1.2023e-59	UP	uncharacterized LOC107770691
107770717	NW_015890836.1	-	7444	12742	2012	2.50436	3.64038	3.14864	0.872861	0.798667	1.08698	0.187293	0.196701	0.134907	3.09779	0.919504	0.172967	-2.0519	2.3494e-14	DOWN	uncharacterized LOC107770717
107770744	NW_015890859.1	+	24088	24734	647	3.36144	6.79237	5.77225	1.23051	0.787498	0.71615	0.378581	1.15899	1.06495	5.30869	0.911387	0.867506	-2.8363	1.4384e-07	DOWN	histone H2B.2-like
107770751	NW_015890868.1	+	779	3909	1027	1.02739	0.667176	0.269368	0.0912014	0.0954069	0.10828	0.0917318	0.121692	0.325288	0.654644	0.0982962	0.179571	-3.0396	0.0020259	DOWN	probable tyrosine-protein phosphatase At1g05000
107770817	NW_015795761.1	-	123466	126213	712	1.30046	1.32737	1.59302	0.328876	0.412849	0.416494	0.899744	0.438826	0.557176	1.40695	0.386073	0.631916	-2.164	3.1338e-05	DOWN	uncharacterized LOC107770817
107770819	NW_015890936.1	+	52481	56158	2377	1.6972	2.45478	1.7592	0.461398	0.236949	0.581002	0.0506271	0.0932809	0	1.97039	0.42645	0.0479693	-2.5101	9.6603e-13	DOWN	PTI1-like tyrosine-protein kinase 2, transcript variant X3
107770844	NW_015795761.1	-	39816	40818	1003	1680.28	1687.61	1643.98	273.731	299.986	280.356	3.41893	30.3203	19.3598	1670.63	284.691	17.6997	-2.8511	0	DOWN	chlorophyll a-b binding protein 50, chloroplastic-like
107770855	NW_015890980.1	+	97094	97939	846	0	0.0279282	0.0326998	0.193749	0.231638	0.722956	0.824046	0.517047	0.888487	0.0202093	0.382781	0.743194	3.9412	0.012666	UP	uncharacterized LOC107770855
107770934	NW_015795768.1	-	2837	3876	669	8.46522	8.79399	17.4503	99.089	131.464	139.961	190.642	141.884	131.175	11.5698	123.505	154.567	3.1198	1.3665e-28	UP	non-specific lipid-transfer protein 2-like
107770944	NW_015795768.1	-	7557	8791	688	35.3357	40.1113	39.3248	663.271	788.648	887.637	438.179	358.039	325.452	38.2573	779.852	373.89	4.0499	8.809e-65	UP	non-specific lipid-transfer protein 2-like
107771009	NW_015891108.1	-	60727	63401	1574	3.53838	3.65587	2.70627	24.3592	21.1127	22.9897	37.84	39.1954	37.5403	3.30018	22.8205	38.1919	2.4903	1.486e-87	UP	NAC domain-containing protein 72-like, transcript variant X2
107771061	NW_015891138.1	-	21925	22577	524	0.493127	0.0901802	1.10867	0	0	0	0	0	0	0.563994	0	0	#NAME?	0.0048569	DOWN	uncharacterized LOC107771061
107771068	NW_015891143.1	-	12417	13936	1520	0.566663	0.59068	0.436801	3.00402	2.29486	3.01177	46.187	42.454	50.3304	0.531382	2.77022	46.3238	2.082	3.4136e-13	UP	F-box/kelch-repeat protein At1g80440-like
107771086	NW_015891173.1	+	44818	52345	1800	0.404667	0.914949	0.945241	3.64041	4.76523	5.61507	5.35422	5.43278	3.74546	0.754953	4.67357	4.84415	2.332	3.0587e-13	UP	O-acyltransferase WSD1-like, transcript variant X2
107771158	NW_015891234.1	+	232015	234900	1247	0.207216	0.113683	0.044369	1.014	0.880039	0.787731	2.79528	3.42428	3.2148	0.121756	0.893924	3.14478	2.5741	1.835e-05	UP	uncharacterized LOC107771158
107771186	NW_015891258.1	-	2379	4803	1594	0.526848	0.207516	0.0867756	1.29273	1.46298	1.90688	1.51301	1.24141	1.12649	0.273713	1.5542	1.29364	2.1985	8.7669e-08	UP	cytochrome P450 83B1-like
107771200	NW_015891269.1	-	3509	4914	1026	3.46294	5.66501	7.81928	49.2511	62.2086	82.608	240.406	329.071	342.598	5.64908	64.6892	304.025	3.2191	5.032e-15	UP	acidic endochitinase P
107771277	NW_015891326.1	-	61927	63466	897	0.144035	0	0.0308407	2.14059	1.83513	2.33483	0.903226	0.348321	0.53537	0.0582918	2.10352	0.595639	4.8678	2.9782e-16	UP	late embryogenesis abundant protein D-29-like
107771308	NW_015891347.1	-	34608	39796	1964	0.010964	0.0120302	0.0563423	0.250374	0.608651	0.1793	0.0383742	0.275748	0.308301	0.0264455	0.346109	0.207475	3.4243	0.005759	UP	probable LRR receptor-like serine/threonine-protein kinase At1g05700
107771365	NW_015891413.1	+	55937	60119	2753	0.00782172	0.00858235	0.0602922	0.170112	0.263376	0.208701	0.602278	0.484234	0.614324	0.0255654	0.214063	0.566945	2.7769	0.00056294	UP	G-type lectin S-receptor-like serine/threonine-protein kinase At5g24080
107771403	NW_015891453.1	-	70783	78545	3380	4.28842	4.25182	4.13206	1.19632	1.09685	1.51987	0.698976	1.04385	1.03276	4.2241	1.27101	0.925197	-2.0331	4.6058e-41	DOWN	phosphatidylinositol 4-phosphate 5-kinase 9-like, transcript variant X1
107771414	NW_015891472.1	-	9213	14616	2741	0.814684	0.73616	0.656714	0.269249	0.109031	0.171865	0.188697	0.10044	0.20136	0.735852	0.183382	0.163499	-2.3022	2.1888e-10	DOWN	uncharacterized LOC107771414, transcript variant X1
107771421	NW_015891478.1	-	30521	33517	2262	0.324813	0.283023	0.208646	3.2828	1.91271	2.26124	4.62266	4.80541	6.5862	0.272161	2.48559	5.33809	2.8925	4.8467e-09	UP	rust resistance kinase Lr10-like, transcript variant X1
107771456	NW_015891510.1	-	56162	61159	2702	4.13546	5.11689	4.29553	1.51351	1.23025	1.37008	0.461944	1.53204	0.930733	4.51596	1.37128	0.974907	-2.0176	6.2149e-32	DOWN	BTB/POZ domain-containing protein DOT3-like, transcript variant X1
107771480	NW_015891529.1	+	5260	11966	968	0.355921	0.536982	0.371522	2.87861	2.93544	3.02517	10.2968	8.09084	9.87891	0.421475	2.94641	9.42217	2.5066	4.0221e-12	UP	persulfide dioxygenase ETHE1 homolog, mitochondrial-like
107771498	NW_015891551.1	-	144940	149288	2625	0.106641	0.0270025	0.0632321	0.365735	0.552437	0.515421	0.251223	1.26961	1.01017	0.0656251	0.477864	0.843668	2.5632	3.3299e-06	UP	wall-associated receptor kinase 2-like
107771542	NW_015795882.1	-	25522	28126	633	3.53784	3.17269	2.22886	31.9981	28.915	27.4057	46.7024	35.5716	34.2053	2.9798	29.4396	38.8265	3.0052	2.4354e-73	UP	uncharacterized LOC107771542
107771567	NW_015891614.1	+	30693	35489	2951	20.7378	13.8433	41.3227	7.07795	6.49456	5.43898	51.8386	48.5554	47.0017	25.3013	6.33716	49.1319	-2.2898	0.0074307	DOWN	linoleate 13S-lipoxygenase 3-1, chloroplastic
107771593	NW_015891639.1	+	4817	7074	1448	5.74899	6.68131	6.9925	2.16403	1.3312	1.66894	1.652	1.18462	0.989547	6.47427	1.72139	1.27539	-2.2079	3.7791e-32	DOWN	WAT1-related protein At3g18200-like, transcript variant X1
107771705	NW_015891785.1	+	60810	62830	628	368.979	321.601	297.961	2776.92	2887.12	2879.38	2678.37	2436.27	2384.88	329.514	2847.81	2499.84	2.8122	0	UP	snakin-2-like
107771852	NW_015795938.1	+	104583	107237	2655	0.0162209	0	0	0.167572	0.155001	0.237346	0.134837	0.133372	0.204469	0.00540696	0.18664	0.15756	4.7976	6.15e-05	UP	pentatricopeptide repeat-containing protein At3g18020-like
107771869	NW_015891912.1	+	27418	29363	516	3.17156	3.02209	2.73424	0.589937	0.949446	0.287348	0.255605	0.242205	0	2.97596	0.608911	0.165936	-2.5825	1.8918e-09	DOWN	beta-carotene isomerase D27, chloroplastic-like
107771914	NW_015891963.1	-	19426	21366	1807	0.154915	0.183055	0.229641	1.65868	1.95207	1.97956	1.23039	2.20169	1.89498	0.189204	1.86344	1.77569	3.0026	1.2014e-17	UP	premnaspirodiene oxygenase-like
107771920	NW_015795963.1	+	22255	24588	601	13.3284	18.3199	29.1831	120.976	114.384	114.935	749.217	761.199	556.032	20.2771	116.765	688.816	2.231	8.4461e-62	UP	proteinase inhibitor I-B-like
107771972	NW_015892023.1	-	66836	68378	1313	0.164	0.0359897	0.0632081	0.963032	0.626852	0.621093	0.861007	0.634566	0.795105	0.0877326	0.736992	0.763559	2.7707	2.7246e-05	UP	uncharacterized LOC107771972
107772019	NW_015892088.1	+	17693	20759	1823	0	0	0	0.205516	1.4512	1.20984	36.0091	23.3433	25.163	0	0.955519	28.1718	Inf	1.1916e-05	UP	cytochrome P450 82C4-like
107772155	NW_015892249.1	-	67316	67873	558	5.32542	5.37752	7.78362	58.372	26.1288	25.9741	370.216	371.051	344.024	6.16218	36.825	361.764	2.2868	0.0035075	UP	uncharacterized LOC107772155
107772219	NW_015796031.1	-	6	2176	758	8.86327	8.88358	8.64958	2.59491	2.09409	2.1028	0.0994285	0.0274797	0	8.79881	2.26393	0.0423027	-2.2558	4.983e-28	DOWN	protein TSS-like
107772258	NW_015892427.1	-	171239	174300	2807	0.00767125	0	0.00985538	0.258602	0.167552	0.217891	0.0939736	0.111309	0.0446301	0.00584221	0.214682	0.0833042	4.9047	5.2437e-06	UP	uncharacterized LOC107772258
107772279	NW_015892537.1	-	196	914	719	2.09642	2.26742	4.07843	16.186	15.4538	13.662	75	79.9579	79.1618	2.81409	15.1006	78.0399	2.1299	2.4001e-28	UP	AAA-ATPase At3g28510-like
107772339	NW_015892970.1	-	76400	77713	1314	0.0655501	0.125868	0.12632	0	0	0	0	0	0	0.105913	0	0	#NAME?	0.0078962	DOWN	acylsugar acyltransferase 3-like
107772391	NW_015796068.1	-	24406	25985	1259	0.0855171	0.0187667	0.021973	0.427774	0.202347	0.471078	0.23945	0.479793	0.182426	0.0420856	0.367066	0.300556	2.8186	0.0040908	UP	uncharacterized LOC107772391
107772394	NW_015893442.1	-	5248	6774	943	0.0913392	0.726606	0.23469	0	0.0207811	0	0	0	0	0.350878	0.00692703	0	-5.9523	0.013709	DOWN	nectarin-1-like
107772417	NW_015893595.1	-	112	722	611	0	0.0386697	0.0905534	7.74144	6.73532	10.2225	0.0925125	0	0.205035	0.0430744	8.23309	0.0991826	7.2864	2.3334e-36	UP	geraniol 8-hydroxylase-like
107772445	NW_015893792.1	+	157517	160584	892	11.8529	12.3963	11.0718	110.307	114.745	122.216	55.1099	49.6688	52.8774	11.7737	115.756	52.552	2.9982	5.8151e-242	UP	uncharacterized LOC107772445
107772446	NW_015893792.1	+	161825	163824	1303	1.65259	1.19677	1.69848	10.7465	10.6931	9.2172	8.76291	9.03203	9.1658	1.51595	10.219	8.98691	2.4563	8.7295e-45	UP	uncharacterized LOC107772446
107772524	NW_015894270.1	+	8	903	706	0.793008	0.769725	1.21471	8.92194	6.18985	10.0808	207.659	184.516	178.57	0.925815	8.39753	190.248	2.8831	4.9587e-14	UP	probable glutathione S-transferase parA
107772531	NW_015894348.1	+	44485	48257	2867	4.464	6.02494	6.94794	0.333227	0.21104	0.192468	0	0	0.00803056	5.81229	0.245578	0.00267685	-4.8586	4.247e-32	DOWN	serine/threonine-protein kinase RHS3-like, transcript variant X1
107772542	NW_015894381.1	+	45026	45817	792	0.462203	0.626479	1.01295	0.118262	0.148459	0.374424	1.54635	3.0508	1.81904	0.700545	0.213715	2.13873	-2.0161	0.0053661	DOWN	calcium-binding protein PBP1-like
107772552	NW_015796087.1	-	12673	16724	1748	0.765077	1.23214	0.792667	3.89148	4.41344	5.7673	3.33644	3.18711	2.52468	0.92996	4.69074	3.01608	2.0333	4.2233e-12	UP	protein TWIN LOV 1-like, transcript variant X2
107772594	NW_015796100.1	-	2275	7155	1916	0.24725	0.110984	0.332084	0.806604	1.52395	1.10275	3.21568	3.20707	3.31281	0.230106	1.14444	3.24519	2.0183	3.1873e-05	UP	putative transporter arsB
107772600	NW_015894832.1	-	58	599	542	1.39052	1.56934	1.6333	0.30242	0.506185	0	0	0.038431	0.0770459	1.53105	0.269535	0.0384923	-2.7932	3.3989e-06	DOWN	protein NRT1/ PTR FAMILY 2.3-like
107772601	NW_015894834.1	-	19	1382	1047	7.30113	8.7107	7.134	2.21412	1.79682	2.00032	0	0	0.0997108	7.71528	2.00375	0.0332369	-2.2433	1.2054e-32	DOWN	homeobox-leucine zipper protein HAT4-like
107772607	NW_015894860.1	+	51324	54003	1715	2.33538	2.64515	1.88729	0.587106	0.36565	0.507928	0.186769	0.182183	0.0486984	2.28927	0.486895	0.139217	-2.5326	2.4828e-20	DOWN	thaumatin-like protein 1b
107772627	NW_015894954.1	-	4	771	768	9.53293	11.7521	12.3552	1.28056	1.96476	2.00302	0.245335	0.216975	0.190307	11.2134	1.74945	0.217539	-2.9795	1.1088e-42	DOWN	-
107772648	NW_015796104.1	+	49146	51888	1742	3.16848	2.45407	2.95317	18.7274	14.8586	16.149	20.6356	17.8368	21.6144	2.85857	16.5783	20.0289	2.2381	7.4775e-32	UP	sodium-coupled neutral amino acid transporter 1-like, transcript variant X1
107772789	NW_015895742.1	-	1034	1435	402	0.10713	0.293871	0.206448	3.08718	4.43604	2.39743	0.18748	1.13993	0.571328	0.202483	3.30688	0.632912	3.7353	4.0443e-09	UP	PF03790:KNOX1 domain
107772798	NW_015895765.1	-	21533	32445	716	14.1349	14.1895	14.1025	3.98987	3.20223	4.32287	1.15787	1.33822	0.437419	14.1423	3.83832	0.977835	-2.1809	1.7308e-37	DOWN	PLASMODESMATA CALLOSE-BINDING PROTEIN 3-like
107772842	NW_015895965.1	+	5	473	469	21.8546	23.0731	21.5886	1.84731	3.96946	2.80578	0.160697	0.399715	0.48971	22.1721	2.87418	0.350041	-3.2462	5.5156e-66	DOWN	chlorophyll a-b binding protein 1D-like
107772871	NW_015896072.1	-	893	1739	847	651.92	665.774	688.499	122.139	140.97	137.528	4.07088	33.4454	24.0594	668.731	133.546	20.5252	-2.6225	0	DOWN	chlorophyll a-b binding protein 16, chloroplastic-like
107772930	NW_015896353.1	-	145	1314	1170	0.0552133	0.0403884	0.0709335	0.66045	0.83746	0.728686	0.611953	1.21061	1.71319	0.0555118	0.742199	1.17858	3.4443	2.9147e-06	UP	probable LRR receptor-like serine/threonine-protein kinase At3g47570
107772987	NW_015896641.1	-	76529	81988	4215	0.0306668	0.0504735	0.0525309	0.611383	0.646552	0.598296	1.89625	4.7167	4.85684	0.0445571	0.618743	3.82326	3.4995	1.5397e-16	UP	probable LRR receptor-like serine/threonine-protein kinase At4g08850, transcript variant X2
107773002	NW_015896710.1	+	8	587	580	1581.84	1533.61	1541.37	380.106	452.309	428.39	24.5592	58.1074	48.8147	1552.27	420.268	43.8271	-2.1837	5.1944e-245	DOWN	chlorophyll a-b binding protein 1D
107773083	NW_015897045.1	-	1521	2004	484	5.11636	8.8358	3.82953	0.919221	1.29564	1.37856	0.739654	2.62522	2.15697	5.92723	1.19781	1.84061	-2.6088	0.00018783	DOWN	phylloplanin-like
107773086	NW_015897068.1	+	74019	76224	1764	0.134277	0.549159	0.203873	0	0.0111092	0.0630407	0	0	0	0.29577	0.0247166	0	-3.8973	0.010166	DOWN	patatin-like protein 3
107773093	NW_015897082.1	-	1458	2266	809	2.31568	8.06071	16.7899	1.56299	0.121116	0.297826	236.581	321.971	104.5	9.05544	0.660645	221.017	-4.0605	0.007262	DOWN	polyphenol oxidase E, chloroplastic-like
107773204	NW_015897385.1	-	82179	94549	2810	18.6477	18.4687	19.1103	144.679	132.007	133.998	119.921	111.311	103.569	18.7422	136.895	111.6	2.5709	2.3354e-181	UP	delta-1-pyrroline-5-carboxylate synthase-like, transcript variant X1
107773215	NW_015897413.1	+	599	1693	829	1.50655	1.65305	1.66852	0.225968	0.378221	0.156499	0.659119	1.28144	0.705216	1.60937	0.253563	0.881924	-2.9602	1.142e-09	DOWN	GDSL esterase/lipase At1g29670-like
107773270	NW_015897574.1	-	1350	2640	838	20.6082	16.6349	20.2694	118.84	86.2904	86.6319	185.854	142.526	170.1	19.1708	97.2542	166.16	2.0463	2.2912e-12	UP	-
107773281	NW_015897625.1	-	666	2529	1559	0.844168	1.1844	0.995622	0.0601953	0.188913	0.214403	0.0484363	0.0803199	0.174443	1.00806	0.154504	0.101066	-3.0088	5.4617e-11	DOWN	uncharacterized LOC107773281, transcript variant X2
107773284	NW_015897627.1	+	124967	129088	755	0.142604	0.156472	0.146565	1.58174	2.25815	1.86567	4.11772	2.59336	3.20797	0.148547	1.90185	3.30635	3.3801	2.2128e-09	UP	-
107773296	NW_015897654.1	-	57	880	629	0.239638	1.08933	2.28701	0	0.0623102	0.0589315	0	0	0	1.20533	0.0404139	0	-5.1959	0.006749	DOWN	casparian strip membrane protein 1-like
107773320	NW_015897712.1	-	330	1833	1042	15.6849	20.4074	21.372	4.35959	4.40077	4.32222	1.41042	2.1989	1.94367	19.1548	4.36086	1.851	-2.432	1.8194e-25	DOWN	uncharacterized protein At4g00950-like
107773345	NW_015796241.1	+	6415	23676	862	0.374708	0.137049	0.353022	4.72665	4.59224	4.19272	4.65578	3.69714	3.9482	0.288259	4.50387	4.10037	3.6689	1.1116e-24	UP	nuclear transcription factor Y subunit A-7-like
107773449	NW_015898026.1	-	344	2569	940	0.0229077	0.427301	0.382588	0	0	0	0.0801775	0	0	0.277599	0	0.0267258	#NAME?	0.0020521	DOWN	non-symbiotic hemoglobin 1-like
107773466	NW_015898069.1	+	2683	3315	633	617.864	636.554	648.03	73.3552	104.484	98.555	2.41102	11.4514	7.6525	634.149	92.1314	7.17162	-3.0821	0	DOWN	chlorophyll a-b binding protein 50, chloroplastic-like
107773487	NW_015898112.1	-	560	1515	956	219.567	261.036	246.459	40.8799	42.1654	39.0648	5.89296	9.8701	8.56145	242.354	40.7034	8.10817	-2.8714	2.1784e-100	DOWN	chlorophyll a-b binding protein 16, chloroplastic-like
107773587	NW_015898339.1	+	1885	3571	1027	0	0.161042	0	0.342005	0.591523	0.252654	1.17417	0.689588	0.548924	0.0536808	0.395394	0.804226	2.5828	0.010224	UP	probable WRKY transcription factor 70
107773603	NW_015898365.1	-	7	3899	1560	0.262263	0.196893	0.141867	1.41096	1.14313	0.736606	0.253638	0.160228	0.173995	0.200341	1.0969	0.195954	2.1561	2.2956e-05	UP	uncharacterized LOC107773603
107773625	NW_015898417.1	+	516	3736	894	0.168983	0.0529758	0.434189	1.65382	1.93329	2.20247	1.54198	0.840657	0.280889	0.218716	1.92986	0.887842	2.8477	1.7412e-09	UP	homeobox protein knotted-1-like LET12, transcript variant X1
107773630	NW_015898422.1	-	14104	16961	2456	0	0	0	0.13386	0.120028	0.0908157	1.22329	1.67556	2.37867	0	0.114901	1.75917	Inf	0.00085017	UP	LEAF RUST 10 DISEASE-RESISTANCE LOCUS RECEPTOR-LIKE PROTEIN KINASE-like 1.1, transcript variant X2
107773657	NW_015898477.1	+	2317	3399	984	19.7879	22.2593	20.3549	3.52472	3.71303	5.05295	0.595001	1.99526	1.20881	20.8007	4.0969	1.26636	-2.6449	1.0703e-83	DOWN	photosynthetic NDH subunit of lumenal location 2, chloroplastic-like, transcript variant X2
107773677	NW_015898513.1	-	42	3211	3002	0.150632	0.188892	0.165874	3.92346	3.62295	4.33406	4.63197	9.45035	7.57419	0.168466	3.96016	7.21884	4.256	1.3697e-79	UP	probable LRR receptor-like serine/threonine-protein kinase At3g47570
107773727	NW_015796305.1	-	3383	4346	964	3.50696	7.40189	6.22728	0.242904	0.203284	0.499879	0.625451	1.57735	1.25623	5.71205	0.315356	1.15301	-4.4821	4.1162e-11	DOWN	auxin-binding protein ABP19a-like
107773838	NW_015898755.1	-	545	2036	1492	0.346379	0.411734	0.0741664	2.2129	2.21972	2.55898	1.75536	3.61586	3.72247	0.277426	2.33053	3.03123	2.7664	8.4587e-16	UP	PF13855:Leucine rich repeat
107773839	NW_015898755.1	-	2060	3486	1412	0.328473	0.500577	0.328218	1.21049	2.35823	2.30889	0.798377	1.41218	1.22092	0.385756	1.9592	1.14382	2.0433	2.2026e-05	UP	receptor-like protein 12, transcript variant X1
107773975	NW_015898955.1	+	7	482	476	0.40714	1.04238	1.39483	0	0.0411693	0.0389369	0	0	0.0438644	0.948115	0.0267021	0.0146215	-5.4505	1.8228e-05	DOWN	agamous-like MADS-box protein AGL27
107773991	NW_015898980.1	-	638	7555	2292	0.272453	0.257714	0.398305	1.47116	2.394	1.57684	1.15089	1.24505	0.847203	0.309491	1.814	1.08105	2.2559	1.4422e-07	UP	protein ECERIFERUM 3-like
107774030	NW_015899034.1	-	6711	9474	2547	0.0422717	0.0463824	0.108614	0.340161	0.484721	0.727678	0.503037	0.793276	0.426278	0.0657562	0.51752	0.574197	2.6781	9.5641e-06	UP	uncharacterized LOC107774030
107774074	NW_015899104.1	+	48343	53865	2281	0.0188888	0	0	0.205403	0.670409	0.38206	1.08257	0.831357	0.805873	0.00629626	0.419291	0.906601	5.7486	3.095e-05	UP	protein NRT1/ PTR FAMILY 7.3-like, transcript variant X1
107774084	NW_015899112.1	-	121883	123606	1724	0.399688	0.246688	0.320929	0.0679117	0.0113669	0.0537528	0	0.0120821	0.0605552	0.322435	0.0443438	0.0242125	-3.1623	3.8681e-05	DOWN	F-box/kelch-repeat protein At3g23880-like
107774101	NW_015899124.1	+	168469	170374	1202	0.16123	0.137596	0.0460301	0.545463	0.635829	0.740125	1.4578	1.2477	1.21594	0.114952	0.640472	1.30715	2.1737	0.0015009	UP	WRKY transcription factor 22-like
107774140	NW_015796389.1	-	141417	145149	2230	0.646962	0.794637	0.855973	0.262511	0.246056	0.182846	0.0591444	0.242857	0.234074	0.765857	0.230471	0.178692	-2.0273	1.6157e-07	DOWN	probable methyltransferase PMT15
107774166	NW_015899158.1	-	55694	57732	2039	0	0	0	0.195229	0.0576652	0.0545384	0.203295	0.234959	0.215041	0	0.102477	0.217765	Inf	0.0091699	UP	exocyst complex component EXO70B1-like
107774171	NW_015899169.1	+	2896	11198	1351	0.685365	0.454706	0.286674	2.14921	2.37886	2.82605	1.01809	0.940493	1.94731	0.475582	2.45137	1.30196	2.0625	1.6243e-10	UP	probable UDP-3-O-acylglucosamine N-acyltransferase 2, mitochondrial
107774229	NW_015899221.1	+	40266	45305	1412	2.85178	3.86536	4.56496	21.3596	21.5118	23.85	12.6768	15.3419	18.2769	3.7607	22.2405	15.4319	2.2669	8.178e-80	UP	NAC domain-containing protein 74-like
107774237	NW_015899232.1	-	40104	42770	870	0.321761	0.488839	0.985731	0	0.0450496	0.191731	0.281543	0.191537	0.335991	0.598777	0.0789268	0.26969	-3.2332	0.0034098	DOWN	uncharacterized protein At4g22758-like
107774306	NW_015899311.1	-	15674	16835	952	0.316665	0.099274	0.0290589	0.590318	0.946893	0.778738	0.791668	0.503237	0.548305	0.148333	0.771983	0.614403	2.0737	0.0033353	UP	uncharacterized LOC107774306
107774362	NW_015788158.1	-	8566	9597	1032	0	0	0.0268063	0.272279	0.1709	0.395104	0.346892	0.464226	0.606961	0.00893542	0.279428	0.472693	4.6782	0.0026688	UP	protein MIZU-KUSSEI 1-like
107774397	NW_015899431.1	+	68067	71056	2689	0.288821	0.228878	0.371053	0.0436214	0.029205	0.131202	0.1404	0.11641	0.0777923	0.296251	0.0680094	0.111534	-2.4299	7.5795e-05	DOWN	uncharacterized LOC107774397, transcript variant X1
107774398	NW_015899435.1	-	49882	51388	773	587.386	591.964	615.481	109.81	116.033	133.862	19.9386	58.2044	37.14	598.277	119.901	38.4277	-2.6183	0	DOWN	ribulose bisphosphate carboxylase small chain S41, chloroplastic-like
107774399	NW_015899435.1	-	148203	149250	772	199.043	198.475	190.782	29.2699	33.1263	34.6912	5.58906	12.6543	8.249	196.1	32.3625	8.83077	-2.8985	2.295e-297	DOWN	ribulose bisphosphate carboxylase small chain S41, chloroplastic
107774409	NW_015796436.1	-	97102	99895	1900	0	0.0497415	0.0582401	0.184863	0.216594	0.448717	8.44902	9.8557	8.81332	0.0359939	0.283391	9.03935	2.6781	0.0015385	UP	ABC transporter G family member 11-like
107774418	NW_015899445.1	-	260235	261775	1299	0.513879	0.363775	0.276854	0.0540784	0.120687	0.142679	0.246581	0.0962107	0.128588	0.384836	0.105815	0.157127	-2.1677	0.0031415	DOWN	inositol polyphosphate multikinase alpha-like
107774436	NW_015899458.1	-	40841	41734	894	8.04484	9.9636	8.26209	2.80258	2.06049	2.90241	0.316136	0.908675	0.747363	8.75684	2.58849	0.657391	-2.0577	7.2676e-28	DOWN	21 kDa protein-like
107774467	NW_015899507.1	+	42584	46719	1350	0.46394	0.561717	0.472714	0.20876	0.145591	0.0137697	0	0.077376	0.0155122	0.499457	0.122707	0.0309627	-2.3133	0.00019132	DOWN	probable pectinesterase 8, transcript variant X1
107774553	NW_015899620.1	-	180577	185579	1059	2.5693	2.41642	3.5104	0.820445	1.05777	0.456329	0.678016	0.51285	0.316355	2.83204	0.778181	0.502407	-2.156	2.713e-11	DOWN	transcription factor bHLH35-like, transcript variant X1
107774566	NW_015899634.1	-	6578	10312	2430	0.0265842	0.126401	0.147997	0	0.00806443	0	0	0.0857186	0.0343695	0.100327	0.00268814	0.0400293	-5.5071	0.00089089	DOWN	LRR receptor-like serine/threonine-protein kinase GSO1
107774651	NW_015899728.1	-	107994	109925	1454	0.118477	0.178748	0.209288	3.43026	1.77906	2.07774	5.97388	5.30052	6.61996	0.168838	2.42902	5.96479	3.5527	1.1134e-07	UP	zingipain-2-like
107774655	NW_015899728.1	-	228194	230348	1421	0.545528	0.831359	0.759253	0.164785	0.372349	0.0913003	0.782309	0.351802	0.602433	0.712047	0.209478	0.578848	-2.057	5.1357e-05	DOWN	phospholipase A1-IIgamma-like
107774699	NW_015796504.1	-	68462	70388	662	1.13846	1.03503	0.835772	0.318344	0.266419	0.167982	0.0284618	0.094394	0.1577	1.00309	0.250915	0.0935185	-2.2948	0.00026396	DOWN	RPM1-interacting protein 4-like
107774747	NW_015899850.1	-	4862	10051	2950	0.476926	0.235487	0.275722	1.68553	1.69996	1.69672	2.7334	4.12133	3.93079	0.329378	1.69407	3.59517	2.0624	6.8803e-14	UP	G-type lectin S-receptor-like serine/threonine-protein kinase CES101, transcript variant X4
107774775	NW_015899871.1	+	211455	212905	1373	0.345033	0.292544	0.161189	0.085273	0.0428184	0.0134989	0.0686151	0.743373	0.167279	0.266255	0.0471968	0.326422	-2.7886	0.0017773	DOWN	calcium uniporter protein 5, mitochondrial-like
107774817	NW_015899919.1	+	21047	27904	1915	0.562225	0.629237	0.577839	0.146732	0.143265	0.17421	0.157424	0.18491	0.697799	0.589767	0.154735	0.346711	-2.2299	4.9418e-06	DOWN	cyprosin-like
107774909	NW_015900015.1	-	95706	100047	2243	0	0	0.0144687	0.355158	0.14349	0.22295	0.453305	0.239671	0.185644	0.00482288	0.240533	0.292873	5.3574	4.6224e-05	UP	uncharacterized LOC107774909, transcript variant X3
107774935	NW_015900071.1	-	47286	48517	1084	0	0.0217963	0	0.75605	0.650809	0.495835	3.94563	3.72781	5.02725	0.00726544	0.634231	4.23356	6.1489	1.5559e-07	UP	uncharacterized protein DDB_G0292642-like
107775002	NW_015900125.1	-	7166	12015	3107	0.0138611	0.00760451	0.0801341	0.263778	0.170295	0.101409	0.0788356	0.0603368	0.161283	0.0338666	0.178494	0.100152	2.1142	0.0091769	UP	pentatricopeptide repeat-containing protein At3g14730-like
107775007	NW_015900128.1	+	31429	34258	1426	0	0	0.0986593	0.73488	0.363417	0.224734	0.134392	0.297141	0.208497	0.0328864	0.441011	0.213343	3.4671	0.0029154	UP	uncharacterized LOC107775007, transcript variant X1
107775008	NW_015900130.1	+	17106	23345	2199	6.2545	6.44278	7.37536	37.7525	39.129	40.6482	49.801	45.1958	50.265	6.69088	39.1765	48.4206	2.2518	1.4982e-141	UP	uncharacterized LOC107775008, transcript variant X2
107775016	NW_015900142.1	+	8	357	350	160.022	174.369	155.314	33.0499	39.2491	39.0802	2.74551	10.5338	6.02521	163.235	37.1264	6.43485	-2.4356	7.3713e-125	DOWN	chlorophyll a-b binding protein 21, chloroplastic
107775048	NW_015900165.1	-	20000	20464	385	1.17454	0.675063	0.574838	0	0.0509002	0.385121	0	0.0541029	0.0542323	0.808147	0.145341	0.0361117	-2.7948	0.0070687	DOWN	uncharacterized LOC107775048
107775050	NW_015900169.1	-	5942	9849	2070	0.020805	0.0342423	0.133643	0.282801	0.34081	0.304423	0.282171	0.855322	0.766588	0.0628967	0.309345	0.634694	2.008	0.0036596	UP	IQ domain-containing protein IQM1-like
107775065	NW_015900186.1	-	92809	96927	940	0.68723	0.728925	0.470878	0.199285	0.0208474	0.039434	0.100222	0	1.79919	0.629011	0.086522	0.633136	-3.1541	1.3561e-05	DOWN	intracellular ribonuclease LX-like
107775066	NW_015900186.1	-	113312	114444	1133	0.0760219	0.062561	0.122083	0.868023	0.691847	0.817916	12.539	7.44571	9.65651	0.0868887	0.792595	9.8804	2.8936	1.84e-05	UP	PF00445:Ribonuclease T2 family
107775140	NW_015900251.1	-	12796	15119	1486	0.217361	0.127199	0.242014	0.0315154	0.0659373	0.0249448	0.0126795	0.056069	0.0140508	0.195525	0.0407992	0.0275997	-2.5543	0.013681	DOWN	cysteine-rich repeat secretory protein 3-like
107775155	NW_015900264.1	+	16668	19269	2602	0.0165513	0.0817237	0.0425274	0.485958	0.617571	0.427378	0.477922	0.424277	0.489487	0.0469341	0.510302	0.463896	3.147	3.4581e-08	UP	pentatricopeptide repeat-containing protein At5g04780-like
107775208	NW_015900322.1	+	22507	29740	3094	0.899018	0.739833	1.16609	0.216205	0.28321	0.319936	0.0529474	0.0919814	0.209549	0.93498	0.273117	0.118159	-2.0742	1.1196e-09	DOWN	uncharacterized LOC107775208, transcript variant X4
107775243	NW_015900379.1	+	9627	12273	1293	1.23237	1.13294	1.32651	0	0	0	0.0582883	0.0966572	0	1.2306	0	0.0516485	#NAME?	1.5527e-26	DOWN	RNA exonuclease 4-like
107775253	NW_015900393.1	+	6400	6840	441	3.07617	1.92875	2.00737	0.690266	0.311057	0.168109	0.3418	0.0472327	0.284074	2.33743	0.389811	0.224369	-2.8768	5.9021e-08	DOWN	psbQ-like protein 3, chloroplastic
107775257	NW_015900399.1	+	26601	29740	2412	0.0803478	0.0195914	0.0573467	0.232995	0.292486	0.361151	0.765542	0.820404	0.839679	0.0524286	0.295544	0.808542	2.1933	0.0017736	UP	endoglucanase 2-like
107775281	NW_015900456.1	+	12794	17494	2800	0.053833	0.210957	0.13832	0	0	0	0	0	0	0.13437	0	0	#NAME?	1.4924e-05	DOWN	cation/H(+) antiporter 18-like
107775389	NW_015900602.1	+	78823	84651	2220	0	0.0472544	0.0414961	0.761019	0.68588	0.796961	0.866719	0.781111	0.595064	0.0295835	0.747953	0.747631	4.366	1.8723e-12	UP	glycosyltransferase-like KOBITO 1, transcript variant X1
107775395	NW_015900607.1	+	32722	34749	1807	0.417079	0.183055	0.183713	1.16626	1.3556	1.61031	0.896728	0.691631	0.889716	0.261282	1.37739	0.826025	2.0949	1.8102e-08	UP	uncharacterized LOC107775395
107775425	NW_015900636.1	-	21104	25514	2361	0.118565	0.0500365	0.0234342	0	0	0	0.00798039	0.105868	0.106122	0.0640118	0	0.0733235	#NAME?	0.0038126	DOWN	IQ domain-containing protein IQM1-like
107775462	NW_015900675.1	+	14618	15654	607	1.09972	1.24559	1.68628	0.192883	0.193706	0.122135	0	0	0.206387	1.34386	0.169574	0.0687955	-3.2796	4.5234e-07	DOWN	defensin J1-2-like
107775583	NW_015900786.1	-	11757	12370	614	24.4791	28.8991	30.4575	157.886	127.856	149.811	178.781	211.417	207.332	27.9452	145.185	199.177	2.0796	4.547e-40	UP	non-specific lipid-transfer protein 1-like
107775609	NW_015900811.1	+	45405	46692	760	0.226665	0.124354	0.218401	2.31078	1.21189	2.14604	0.545418	0.63037	0.46704	0.189807	1.88957	0.547609	3.0166	6.3604e-08	UP	UPF0098 protein CPn_0877/CP_0992/CPj0877/CpB0906-like
107775625	NW_015900832.1	+	2157	4423	2267	0.00949855	0.0312667	0.0244059	0.237568	0.0777985	0.179862	0.290895	0.137823	0.0736813	0.0217237	0.165076	0.167466	2.6295	0.012471	UP	protein ROOT PRIMORDIUM DEFECTIVE 1-like
107775665	NW_015900882.1	-	2072	3361	599	1.47389	0.907222	1.75498	42.6882	50.1528	45.2365	104.746	97.2976	105.931	1.3787	46.0258	102.658	4.7643	3.6008e-150	UP	protein LE25-like
107775695	NW_015900925.1	+	26243	29090	1052	0.859691	0.561483	0.184076	0.111293	0.0372558	0.176178	0.0179104	0.0396	0	0.535083	0.108242	0.0191701	-2.6153	0.010887	DOWN	-
107775793	NW_015901029.1	-	73495	77735	1150	0.658982	0.850665	0.572703	0.210765	0.0705547	0.15014	0.22047	0	0	0.694117	0.14382	0.07349	-2.5697	2.1349e-05	DOWN	adenine phosphoribosyltransferase 5-like, transcript variant X1
107775797	NW_015901032.1	-	39119	41284	1697	0.926296	1.43406	0.570561	0.331163	0.196312	0.262119	0.0777207	0.147293	0.0123037	0.976973	0.263198	0.0791056	-2.1922	0.00083135	DOWN	gibberellin 20 oxidase 1-like
107775829	NW_015901049.1	+	5	4157	1263	2.33575	4.43361	3.26362	0.444959	0.34135	0.454911	0.0149182	0.346336	0.115721	3.34432	0.41374	0.158992	-3.3134	1.0383e-09	DOWN	probable methyltransferase PMT2
107775861	NW_015901084.1	+	20806	26838	1592	0.135514	0.104085	0.0522292	0.279989	0.900283	0.524876	0.889319	0.943821	1.01178	0.097276	0.568383	0.948307	2.2448	0.010482	UP	phosphatidate cytidylyltransferase, mitochondrial-like, transcript variant X2
107775867	NW_015901086.1	-	31313	36854	2699	0.406889	0.0787866	0.266493	0.00867579	0.021782	0.0755367	0.530556	1.04958	0.773599	0.250723	0.0353315	0.78458	-3.1394	0.0085082	DOWN	microtubule-associated protein TORTIFOLIA1-like
107775886	NW_015901124.1	+	23886	25828	716	12.8417	12.8696	11.9002	1.60249	0.875824	1.94141	1.13156	5.67287	2.97445	12.5372	1.47324	3.25962	-3.3908	3.107e-62	DOWN	acyl carrier protein 1, chloroplastic-like
107775942	NW_015901194.1	-	3926	7217	832	0.103525	0.45437	0.133	0	0	0.0222764	0.0452926	0.0500712	0.100382	0.230298	0.00742547	0.0652486	-5.2765	0.013461	DOWN	uncharacterized LOC107775942
107775955	NW_015901221.1	+	9792	13041	1684	0.16623	0.0982129	0.279269	0.0556198	0.0116369	0	0.067132	0.0494765	0	0.181237	0.0224189	0.0388695	-3.2974	0.0021031	DOWN	uncharacterized LOC107775955
107776099	NW_015901399.1	-	14148	15435	647	9.97175	7.33395	7.19451	1.84656	1.84129	2.14571	0.379363	0.629082	0.66562	8.16674	1.94452	0.558022	-2.3709	2.9654e-15	DOWN	protein RADIALIS-like 1, transcript variant X1
107776111	NW_015901411.1	+	8010	10065	724	1.33839	1.92542	3.20964	0.25874	0.0270671	0.486389	9.13458	7.45148	4.52772	2.15782	0.257399	7.03793	-3.3711	2.4677e-05	DOWN	keratinocyte proline-rich protein-like
107776172	NW_015901487.1	+	32914	34473	1560	0.20705	0.620972	0.336934	0.135092	0.125619	0.0356422	0.0362341	0.133523	0.173995	0.388319	0.0987845	0.114584	-2.2656	0.007426	DOWN	uncharacterized LOC107776172
107776258	NW_015901568.1	-	56867	58515	1289	2.23852	1.79633	1.45939	21.3814	19.6422	16.2765	28.416	24.514	27.5693	1.83141	19.1	26.8331	3.0843	9.5064e-34	UP	NAC transcription factor 29-like
107776287	NW_015901607.1	+	6912	10350	1456	0.0443679	0.032455	0.0760002	0.273401	0.646041	0.865597	1.44936	0.972812	1.1759	0.050941	0.595013	1.19936	3.2454	0.00024218	UP	glyceraldehyde-3-phosphate dehydrogenase, cytosolic
107776301	NW_015901622.1	-	21557	24814	1798	1.11379	0.709605	1.20011	5.57399	6.32148	6.39102	24.8778	24.1545	24.5258	1.00783	6.0955	24.5193	2.2985	4.0757e-35	UP	FAD-dependent urate hydroxylase-like
107776305	NW_015901628.1	+	118657	123078	3256	0.808952	0.676998	0.625326	5.15136	5.5402	4.52581	5.20681	6.65142	6.38149	0.703759	5.07245	6.07991	2.5514	7.8314e-44	UP	triacylglycerol lipase SDP1-like, transcript variant X1
107776344	NW_015901666.1	+	20238	21290	844	5.89357	6.10276	6.09658	53.8789	44.3941	43.2386	73.2237	77.6668	85.8927	6.03097	47.1705	78.9277	2.6704	1.7813e-36	UP	late embryogenesis abundant protein-like
107776349	NW_015901672.1	-	53788	58461	1307	5.45332	5.35092	12.9536	0	0	0	0.014416	0.175307	0	7.91929	0	0.0632409	#NAME?	1.3148e-12	DOWN	GDSL esterase/lipase At1g28580-like
107776372	NW_015901704.1	-	19492	21467	647	0.898604	1.64331	1.66754	0	0	0.171876	0	0	0.193627	1.40315	0.057292	0.0645423	-4.9328	5.6917e-11	DOWN	gibberellin-regulated protein 6-like
107776522	NW_015901878.1	+	29769	31142	1175	1.88759	2.25213	2.54274	0.398569	0.266847	0.441661	0.352781	2.60592	2.43445	2.22749	0.369026	1.79772	-2.8925	9.4381e-17	DOWN	two-component response regulator ORR10-like
107776560	NW_015901910.1	-	59950	61683	1734	0	0	0.0159539	0.364608	0.519863	0.384788	0.749757	0.684711	0.782678	0.00531797	0.423087	0.739048	6.0303	4.2118e-08	UP	ankyrin repeat, PH and SEC7 domain containing protein secG-like
107776602	NW_015901963.1	-	33887	35311	786	3.42449	5.26051	3.5196	28.5996	21.1673	18.2746	215.265	161.814	188.685	4.0682	22.6805	188.588	2.1828	4.8412e-09	UP	uncharacterized LOC107776602
107776611	NW_015901969.1	+	70034	73917	3434	0.216095	0.271978	0.171471	0.0414686	0.0578411	0.0656457	0.0611744	0.196738	0.0493021	0.219848	0.0549852	0.102405	-2.3012	0.00015097	DOWN	crooked neck-like protein 1, transcript variant X2
107776652	NW_015902036.1	+	101649	107032	2204	0.156321	0.310884	0.376553	0.0212486	0.0533482	0.0588647	0.290662	0.160664	0.161048	0.281253	0.0444872	0.204125	-2.9598	6.8837e-05	DOWN	protein NRT1/ PTR FAMILY 6.3-like
107776665	NW_015902054.1	-	24121	31730	3052	0.0309163	0	0.00992967	0.420243	0.429071	0.252796	0.47341	0.239249	0.299777	0.0136153	0.36737	0.337478	4.4545	1.0274e-08	UP	CSC1-like protein At4g02900, transcript variant X1
107776669	NW_015902064.1	+	37117	38289	381	6.49952	10.6664	9.14875	0	0.102869	0.0486456	0	0	0.0548017	8.77154	0.0505049	0.0182672	-7.7389	4.7324e-31	DOWN	putative lipid-binding protein At4g00165
107776700	NW_015796881.1	+	28983	33877	2442	0	0	0	0.0946312	0.0615968	0.0832239	1.04065	1.63681	2.10013	0	0.0798173	1.59253	Inf	0.013182	UP	cysteine-rich receptor-like protein kinase 15, transcript variant X1
107776717	NW_015902114.1	+	13137	13854	480	0.0448608	1.57515	2.30534	0.0487832	0.0408262	0.0386124	1.41313	2.86407	5.91584	1.30845	0.0427406	3.39768	-5.2264	0.0086167	DOWN	trypsin inhibitor 1-like
107776733	NW_015902121.1	-	66819	71058	2289	17.3752	21.6557	18.4911	5.41155	6.20687	5.94318	5.96778	8.64488	6.3213	19.174	5.85386	6.97799	-2.0102	2.2302e-33	DOWN	luminal-binding protein 5-like
107776759	NW_015902155.1	+	15924	16989	1066	5.555	5.05348	4.41172	1.07634	1.3236	1.26921	1.00748	1.8563	0.646362	5.00673	1.22305	1.17005	-2.3331	4.0615e-24	DOWN	nuclear transcription factor Y subunit B-3-like
107776797	NW_015902203.1	-	102933	104322	1171	0.551662	0.2623	0.212619	0.819858	3.34698	2.91225	0.59534	1.174	0.445761	0.342194	2.3597	0.738367	2.4804	0.0066434	UP	protein EXORDIUM-like
107776811	NW_015902213.1	+	50384	54152	2556	0.303285	0.452947	0.389635	0	0	0	0	0	0	0.381956	0	0	#NAME?	1.5198e-16	DOWN	uncharacterized LOC107776811
107776858	NW_015902278.1	-	72698	75211	1232	1.22348	1.26574	0.898184	0.171058	0.0159063	0.240701	0.21411	0.727008	0.220319	1.12914	0.142555	0.387146	-3.292	1.9955e-11	DOWN	uncharacterized LOC107776858
107776902	NW_015902314.1	-	13485	16177	1328	0.421584	0.942954	1.43736	0.264487	0.177077	0.26517	0.595897	0.674453	0.644621	0.933967	0.235578	0.638324	-2.2821	0.0068393	DOWN	pirin-like protein At1g50590
107776923	NW_015902330.1	+	1511	4019	685	0	0	0	0.478574	0.0572163	0.378796	0.35758	0.577756	0.579138	0	0.304862	0.504825	Inf	0.0060183	UP	uncharacterized LOC107776923
107776950	NW_015902352.1	+	128275	132282	1358	0.0382133	0.104823	0.270013	0.664872	0.991131	0.460471	1.23717	1.18287	0.852222	0.137683	0.705491	1.09075	2.0698	0.0011963	UP	uncharacterized LOC107776950, transcript variant X1
107776975	NW_015902379.1	+	11957	14698	1921	0.0448375	0	0.0432026	0.207221	0.193823	0.260498	0.392331	0.433724	1.1956	0.0293467	0.220514	0.673884	2.6108	0.007416	UP	abscisic acid 8'-hydroxylase 1-like
107776977	NW_015902381.1	+	1601	3116	767	0.0280746	0.184828	0.180339	9.52513	7.58824	8.9166	7.27138	5.37714	4.24667	0.131081	8.67666	5.63173	5.7543	1.6461e-60	UP	uncharacterized LOC107776977
107777078	NW_015902503.1	-	10761	13634	1668	0	0	0	0.492523	0.506402	0.456666	0.97379	0.700997	0.514457	0	0.485197	0.729748	Inf	7.469e-10	UP	uncharacterized LOC107777078, transcript variant X1
107777133	NW_015902577.1	-	8938	11012	969	35.2887	36.087	35.1725	9.35188	9.4646	9.50607	0.933335	5.20203	3.55532	35.516	9.44085	3.23023	-2.2098	2.8894e-95	DOWN	peroxiredoxin Q, chloroplastic-like
107777153	NW_015902594.1	-	23145	31693	321	0.939143	0.14721	0.258543	3.13672	2.38089	3.63751	4.93054	2.14136	4.68324	0.448299	3.05171	3.91838	2.4619	9.7041e-05	UP	uncharacterized LOC107777153
107777160	NW_015902604.1	-	20104	23328	1394	3.92355	4.50849	4.94143	1.4446	1.05433	1.54228	1.89228	2.07698	2.36654	4.45783	1.34707	2.11193	-2.0252	4.8473e-22	DOWN	uncharacterized LOC107777160
107777240	NW_015902689.1	+	16843	60289	938	5.91108	4.99312	1.44649	24.2322	24.5064	21.4816	14.9215	11.6855	9.3025	4.11689	23.4067	11.9698	2.2052	7.3142e-22	UP	ER membrane protein complex subunit 6-like, transcript variant X3
107777243	NW_015902689.1	+	7	1894	930	0.301002	0.457301	0.148732	1.83803	2.27573	1.95304	0.972475	1.34385	0.471471	0.302345	2.02227	0.929264	2.4408	4.1578e-08	UP	uncharacterized LOC107777243
107777244	NW_015902693.1	-	16707	18500	1794	0.120029	0.0658507	0.169624	0.822299	0.862948	1.19841	4.96774	4.70234	4.39935	0.118501	0.961218	4.68981	2.7214	7.3644e-09	UP	limonoid UDP-glucosyltransferase-like
107777261	NW_015902711.1	-	55430	57026	653	9.30985	8.34118	20.5222	2.11217	0.94478	2.13299	24.7609	21.7043	22.8278	12.7244	1.72998	23.0976	-3.1749	0.00044262	DOWN	uncharacterized LOC107777261, transcript variant X1
107777285	NW_015902759.1	-	55609	57023	892	0.0257883	0.339553	0.430698	1.59845	1.07957	1.99767	0.0451298	0.17462	0.150032	0.265346	1.55857	0.12326	2.259	6.8092e-06	UP	uncharacterized LOC107777285, transcript variant X2
107777300	NW_015902780.1	+	70529	73260	1653	3.67354	4.23089	3.63164	0.495801	0.806151	1.12123	0.490135	0.91988	0.770506	3.84536	0.807728	0.72684	-2.5542	7.9527e-31	DOWN	basic leucine zipper 61-like
107777338	NW_015902832.1	-	2493	5778	1789	2.11841	1.79614	3.03083	0.510465	0.547696	0.559438	5.81365	5.72844	4.86681	2.31513	0.5392	5.46963	-2.3989	7.0959e-09	DOWN	proline dehydrogenase 2, mitochondrial-like
107777349	NW_015902844.1	-	17515	19229	1286	1.07164	1.17585	1.69943	0.0364167	0.152384	0.0144121	1.01095	1.57113	0.76309	1.31564	0.0677376	1.11506	-4.5685	5.3926e-18	DOWN	thioredoxin-like 1-2, chloroplastic
107777457	NW_015902964.1	+	76011	76879	652	0	0	0	1.65205	0.420785	0.795937	0.0288983	0.0319473	0.0640474	0	0.956256	0.041631	Inf	0.0001545	UP	11 kDa late embryogenesis abundant protein-like
107777464	NW_015902988.1	-	48277	49250	860	2.50386	3.32429	4.11744	0.816836	0.957042	1.16376	0.963994	2.27673	2.50068	3.3152	0.979213	1.9138	-2.0578	5.4264e-09	DOWN	uncharacterized LOC107777464
107777472	NW_015903015.1	+	30823	33082	1570	0.0822925	0.406328	0.158584	4.53404	3.76953	3.0221	7.54868	8.80947	11.0116	0.215735	3.77523	9.12324	3.8334	1.9327e-20	UP	probable protein phosphatase 2C 24
107777492	NW_015903035.1	-	6361	7273	913	0.353777	0.595209	0.696904	2.94944	2.27518	3.67431	3.57023	1.8936	2.24117	0.54863	2.96631	2.56833	2.1365	9.1378e-10	UP	uncharacterized LOC107777492
107777500	NW_015903041.1	+	56443	59078	2469	0.104657	0.143543	0.190478	0	0	0	0	0.0337458	0	0.146226	0	0.0112486	#NAME?	1.9468e-06	DOWN	PF03222:Tryptophan/tyrosine permease family
107777503	NW_015903043.1	-	127608	128742	816	0.0791662	0	0	3.70179	4.2027	4.45179	0.531078	0.382897	0.0767627	0.0263887	4.11876	0.330246	6.9764	9.3107e-35	UP	heavy metal-associated isoprenylated plant protein 22-like
107777520	NW_015903074.1	-	22623	25259	2637	0.0244974	0.0537593	0.0209815	0.621584	0.334413	0.337365	0.357257	0.323858	0.308797	0.0330794	0.43112	0.329971	3.4074	4.8866e-06	UP	probable endo-1,3(4)-beta-glucanase ARB_01444
107777525	NW_015903081.1	-	14548	16791	1062	0.10138	0.0222478	0.026049	2.27104	1.58692	2.40837	2.48384	2.3144	2.49688	0.0498924	2.08877	2.43171	5.0828	1.518e-19	UP	uncharacterized LOC107777525
107777528	NW_015797048.1	-	35191	38329	1545	1.12893	1.75866	2.05914	0.15156	0.291729	0.683778	0.280491	3.85584	1.83793	1.64891	0.375689	1.99142	-2.4394	1.016e-06	DOWN	GDSL esterase/lipase At5g33370-like
107777557	NW_015903099.1	+	5371	7105	1121	0.230507	0.189692	0.148068	0.0417769	0.0174813	0.0165334	0	0.130069	0	0.189422	0.0252639	0.0433563	-3.2018	0.012987	DOWN	putative GEM-like protein 8
107777588	NW_015903166.1	+	2273	7721	847	2.51687	2.25951	2.09032	11.473	11.6376	11.9256	80.6834	78.8919	69.6146	2.2889	11.6788	76.3966	2.052	5.5693e-27	UP	PF04450:Peptidase of plants and bacteria
107777607	NW_015903186.1	+	69596	76042	3765	0.0190841	0.0488598	0.0572078	0.186774	0.219991	0.350421	0.244914	0.116917	0.308411	0.0417172	0.252395	0.223414	2.2978	0.00026091	UP	pentatricopeptide repeat-containing protein At4g39530-like, transcript variant X2
107777608	NW_015903189.1	-	133665	136411	2747	0.0313552	0.0430055	0.0704945	0.298347	0.20688	0.283373	0.0274361	0.19715	0.0988106	0.0482851	0.262867	0.107799	2.1494	0.0016548	UP	pentatricopeptide repeat-containing protein At4g02750-like
107777621	NW_015903193.1	+	8144	9760	1065	7.35971	6.589	7.01343	41.8189	41.4748	38.7908	92.8286	81.2062	89.3601	6.98738	40.6948	87.7983	2.2442	2.9952e-95	UP	glutathione transferase GST 23-like
107777632	NW_015903217.1	-	6231	8598	1218	2.34558	2.61587	2.32181	21.5761	20.8913	18.7987	28.4981	38.1814	36.9119	2.42775	20.4221	34.5305	2.775	6.1093e-82	UP	probable glutathione S-transferase parC, transcript variant X3
107777654	NW_015903242.1	-	39908	42831	1291	0.200154	0.0549045	0.149999	0.0181378	0	0	0	0.0161345	0	0.135019	0.00604595	0.00537816	-4.7663	0.0062657	DOWN	RNA exonuclease 4-like
107777661	NW_015903247.1	+	29611	31989	1334	0.322837	0.123981	0.746556	3.33511	7.02186	1.58386	2.25988	1.56144	2.67645	0.397791	3.98028	2.16592	3.0359	0.010128	UP	peroxidase P7-like
107777664	NW_015903249.1	-	23755	26067	1083	2.22689	2.85796	3.26962	0.583777	0.434273	0.427839	0.0173977	0.0384665	0.0385585	2.78482	0.481963	0.0314742	-2.8258	1.4029e-18	DOWN	uncharacterized LOC107777664
107777693	NW_015903281.1	+	50319	52313	1416	0	0.0500577	0.0390735	0.181904	0.415182	0.327224	5.33582	3.50102	4.76275	0.0297104	0.308103	4.5332	3.0791	0.0020462	UP	purple acid phosphatase 17-like
107777808	NW_015903404.1	+	119605	121467	1243	0.225206	0.190082	0.311582	0	0	0	23.7227	33.1296	26.1371	0.24229	0	27.6631	#NAME?	1.736e-05	DOWN	heat stress transcription factor B-3-like
107777902	NW_015903481.1	+	45984	48398	1182	0.983751	1.15937	1.75533	0.534882	0.3979	0.188162	0	0.0881117	0	1.29949	0.373648	0.0293706	-2.088	8.5913e-06	DOWN	xylem cysteine proteinase 1-like
107777958	NW_015903514.1	+	11541	12281	560	0.230713	0	0.0494001	3.72146	1.46974	1.75411	9.65638	9.67089	12.5277	0.093371	2.31511	10.6183	4.331	0.0001207	UP	uncharacterized LOC107777958
107778025	NW_015903596.1	-	9815	10534	559	3.08168	6.46684	4.25601	32.087	33.2335	36.3054	75.9398	69.3078	55.2054	4.60151	33.8753	66.8177	2.5814	9.3006e-65	UP	glycine-rich protein DC7.1-like
107778026	NW_015903598.1	-	15539	17349	1811	0.214024	0.652325	0.381889	0.0258597	0.0973877	0.0511705	0.156061	0.391059	0.14988	0.41608	0.0581393	0.232333	-3.1365	0.00096346	DOWN	alkane hydroxylase MAH1-like
107778084	NW_015797162.1	+	18156	24184	2015	4.73645	5.19705	5.08228	1.01151	1.04113	1.03989	0.0654876	0.217191	0.321382	5.00526	1.03084	0.201353	-2.5777	2.498e-47	DOWN	probable pectate lyase 13, transcript variant X2
107778146	NW_015903721.1	-	96889	98420	564	0	0.0418922	0	0.622765	1.25085	0.262893	0.701553	0.849435	0.518284	0.0139641	0.712168	0.689757	5.3772	0.0026959	UP	uncharacterized LOC107778146
107778190	NW_015903754.1	-	58553	62733	1578	0	0	0	0.271927	0.202287	0.107617	9.95572	9.20535	15.6124	0	0.193944	11.5912	Inf	0.00053273	UP	branched-chain-amino-acid aminotransferase 2, chloroplastic-like, transcript variant X2
107778199	NW_015903757.1	+	42953	52275	3122	0.813875	0.63571	0.567104	3.50264	4.3248	3.78753	2.92704	2.20172	2.77545	0.67223	3.87166	2.63474	2.2264	3.0414e-35	UP	phosphate transporter PHO1 homolog 10-like
107778269	NW_015903821.1	-	69910	72326	840	0.410156	0.0843829	0.658668	2.14646	1.70304	1.98578	3.70105	3.19883	3.72847	0.384402	1.94509	3.54279	2.0448	3.8949e-06	UP	uncharacterized LOC107778269
107778270	NW_015903823.1	+	23198	29305	2259	5.38568	5.20866	4.6168	1.10912	0.867489	0.902495	0.183496	0.239739	0.462139	5.07038	0.959702	0.295125	-2.6994	2.2309e-57	DOWN	protein NRT1/ PTR FAMILY 7.3-like
107778316	NW_015903859.1	-	22078	23106	1029	0.439453	0.413304	0.940955	0.0455121	0.13331	0.0900582	0	0.161941	0.101455	0.597904	0.0896267	0.0877986	-3.0331	0.00054084	DOWN	flavonol sulfotransferase-like
107778387	NW_015903948.1	-	44075	45193	1119	1.34703	2.04811	1.31027	0.39759	0.665478	0.248445	1.07763	1.71253	1.34345	1.56847	0.437171	1.37787	-2.1376	4.4867e-07	DOWN	abscisic acid receptor PYL4-like
107778427	NW_015904028.1	+	84095	150415	2532	1.61584	2.08091	2.20701	0.305184	0.100614	0.139078	0.0595315	0.21389	0.148432	1.96792	0.181626	0.140618	-3.7312	1.5818e-37	DOWN	PF01397:Terpene synthase, N-terminal domain
107778472	NW_015797224.1	+	2485	5493	1324	22.3627	18.7019	32.6369	3.57252	3.49304	3.77959	345.242	272.311	278.64	24.5672	3.61505	298.731	-3.0612	1.2596e-10	DOWN	PF00305:Lipoxygenase
107778552	NW_015797239.1	+	7194	10823	1876	1.83211	2.46715	2.32317	0.349299	0.433073	0.491509	0.0936881	0.253178	0.173034	2.20748	0.424627	0.1733	-2.6775	6.2588e-22	DOWN	uncharacterized LOC107778552, transcript variant X1
107778582	NW_015904212.1	-	91285	91734	450	0	0.262525	0.245903	6.34833	6.09671	7.90783	12.5193	8.00783	5.79985	0.169476	6.78429	8.77565	5.028	7.6881e-27	UP	uncharacterized LOC107778582
107778665	NW_015904287.1	-	29983	32930	2948	0.021913	0.00801466	0.0563041	1.81895	1.7948	2.3639	4.14799	4.58562	4.2708	0.0287439	1.99255	4.3348	5.821	3.0953e-54	UP	receptor like protein kinase S.2-like
107778745	NW_015904372.1	-	4421	6378	1504	0.171807	0.0314192	0.0183937	2.10183	1.4072	1.34322	1.92927	1.27415	1.2772	0.0738734	1.61742	1.49354	4.149	4.6838e-13	UP	ethylene-responsive transcription factor ERF062-like
107778782	NW_015904423.1	-	15031	18137	945	0.38737	0.250023	0.35129	2.62655	2.59214	3.07919	1.83433	1.14618	1.50244	0.329561	2.76596	1.49431	2.7697	1.1433e-12	UP	outer envelope pore protein 16-2, chloroplastic-like
107778784	NW_015797280.1	-	39913	40708	713	42.7644	45.3987	174.598	4.89338	6.04663	7.43438	1717.34	1679.72	1207.35	87.587	6.1248	1534.8	-4.1318	0.013581	DOWN	putative F-box protein PP2-B12
107778840	NW_015904478.1	-	43989	44790	802	32.8099	35.4997	41.7031	10.6569	10.3114	9.75229	12.7099	17.3234	11.7414	36.6709	10.2402	13.9249	-2.137	1.4648e-36	DOWN	uncharacterized LOC107778840
107778887	NW_015904531.1	+	41737	45946	1913	0	0	0	0.159126	0.0819512	0.0871959	0	0.0653307	0	0	0.109424	0.0217769	Inf	0.0059032	UP	beta-glucosidase 11-like
107778944	NW_015904611.1	-	78011	78782	772	0.195249	0.214236	0.286674	0	0.0507683	0	0.219657	0.107925	0.162275	0.232053	0.0169228	0.163286	-4.0653	0.013174	DOWN	protein IDA-LIKE 2-like
107779059	NW_015904760.1	+	14694	21611	852	0.0252737	0	0	0.302319	0.414012	0.391563	0.0221147	0.0488958	0.294077	0.00842457	0.369298	0.121696	5.1444	0.0014463	UP	uncharacterized LOC107779059
107779100	NW_015904800.1	-	60819	63042	984	3.26062	3.93787	5.76335	26.4143	22.6038	21.7171	93.7681	82.26	87.5706	4.32061	23.5784	87.8663	2.1535	1.1111e-28	UP	putative methyltransferase DDB_G0268948
107779117	NW_015904831.1	+	74816	76032	669	9.14115	13.0674	8.89054	437.518	440.967	527.844	466.987	590.889	449.985	10.3664	468.776	502.62	5.1988	1.8801e-165	UP	non-specific lipid-transfer protein 1-like
107779135	NW_015904846.1	-	4347	5852	1040	0.08282	0.249903	0.611801	0	0.0188429	0	0	0	0	0.314842	0.00628095	0	-5.9299	0.0070951	DOWN	probable glutathione S-transferase parC
107779328	NW_015905066.1	+	49280	51941	1525	0.183562	0.0154933	0.0181404	0.491351	0.282705	0.376756	0.160618	0.150246	0.314903	0.0723985	0.383604	0.208589	2.1	0.010294	UP	probable WRKY transcription factor 71
107779434	NW_015905170.1	-	63612	65413	1092	0.0230548	0	0	0.325918	0.650422	0.337342	0.403463	0.0892061	0.268258	0.00768494	0.437894	0.253642	5.5256	0.00014349	UP	uncharacterized LOC107779434, transcript variant X1
107779436	NW_015797485.1	-	4174	8012	955	0.573913	0.277078	0.324419	0	0.0835675	0.0395181	0	0.177651	0	0.391803	0.0410285	0.0592171	-3.557	0.00046418	DOWN	single myb histone 5-like, transcript variant X2
107779443	NW_015905174.1	+	28150	30159	1147	0	0.185392	0.192949	0	0	0	0.180696	0.0181601	0.0182035	0.126114	0	0.0723533	#NAME?	0.01107	DOWN	uncharacterized LOC107779443
107779460	NW_015905191.1	+	43506	47591	3165	0.110751	0.0173602	0.132121	0.455932	0.763129	0.537907	0.539917	0.374964	0.536944	0.0867441	0.585656	0.483941	2.4598	3.3272e-07	UP	pentatricopeptide repeat-containing protein At3g09060-like, transcript variant X1
107779461	NW_015797518.1	-	10995	13423	876	1.30281	1.21373	1.29478	0.133653	0	0.105787	0.279614	0.546896	0.214515	1.27044	0.0798134	0.347009	-4.2929	2.4925e-12	DOWN	PF03171:2OG-Fe(II) oxygenase superfamily
107779534	NW_015905269.1	+	61681	64957	1371	1.20938	0.982313	1.06944	0.444066	0	0.0405557	0.013743	0	0.0152294	1.08704	0.161541	0.00965746	-3.0385	7.2652e-12	DOWN	uncharacterized LOC107779534
107779564	NW_015905285.1	+	4551	7493	2232	3.74323	4.2131	4.59828	29.805	29.2368	25.0856	70.6817	55.9469	64.1818	4.18487	28.0425	63.6035	2.4481	9.1128e-52	UP	heat shock cognate 70 kDa protein 2-like
107779632	NW_015905354.1	+	61740	62442	703	0.796392	2.01655	1.2986	0.23316	0.0836269	0.0263641	0.536037	0.414815	0.267304	1.37051	0.114384	0.406052	-3.8707	4.5066e-06	DOWN	rapid alkalinization factor-like
107779642	NW_015905368.1	-	14137	15146	930	0	0.279462	0.416448	0	0	0	0	0	0	0.23197	0	0	#NAME?	0.008962	DOWN	putative germin-like protein 2-1
107779645	NW_015905371.1	-	16719	20582	1926	1.12921	1.31262	0.732538	0.27963	0.274718	0.115476	0.0489141	0.367709	0.227657	1.05812	0.223275	0.21476	-2.5394	1.9065e-08	DOWN	serine/threonine-protein kinase CDL1-like
107779690	NW_015905411.1	+	1709	3372	1029	5.399	4.95965	5.91457	1.72946	1.6759	1.29684	3.91849	2.8542	3.18569	5.42441	1.5674	3.31946	-2.0868	2.1781e-21	DOWN	putative GEM-like protein 8
107779704	NW_015788250.1	-	220888	222842	1955	0.0330433	0.0362566	0	0.479099	0.170405	0.350771	3.24791	1.69407	2.30688	0.0231	0.333425	2.41629	3.5466	0.00018547	UP	inorganic phosphate transporter 1-4-like
107779731	NW_015905461.1	-	42391	44509	1942	0.0554408	0.0121664	0.0712257	0.253211	0.141273	0.391294	0.999328	1.05113	1.82776	0.0462776	0.261926	1.29274	2.2	0.0078842	UP	rust resistance kinase Lr10-like
107779732	NW_015905461.1	+	48305	57136	2641	0.130455	0.24155	0.303771	1.72007	1.75857	1.86673	6.32813	5.00037	5.17836	0.225259	1.78179	5.50229	2.6879	5.3143e-21	UP	rust resistance kinase Lr10-like
107779738	NW_015905470.1	-	49744	73375	1681	0.909493	1.22282	0.493707	0.0278596	0.268127	0.110256	0	0.0123912	0	0.875342	0.135414	0.0041304	-2.9927	4.6968e-05	DOWN	high mobility group B protein 9
107779831	NW_015905558.1	-	57370	62462	2152	2.91179	2.62403	3.20091	32.8824	31.1433	31.6163	28.6741	30.1991	32.4932	2.91224	31.8807	30.4554	3.155	3.2809e-210	UP	protein NRT1/ PTR FAMILY 1.2-like
107779881	NW_015905606.1	+	35647	37632	994	1.49476	1.4975	0.974087	9.32869	7.49165	9.06188	14.7284	15.3812	14.9139	1.32212	8.62741	15.0078	2.4057	1.947e-29	UP	uncharacterized LOC107779881
107779902	NW_015905635.1	+	65118	67116	1294	1.11493	1.69809	1.79581	0.289533	0.378605	0.544274	1.90747	2.28578	2.29125	1.53628	0.404137	2.1615	-2.2271	3.4831e-09	DOWN	F-box protein At1g61340-like
107779995	NW_015797620.1	-	16055	16906	852	0.530748	0.166389	0.0324696	6.81591	4.78414	4.0679	0.796129	0.708989	0.661673	0.243202	5.22265	0.722263	4.1213	6.6396e-13	UP	17.8 kDa class I heat shock protein-like
107780033	NW_015905769.1	+	14191	17884	1273	2.63879	3.56357	3.06413	15.8191	16.4254	15.7968	19.6558	19.3243	20.0594	3.08883	16.0138	19.6798	2.0764	6.0639e-50	UP	gibberellin 2-beta-dioxygenase 1-like
107780117	NW_015905863.1	+	27589	28708	1120	0.173035	0.0632872	0.1976	1.96527	2.06464	1.27421	9.70684	12.6094	11.0736	0.144641	1.76804	11.1299	3.3181	4.4201e-12	UP	protein YLS9-like
107780121	NW_015905864.1	+	6724	7651	928	0.0232039	0.101841	0.0298104	0.731749	0.380106	0.359495	3.51252	5.85833	4.81487	0.0516186	0.49045	4.72857	2.9524	0.0030789	UP	uncharacterized N-acetyltransferase p20-like
107780124	NW_015905864.1	-	8020	9571	854	0.0504291	0.0829996	0.226755	0.603221	1.33091	0.759589	0.0882516	0.463422	0.513429	0.120061	0.897908	0.355034	2.6121	0.00033509	UP	non-specific lipid-transfer protein-like protein At2g13820
107780173	NW_015905902.1	-	72796	73664	869	0	0	0	0.350296	0.270609	0.362575	0	0	0	0	0.327827	0	Inf	0.00076052	UP	protein GLUTAMINE DUMPER 2-like
107780190	NW_015905921.1	-	190648	203943	1201	0	0.0204035	0	5.29791	2.80918	2.36876	2.6847	3.05789	2.68656	0.00680116	3.49195	2.80972	8.7067	4.8194e-11	UP	chaperone protein DnaJ-like, transcript variant X2
107780204	NW_015905941.1	-	41399	47566	2250	0.948686	0.487942	0.228524	10.499	13.3282	9.43285	2.62867	1.67287	2.48177	0.555051	11.0867	2.2611	4.0182	1.6648e-28	UP	probable alpha-amylase 2, transcript variant X2
107780278	NW_015906045.1	-	8543	11189	2647	0.154564	0.214225	0.135864	1.59232	1.50287	1.41438	2.97538	3.80866	3.6048	0.168218	1.50319	3.46295	2.8612	6.5916e-19	UP	LRR receptor-like serine/threonine-protein kinase RCH1
107780284	NW_015906050.1	+	49506	52775	1006	0.107024	0	0.0274991	1.00088	0.798667	1.21595	0.299669	1.11809	0.830197	0.044841	1.00516	0.749319	4.1805	3.255e-08	UP	uncharacterized LOC107780284
107780360	NW_015906165.1	-	85112	88680	1875	1.3207	2.04139	1.56394	11.5768	13.6288	13.1566	10.4308	11.6535	10.5121	1.64201	12.7874	10.8654	2.6627	1.1895e-78	UP	3-ketoacyl-CoA synthase 20-like
107780361	NW_015906165.1	-	129123	135030	3820	0.00563696	0.0123703	0.0072419	0.294232	0.389879	0.300813	0.522833	0.948784	0.940122	0.00841638	0.328308	0.803913	4.9882	1.2877e-11	UP	U-box domain-containing protein 43-like
107780379	NW_015906190.1	-	107382	108429	1048	370.359	402.452	390.095	72.2588	79.0034	76.824	12.639	15.0856	14.0657	387.635	76.0287	13.9301	-2.6483	0	DOWN	chlorophyll a-b binding protein 50, chloroplastic
107780395	NW_015906201.1	+	13575	16047	1269	2.56226	3.55618	2.35439	0.369046	0.200753	0.233683	0	0.623739	0.361976	2.82428	0.267827	0.328572	-3.6955	1.2128e-18	DOWN	transcription factor bHLH71-like
107780597	NW_015797799.1	+	22850	24305	1456	0.103525	0.0811374	0.019	1.12577	0.955602	0.865597	4.29632	6.02285	4.38812	0.0678875	0.982322	4.90243	3.5528	1.6787e-09	UP	crocetin glucosyltransferase, chloroplastic-like
107780624	NW_015906518.1	+	56690	58700	744	0.868274	1.17501	1.3014	0.0944192	0.052679	0.224201	5.54615	3.33162	3.11508	1.11489	0.123766	3.99761	-3.4767	1.8559e-07	DOWN	uncharacterized LOC107780624
107780646	NW_015906548.1	-	19326	24751	2984	0.203064	0.0928378	0.0326099	0.782065	0.392701	0.66999	0.273927	0.0982143	0.328164	0.109504	0.614919	0.233435	2.1847	0.00019835	UP	two-component response regulator-like APRR9, transcript variant X1
107780748	NW_015906659.1	+	51890	53293	1404	26.2263	40.2874	37.5751	11.3244	4.29896	6.65322	1.342	2.09186	1.20458	34.6963	7.42552	1.54615	-2.5194	3.4612e-13	DOWN	DNA-damage-repair/toleration protein DRT100-like
107780782	NW_015906686.1	+	7551	8404	643	0.237748	0.111801	0.0872683	2.47456	1.26729	1.87094	2.16947	1.57701	1.64664	0.145606	1.87093	1.79771	3.3821	1.0558e-07	UP	uncharacterized LOC107780782, transcript variant X2
107780786	NW_015906690.1	+	6112	6742	631	0.068251	0.18722	0.0438416	0.482421	0.807466	0.646192	0.1493	0.594189	0.0992684	0.099771	0.64536	0.280919	2.3923	0.01415	UP	17.6 kDa class I heat shock protein-like
107780855	NW_015906768.1	-	7964	11214	1793	2.8823	2.09522	2.43777	0.248133	0.448109	0.434148	0.388814	0.302047	0.477444	2.47176	0.376797	0.389435	-3.0145	2.3859e-26	DOWN	indole-3-pyruvate monooxygenase YUCCA6-like
107780887	NW_015906812.1	+	15362	15911	550	150.419	167.195	155.019	46.1081	47.8156	44.5489	8.22184	23.5564	12.9453	157.544	46.1576	14.9078	-2.069	2.5719e-139	DOWN	photosystem II 5 kDa protein, chloroplastic
107780892	NW_015906815.1	-	19059	22266	1713	0.175987	0.0965502	0.339139	0	0.0228798	0.0649176	0.0219985	0.0364792	0.0487553	0.203892	0.0292658	0.0357443	-3.1088	0.0070024	DOWN	flavin-containing monooxygenase FMO GS-OX-like 9
107780897	NW_015906820.1	-	11632	14576	1280	0.0734295	0	0	1.99625	1.78758	2.44908	2.69856	3.00103	1.869	0.0244765	2.07763	2.52286	6.0968	6.0004e-24	UP	uncharacterized LOC107780897, transcript variant X3
107781006	NW_015906972.1	-	933	7301	3276	0.0650332	0.0475716	0.0278497	0.110008	0.355106	0.310973	0.284522	0.160765	0.224209	0.0468182	0.258695	0.223166	2.1616	0.0059908	UP	pentatricopeptide repeat-containing protein At3g49170, chloroplastic-like, transcript variant X2
107781013	NW_015906977.1	-	3829	8709	1779	3.86121	2.7492	1.58614	20.178	15.8183	15.2627	21.8178	14.6006	13.0863	2.73218	17.0863	16.5016	2.3445	3.6881e-16	UP	catalase isozyme 3-like
107781014	NW_015906977.1	-	13083	17350	1346	0.0479938	0.0877683	0	0.852438	0.917224	0.853719	0.307963	0.727334	0.341269	0.045254	0.874461	0.458855	3.9684	5.5438e-09	UP	uncharacterized LOC107781014
107781057	NW_015907034.1	-	30854	33382	2046	1.10508	1.23564	1.10873	0.228895	0.488478	0.253642	0.644633	0.386865	1.10214	1.14981	0.323671	0.711213	-2.1254	2.4237e-10	DOWN	uncharacterized LOC107781057
107781126	NW_015907129.1	+	43557	45701	1291	4.93713	5.81987	14.1642	52.7086	47.4659	37.3407	354.898	380.499	384.822	8.30706	45.8384	373.407	2.1731	1.4715e-11	UP	1-aminocyclopropane-1-carboxylate oxidase
107781135	NW_015907147.1	-	19202	23255	747	0	0	0	2.31414	0.853452	1.11763	2.71422	6.55941	7.27458	0	1.42841	5.51607	Inf	3.0006e-06	UP	uncharacterized LOC107781135, transcript variant X2
107781176	NW_015907201.1	+	3623	9125	2055	0.683761	0.715626	0.905468	0.114392	0.191466	0.0633795	0.2025	0.630892	0.275401	0.768285	0.123079	0.369598	-2.9341	5.8187e-11	DOWN	sugar transport protein 5-like, transcript variant X2
107781236	NW_015907255.1	+	33728	36292	776	8.57443	11.4787	11.6218	1.29753	1.79299	2.10179	1.28687	1.69106	1.72202	10.5583	1.73077	1.56665	-2.9087	7.8153e-28	DOWN	PF00550:Phosphopantetheine attachment site
107781310	NW_015907349.1	-	5290	7616	697	0.185365	0.0677969	0.0793804	1.4446	1.6307	0.717959	1.43273	1.82296	2.99562	0.110847	1.26442	2.08377	3.215	1.4722e-05	UP	uncharacterized LOC107781310
107781321	NW_015907368.1	+	64583	67101	2156	0.719105	0.821912	1.0265	0.238938	0.190876	0.335262	1.92262	2.60853	2.15961	0.855838	0.255025	2.23025	-2.0467	7.3531e-08	DOWN	UPF0481 protein At3g47200-like
107781346	NW_015787339.1	-	13937	15501	1565	0.206389	0.181167	0.212121	1.87028	1.92835	2.66463	1.67348	1.17125	1.17405	0.199892	2.15442	1.33959	3.1294	2.0671e-18	UP	anthocyanidin 3-O-glucosyltransferase-like
107781399	NW_015907447.1	-	46025	46892	868	76.5818	91.6507	81.9405	10.4401	16.0069	15.8008	4.05922	14.8063	10.4157	83.391	14.0826	9.7604	-2.8658	1.5365e-75	DOWN	auxin-binding protein ABP19a-like
107781430	NW_015907487.1	+	40205	42532	1437	2.72724	2.28544	7.18072	80.5137	67.7902	43.233	189.518	234.59	175.274	4.06447	63.8457	199.794	3.6842	1.1382e-11	UP	wound-induced proteinase inhibitor 2-like
107781453	NW_015907523.1	-	4746	5868	880	1.59052	1.6378	1.44608	0.319308	0.222688	0.526533	0.363988	0.686431	0.593166	1.55813	0.356177	0.547861	-2.4329	8.4612e-08	DOWN	gibberellin-regulated protein 6-like
107781474	NW_015907562.1	+	88576	90581	1376	3.77144	2.86755	3.21675	0.357366	0.242109	0.457961	0.0684655	0.211929	0.166914	3.28525	0.352479	0.149103	-3.5221	2.0988e-35	DOWN	two-component response regulator ORR9-like
107781493	NW_015907590.1	-	22105	28053	3402	1.1946	1.62802	1.22191	23.5897	22.678	24.1007	41.232	34.7258	40.9842	1.34818	23.4561	38.9807	3.8221	9.3955e-266	UP	probable galactinol--sucrose galactosyltransferase 2, transcript variant X2
107781506	NW_015907602.1	-	72194	73849	1656	0.442107	0.656312	0.350812	4.14304	4.74531	4.99164	3.82296	3.86153	4.41293	0.483077	4.62666	4.03247	2.9591	1.64e-35	UP	amino acid transporter ANTL2-like
107781509	NW_015797978.1	+	178	1772	1595	1.70106	1.79241	0.953933	0.17617	0.442305	0.395081	0.460706	0.731322	0.366536	1.48247	0.337852	0.519521	-2.4367	1.1494e-06	DOWN	aspartyl protease family protein At5g10770-like
107781569	NW_015907679.1	-	10392	19703	2119	7.69568	5.50649	6.46079	1.51844	2.13069	1.86153	1.0932	1.20854	0.885671	6.55432	1.83689	1.06247	-2.1343	5.6419e-17	DOWN	formamidase-like, transcript variant X4
107781672	NW_015907774.1	-	11601	13583	909	0.0473778	0	0	0.386402	0.388051	0.305841	0.621839	0.389553	0.505333	0.0157926	0.360098	0.505575	4.204	0.0030002	UP	uncharacterized LOC107781672
107781812	NW_015907960.1	-	22415	23163	749	39.8465	64.6357	58.6523	2.90745	1.98844	2.79618	6.08771	52.366	22.106	54.3782	2.56402	26.8533	-4.7044	2.1384e-25	DOWN	14 kDa proline-rich protein DC2.15-like
107781903	NW_015908076.1	+	117567	118973	1407	0	0	0	0.13314	0.0835675	0.158072	0	0.0592171	0	0	0.124926	0.019739	Inf	0.013713	UP	pentatricopeptide repeat-containing protein At1g74630-like
107781921	NW_015908107.1	+	11711	13408	1148	0.468929	0.246974	0.337367	1.59098	2.03135	1.71132	3.20046	5.13483	4.8743	0.35109	1.77789	4.4032	2.0412	4.5115e-07	UP	uncharacterized LOC107781921
107781969	NW_015908174.1	-	31077	32539	1074	0.300743	0.505983	0.824255	7.08583	6.33148	6.6957	5.89461	5.85712	7.15422	0.543661	6.70434	6.30198	3.3302	1.2683e-39	UP	protein LURP-one-related 11-like
107782044	NW_015908248.1	+	73925	76022	1900	0.702662	0.67151	1.00464	0.258808	0.123768	0.195094	0.0396668	0.0877036	0.197805	0.792938	0.192557	0.108392	-2.3379	4.6034e-08	DOWN	uncharacterized LOC107782044
107782063	NW_015908270.1	-	66949	68531	1583	34.7007	35.8961	35.6679	183.778	204.446	195.83	446.607	387.855	407.433	35.4216	194.684	413.965	2.1602	7.1594e-176	UP	anthocyanin 5-aromatic acyltransferase-like
107782066	NW_015798073.1	-	39335	41116	1782	7.52816	9.49331	7.60684	43.9148	43.1191	38.4928	31.6566	27.4689	26.6559	8.20944	41.8422	28.5938	2.0521	2.2614e-57	UP	aspartic proteinase PCS1-like
107782090	NW_015908307.1	+	31211	32511	1167	0.0922588	0.263199	0.308169	8.74838	8.00991	7.52794	7.50762	14.7432	15.8161	0.221209	8.09541	12.689	4.8999	3.2307e-74	UP	probable E3 ubiquitin-protein ligase RNF217
107782127	NW_015908346.1	-	94668	98885	1768	0.694227	0.788465	0.735414	0.105955	0.133008	0.157245	0.0959137	0.329881	0.224383	0.739368	0.132069	0.216726	-2.7854	9.2599e-09	DOWN	uncharacterized LOC107782127
107782140	NW_015798084.1	-	20753	26934	1794	12.9297	11.7133	11.6167	135.884	159.767	126.727	20.9637	19.1203	20.3004	12.0866	140.793	20.1281	3.2445	3.3837e-50	UP	probable alpha-amylase 2, transcript variant X3
107782146	NW_015788276.1	-	7	289	283	6.2393	12.3563	15.3472	1.32387	0.0692458	0.261964	147.671	144.556	98.4211	11.3143	0.551693	130.216	-4.6455	4.9105e-09	DOWN	cysteine protease inhibitor 1-like
107782262	NW_015908489.1	+	191492	194925	3150	0.980706	0.99866	1.26899	0.207153	0.231152	0.2672	0.376587	0.621067	0.369427	1.08279	0.235168	0.455693	-2.5016	6.3496e-17	DOWN	uncharacterized LOC107782262, transcript variant X3
107782272	NW_015798107.1	+	11647	14247	1823	0.0381119	0.0139394	0	0.386812	0.184982	0.109345	0.155625	0.135177	0.049273	0.0173504	0.227047	0.113358	3.4096	0.010165	UP	scopoletin glucosyltransferase-like, transcript variant X2
107782304	NW_015908544.1	-	10650	13787	2657	0	0.00889244	0	0.0881293	0.125383	0.181364	1.07079	2.39105	2.94685	0.00296415	0.131625	2.13623	5.1667	0.00059017	UP	rust resistance kinase Lr10-like
107782365	NW_015908584.1	+	49277	51949	1831	0.0470414	0.025808	0.105761	0.422024	0.438809	0.465627	0.463068	0.546052	0.433325	0.0595368	0.442153	0.480815	2.5988	0.00012642	UP	uncharacterized LOC107782365
107782373	NW_015908589.1	+	93533	94668	682	0	0.034644	0	0.652351	0.172404	0.380463	0.19339	0.488671	0.887836	0.011548	0.401739	0.523299	4.8206	0.0042518	UP	11 kDa late embryogenesis abundant protein-like
107782436	NW_015908645.1	-	16979	17978	1000	8.50562	7.37169	10.0974	1.89669	1.7049	2.48355	0.0188417	0.749866	0.292312	8.65823	2.02838	0.353673	-2.3934	1.0591e-23	DOWN	uncharacterized LOC107782436
107782455	NW_015908650.1	+	86833	88508	933	0.0230795	0	0.148253	0.953704	1.42826	1.39054	1.29246	0.357207	1.56652	0.0571109	1.2575	1.07206	4.1715	7.1936e-10	UP	LOB domain-containing protein 1-like
107782639	NW_015908838.1	+	42653	46848	1648	0.263242	0.332167	0.439649	0.300572	0.0119783	0	0	0	0.076575	0.34502	0.104183	0.025525	-2.0103	0.0021284	DOWN	auxin-responsive protein IAA26-like, transcript variant X2
107782647	NW_015908841.1	+	88638	89790	962	0.335757	1.15434	1.35157	0.0243409	0	0.154129	0.019586	0.0216524	0	0.947224	0.0594899	0.0137461	-4.3046	0.00022005	DOWN	uncharacterized LOC107782647
107782653	NW_015908841.1	-	74213	75173	805	0	0	0	2.03617	0.925056	1.01304	1.94269	2.32878	3.78683	0	1.32475	2.6861	Inf	4.281e-08	UP	late embryogenesis abundant protein Dc3-like
107782672	NW_015908848.1	-	103405	104616	1212	0.230967	0.331405	0.593454	0	0.12935	0.0764603	0.202098	0.240606	0.0861363	0.385275	0.0686035	0.17628	-2.7865	0.0015011	DOWN	F-box only protein 8-like
107782678	NW_015908855.1	+	8368	9894	1527	0.0846098	0.015473	0.0543498	0.613385	0.320835	0.2913	0.407188	0.136409	0.123062	0.0514775	0.408506	0.222219	2.6927	0.001046	UP	uncharacterized LOC107782678
107782725	NW_015908913.1	-	13066	15843	2390	0	0	0.0115895	40.3476	41.1635	48.839	42.7747	42.3835	51.407	0.00386316	43.45	45.5217	13.172	2.0341e-279	UP	low-temperature-induced 65 kDa protein-like, transcript variant X2
107782765	NW_015908946.1	+	32389	35464	900	1.86621	1.73266	2.5205	39.7031	34.7948	38.7154	30.5864	39.9234	42.7797	2.03979	37.7378	37.7632	3.9127	1.1107e-173	UP	probable WRKY transcription factor 70
107782834	NW_015909005.1	+	41138	44904	1460	0.206483	0.258928	0	0.914185	1.00667	1.43448	0.658169	0.970147	0.87236	0.155137	1.11845	0.833559	2.542	1.9555e-07	UP	BTB/POZ and TAZ domain-containing protein 1-like
107782913	NW_015909103.1	-	15620	19353	824	0	0	0.100719	0.682018	1.40315	0.787244	2.42381	2.12341	2.86332	0.0335729	0.957472	2.47018	4.5509	6.2356e-07	UP	uncharacterized LOC107782913
107782926	NW_015909135.1	-	44681	47539	1274	0.253531	0.111274	0.868573	3.1062	5.276	1.39659	1.99657	1.22623	1.63889	0.411126	3.2596	1.62056	2.7019	0.0056443	UP	peroxidase P7-like
107782948	NW_015909156.1	-	28793	31108	1255	36.0488	44.8446	47.7894	7.16472	6.38645	7.41359	8.85785	5.24475	5.60667	42.8943	6.98825	6.56976	-2.9155	6.7644e-40	DOWN	aquaporin PIP2-1-like
107783164	NW_015909417.1	-	30847	31572	726	17.4698	24.1805	35.8185	4.74125	4.3458	5.89717	1.03811	0.803346	0.776508	25.8229	4.99474	0.872655	-2.6673	2.3573e-06	DOWN	glycine-rich cell wall structural protein-like
107783192	NW_015909451.1	+	9	708	396	5.3833	6.56312	18.0934	2.24699	1.38562	0.889256	66.4218	92.5761	44.817	10.0133	1.50729	67.9383	-3.0194	0.011045	DOWN	uncharacterized LOC107783192
107783286	NW_015909557.1	-	19247	29486	4027	0.160416	0.158414	0.19922	0.023259	0.0583955	0.0690364	0.0795404	0.12414	0.0674032	0.172683	0.0502303	0.0903611	-2.0834	0.0009814	DOWN	ABC transporter G family member 28-like
107783290	NW_015798348.1	-	21779	25568	1260	0.512695	0.525049	0.54889	0	0.10887	0.0147095	0.0149537	0	0	0.528878	0.0411931	0.00498458	-3.9755	3.817e-07	DOWN	CRIB domain-containing protein RIC11-like
107783332	NW_015909606.1	+	52990	60057	2553	7.85139	10.6264	11.4999	3.56879	2.48212	3.10952	1.97181	2.30095	2.27177	9.99255	3.05348	2.18151	-2.0071	9.5657e-14	DOWN	CTP synthase-like, transcript variant X3
107783341	NW_015909612.1	+	27404	30278	1634	0.19889	0.0581951	0.136276	0.908378	0.337872	0.810291	0.406071	0.564349	0.308563	0.131121	0.685513	0.426328	2.0857	0.0031219	UP	uncharacterized LOC107783341, transcript variant X1
107783376	NW_015909671.1	+	5	1360	1356	0.0476398	0.0696968	0.0816049	0.811615	0.346842	0.587729	3.16807	2.35024	2.21729	0.0663139	0.582062	2.57854	2.8381	8.7342e-05	UP	PF00012:Hsp70 protein
107783380	NW_015909674.1	-	50138	56407	2313	0.0837868	0.0204299	0.0119603	0.172102	0.440563	0.21635	0.228088	0.270164	0.333999	0.0387257	0.276338	0.277417	2.5317	0.0072038	UP	adagio protein 3-like
107783434	NW_015909772.1	+	17162	21999	1472	4.02285	3.53124	4.26613	0.684026	1.41117	1.46056	0	0.424517	0.269504	3.94007	1.18525	0.23134	-2.0339	1.9632e-20	DOWN	root phototropism protein 3-like
107783455	NW_015909798.1	+	8077	16186	1452	0.622861	0.455621	0.438205	5.99913	5.47948	6.82898	3.84101	2.89778	3.00537	0.505562	6.10253	3.24806	3.2927	8.0008e-46	UP	GDSL esterase/lipase EXL3-like
107783456	NW_015909798.1	-	17271	21717	2461	0.0524987	0.124809	0.202338	0	0.00796285	0.00753107	0.0306245	0.00846388	0.0424207	0.126548	0.00516464	0.0271697	-4.9146	0.0003815	DOWN	CO(2)-response secreted protease-like
107783470	NW_015909837.1	+	35116	39925	2159	26.3704	29.4273	32.2513	9.19719	6.53522	5.68295	2.53957	2.39266	2.08891	29.3497	7.13845	2.34038	-2.3345	7.3196e-50	DOWN	probable pectate lyase 8
107783506	NW_015909863.1	-	44509	50229	1941	0.133126	0.170418	0.213787	0.0241277	0.0100961	0.0381947	0.0388289	0.0429255	0.0107571	0.172444	0.0241395	0.0308372	-3.1389	0.0024331	DOWN	protein NRT1/ PTR FAMILY 7.3-like
107783513	NW_015909872.1	+	10885	13852	2968	0.0507859	0.151252	0.083887	0.00788947	0.0396157	0.0062446	0.0190449	0.0280723	0.049244	0.0953084	0.0179166	0.0321204	-2.7033	0.011957	DOWN	L-type lectin-domain containing receptor kinase IX.1-like
107783517	NW_015909875.1	+	64277	66226	845	0.0263564	0.231356	0.135442	4.21315	2.85434	4.24217	0.968607	1.27476	1.78894	0.131051	3.76989	1.3441	4.5491	1.0843e-23	UP	uncharacterized LOC107783517, transcript variant X2
107783527	NW_015909899.1	+	41015	43464	1900	1.34866	2.0394	2.41697	0.209511	0.618839	0.399944	0.545418	1.45807	0.659351	1.93501	0.409431	0.887614	-2.5373	2.9208e-08	DOWN	proline dehydrogenase 2, mitochondrial-like
107783534	NW_015909905.1	+	70432	72903	2472	0.10453	0.210275	0.772177	0	0	0	0.0304882	0.0168524	0.0506783	0.362327	0	0.032673	#NAME?	0.0021456	DOWN	subtilisin-like protease SBT1.7
107783540	NW_015909909.1	+	65858	67662	903	0	0	0	2.17823	3.23354	3.94078	4.23573	2.97566	4.2545	0	3.11752	3.82197	Inf	9.6222e-23	UP	uncharacterized LOC107783540
107783543	NW_015909909.1	+	105668	110235	2065	0.125132	0.297486	0.334916	2.21119	2.2491	2.81824	1.87961	2.33009	3.17489	0.252511	2.42618	2.46153	2.9673	4.1427e-25	UP	oxalate--CoA ligase-like
107783545	NW_015909909.1	-	142896	153151	2608	0.0165132	0.0543571	0.0530369	0.24242	0.270505	0.369542	0.101144	0.17571	0.312231	0.0413024	0.294156	0.196362	2.5342	0.00024575	UP	O-glucosyltransferase rumi homolog
107783558	NW_015909938.1	-	3456	6488	915	0.258869	0.516442	0.241872	0	0.0642511	0.0810228	0.0411841	0.0455292	0.159733	0.339061	0.0484246	0.0821489	-3.1156	0.0039184	DOWN	uncharacterized LOC107783558
107783693	NW_015910106.1	+	1076	4199	2725	1.8807	2.65318	3.00498	13.1989	15.1379	13.3173	14.7	19.3773	20.8411	2.51295	13.8847	18.3061	2.1699	9.4981e-53	UP	putative late blight resistance protein homolog R1C-3
107783728	NW_015910147.1	+	1378	6171	1112	0.0193644	0.127485	0	0.884416	0.828272	0.516684	0.304992	0.655608	0.657177	0.0489498	0.743124	0.539259	3.6252	4.009e-06	UP	peroxygenase-like
107783735	NW_015910157.1	-	79870	80537	668	0.451295	0.601291	0.207066	3.04968	2.66959	3.27396	6.82589	3.36766	3.31321	0.419884	2.99775	4.50225	2.5336	6.8826e-09	UP	dirigent protein 23-like
107783737	NW_015910157.1	+	60671	63080	488	7.10419	9.29595	9.0135	38.5308	43.3293	50.8165	50.2317	32.9091	35.8117	8.47121	44.2255	39.6508	2.085	1.3671e-28	UP	uncharacterized LOC107783737
107783794	NW_015910226.1	+	174440	176610	2171	0.0297557	0.0108831	0	0.151001	0.252743	0.0768336	0.0520729	0.153512	0.115409	0.0135463	0.160192	0.106998	3.2623	0.0075426	UP	pentatricopeptide repeat-containing protein At1g09190-like
107783869	NW_015910338.1	-	59645	60394	750	0.31582	0.409538	0.295083	3.12213	3.76254	1.68041	1.70831	1.91632	1.05789	0.340147	2.85503	1.56084	2.7748	1.361e-05	UP	17.6 kDa class I heat shock protein-like
107783877	NW_015910354.1	-	34907	35907	331	0	0.356907	0	0.353715	1.71692	1.34385	3.41542	5.66364	4.92023	0.118969	1.13816	4.66643	2.9535	0.013168	UP	uncharacterized LOC107783877
107783879	NW_015910354.1	-	50904	56460	1587	102.971	74.2612	137.03	20.8339	20.5597	18.1252	69.6324	75.9421	50.5869	104.754	19.8396	65.3872	-2.696	6.4895e-09	DOWN	apyrase-like
107783915	NW_015910398.1	-	47653	48573	921	1.28591	1.02615	1.83226	0.483065	0.319162	0.281732	0.531905	0.723722	0.974827	1.38144	0.36132	0.743485	-2.2282	1.1928e-06	DOWN	auxin-induced protein 15A-like
107784020	NW_015910508.1	-	120968	125656	2630	0.439274	0.221716	0.270884	1.71965	1.22329	1.6636	1.31454	1.03681	1.07336	0.310625	1.53551	1.14157	2.0049	2.8328e-11	UP	protein FAR1-RELATED SEQUENCE 7-like, transcript variant X2
107784032	NW_015798503.1	-	27081	29042	808	9.20545	6.76329	5.74029	88.5708	73.5851	54.2582	228.644	184.967	226.203	7.23634	72.1381	213.271	3.0203	5.0508e-13	UP	uncharacterized LOC107784032, transcript variant X2
107784114	NW_015910656.1	-	63124	63969	846	0	0.0279282	0.0326998	4.67766	4.98022	5.47694	1.22493	1.28031	1.87569	0.0202093	5.04494	1.46031	7.6704	1.1774e-45	UP	translocator protein homolog
107784123	NW_015910658.1	+	226893	233081	2166	0.0198829	0.0763576	0.0638598	0.681073	0.542841	0.830007	0.182676	0.423132	0.443423	0.0533668	0.684641	0.349744	3.3836	9.1748e-10	UP	scarecrow-like protein 13
107784162	NW_015910719.1	-	38996	41461	578	6.3333	6.49953	5.07334	1.13434	2.03425	1.92394	1.27133	1.4415	1.91455	5.96872	1.69751	1.54246	-2.1151	2.9699e-14	DOWN	protein RADIALIS-like 3
107784192	NW_015910734.1	+	48119	51443	715	0.0903491	0.0330451	0	0.523993	0.849642	1.68491	69.6748	93.573	82.1745	0.0411314	1.01951	81.8074	4.3172	0.00041077	UP	lipid transfer-like protein VAS
107784278	NW_015910830.1	-	39500	40354	855	36.3168	44.8226	37.0472	2.60177	4.03391	4.40046	0.506853	4.60444	3.15023	39.3955	3.67872	2.75384	-3.7216	5.4143e-64	DOWN	auxin-binding protein ABP19a-like
107784294	NW_015910844.1	+	2534	2977	444	0	0	0	0.263693	0.529637	0.584404	10.312	9.99259	12.5559	0	0.459245	10.9535	Inf	0.0061922	UP	uncharacterized LOC107784294
107784308	NW_015910858.1	-	26374	28898	1659	4.88034	2.80564	3.75191	1.01624	0.921358	1.45233	0.113573	0.0125555	0.125856	3.81263	1.12998	0.0839946	-2.0566	3.8664e-07	DOWN	cytochrome P450 CYP749A22-like
107784539	NW_015911170.1	+	70280	72692	1502	2.30815	2.75284	2.4312	0.233848	0.117423	0.345507	0	0.499245	0.0834066	2.4974	0.232259	0.194217	-3.7298	1.191e-31	DOWN	fructose-1,6-bisphosphatase, chloroplastic-like
107784570	NW_015911197.1	+	13205	14115	911	0	0.0259355	0	1.07955	0.365688	0.406893	3.37124	3.68119	2.68155	0.00864516	0.617377	3.24466	5.8613	0.00063262	UP	uncharacterized LOC107784570
107784610	NW_015911262.1	+	35942	37769	931	4.2095	4.18742	3.00115	1.30787	1.05245	1.01529	0.242858	0.402721	0.313977	3.79936	1.1252	0.319852	-2.054	5.3759e-14	DOWN	cyclin-U4-1-like
107784640	NW_015911298.1	+	88893	89668	776	0	0.0304474	0.142598	0.573329	0.959626	0.525448	0.242806	0.161054	0.161439	0.0576819	0.686134	0.188433	3.2871	0.00031313	UP	E3 ubiquitin-protein ligase ATL23-like
107784663	NW_015911314.1	+	34085	37510	1936	0.144593	0.317308	0.314364	0.181425	0.0202444	0.0191467	0.00973229	0	0.0107848	0.258755	0.0736054	0.00683904	-2.0996	0.0027581	DOWN	protein IQ-DOMAIN 14-like
107784710	NW_015911393.1	-	15155	21706	1059	1.58602	1.33865	1.80247	0.287448	0.370096	0.577546	2.15283	2.08493	1.43928	1.57571	0.411697	1.89235	-2.2384	4.2925e-08	DOWN	adenine phosphoribosyltransferase 3-like
107784724	NW_015911405.1	+	6897	8501	674	0.19169	0.175276	0.246268	0	0	0	0	0	0	0.204411	0	0	#NAME?	0.008066	DOWN	uncharacterized LOC107784724
107784727	NW_015911406.1	+	30136	32922	1811	0.0237805	0.730604	0.336063	0	0	0	0	0	0	0.363482	0	0	#NAME?	0.0028364	DOWN	high affinity nitrate transporter 2.4-like
107784736	NW_015911410.1	+	85414	93423	1977	0.11981	0.370482	0.391803	0	0.0198246	0.0562488	0	0	0.0422447	0.294032	0.0253578	0.0140816	-3.8446	0.00020232	DOWN	O-acyltransferase WSD1-like
107784763	NW_015911452.1	+	2312	3265	954	0	0	0	0.14727	0.801118	0.913099	0.454255	0.633185	0.393952	0	0.620496	0.493797	Inf	0.00012786	UP	cytochrome P450 82A4-like
107784884	NW_015911570.1	+	78141	80512	1773	0	0.0133261	0	0.30376	0.0221056	0.229976	0.648248	0.845873	1.08342	0.00444204	0.185281	0.859181	5.0794	0.010508	UP	dehydration-responsive element-binding protein 2A-like
107784902	NW_015798730.1	+	18669	24816	2276	26.1688	23.5335	24.3021	6.37667	8.38881	7.78684	2.19633	3.80223	3.52133	24.6681	7.51744	3.1733	-2.0134	4.9316e-94	DOWN	protein TIC 62, chloroplastic-like, transcript variant X1
107784942	NW_015911619.1	-	40123	41724	1343	7.26325	6.21028	6.17961	1.84817	1.50294	1.36624	0.448946	0.759979	0.870625	6.55105	1.57245	0.693183	-2.3559	4.0203e-38	DOWN	uncharacterized LOC107784942
107784944	NW_015911621.1	-	21659	39413	1104	0.0996908	0.240648	0.461068	5.57213	5.0443	5.23413	7.11798	6.24888	8.8931	0.267135	5.28352	7.41999	4.0135	2.2313e-39	UP	pre-mRNA cleavage factor Im 25 kDa subunit 1-like, transcript variant X2
107784954	NW_015911627.1	+	18688	20437	1004	0.0428948	0.0235331	0	0.466453	0.468444	0.461503	0.0187666	0.311199	0.415925	0.0221426	0.465467	0.24863	4.0877	0.0003143	UP	F-box protein PP2-B10-like
107785013	NW_015798770.1	-	18233	21356	3124	0	0	0	0.0374775	0.0878208	0.0711932	0.229189	0.0133352	0.060152	0	0.0654972	0.100892	Inf	0.0060861	UP	pentatricopeptide repeat-containing protein At3g63370, chloroplastic-like
107785179	NW_015911929.1	-	23332	25927	1790	8.27645	8.50052	9.08741	43.954	42.3899	43.1769	37.315	25.6821	32.5789	8.62146	43.1736	31.8587	2.0264	7.1384e-114	UP	homeobox-leucine zipper protein HAT5-like
107785229	NW_015911986.1	-	96851	98157	838	18.0643	18.7213	17.4964	120.349	96.3693	100.035	25.1822	22.7187	20.3562	18.094	105.584	22.7524	2.2472	2.7314e-31	UP	17.6 kDa class I heat shock protein 3-like
107785241	NW_015911999.1	-	62328	66151	1428	0.257248	0.0996228	0.213847	0.872133	1.22565	1.31548	0.463429	0.234205	0.498876	0.19024	1.13775	0.398837	2.28	8.7603e-07	UP	uncharacterized LOC107785241, transcript variant X1
107785251	NW_015912001.1	+	11751	14645	867	11.8718	11.1459	10.37	88.3432	77.889	74.7772	113.137	94.394	103.049	11.1293	80.3365	103.527	2.5538	4.1346e-60	UP	universal stress protein A-like protein
107785272	NW_015912017.1	+	8630	11214	1006	0.0214048	0.258349	0.0274991	29.4445	17.5512	18.9577	0.992655	0.579751	1.16228	0.102418	21.9845	0.91156	7.4474	7.5128e-25	UP	expansin-like B1
107785306	NW_015912036.1	-	14011	18717	1685	0.0383381	0.0560883	0.0985071	0.847699	0.38379	0.72596	0.447281	0.247236	0.631959	0.0643112	0.652483	0.442159	3.0479	3.8667e-06	UP	glucose-6-phosphate/phosphate translocator 2, chloroplastic-like
107785329	NW_015912057.1	+	6380	6992	613	0.491786	0.0385436	0.270774	4.69847	4.85918	3.53748	9.55917	8.18913	9.84365	0.267035	4.36504	9.19732	3.7328	1.15e-17	UP	monothiol glutaredoxin-S2-like
107785338	NW_015912081.1	+	189214	190178	965	0	0	0.0286674	1.35885	0.710757	0.749041	5.01795	5.41786	4.13262	0.00955581	0.93955	4.85614	6.338	7.7057e-09	UP	uncharacterized LOC107785338
107785384	NW_015798839.1	+	6090	7166	982	0	0	0.112685	0.64382	0.219514	0.301979	13.1623	10.6057	9.39788	0.0375615	0.388437	11.0553	3.0894	0.0063479	UP	uncharacterized LOC107785384
107785544	NW_015912301.1	-	6840	8844	1249	34.4462	38.1365	47.133	5.64308	3.95383	5.31238	30.1407	26.1996	22.618	39.9052	4.96976	26.3194	-3.3027	7.5026e-36	DOWN	aquaporin PIP2-1-like
107785545	NW_015912301.1	+	32596	34631	1221	235.807	245.599	274.647	67.4096	66.4614	76.7315	152.03	145.944	127.944	252.018	70.2008	141.973	-2.1425	9.3205e-91	DOWN	aquaporin PIP2-1-like
107785552	NW_015912306.1	-	97137	100506	1387	3.61875	3.1658	3.22503	45.0061	46.0319	46.0333	34.6026	32.6557	36.0214	3.33653	45.6904	34.4265	3.4768	2.3291e-221	UP	BTB/POZ and TAZ domain-containing protein 1-like, transcript variant X2
107785603	NW_015912351.1	+	129325	130394	899	30.8028	32.7732	80.0689	3.54235	5.90731	5.62822	1548.14	1390.79	1106.8	47.8816	5.02596	1348.58	-3.5472	0.00063591	DOWN	F-box protein PP2-B11-like
107785604	NW_015912351.1	+	123579	124613	864	714.882	604.162	1102.3	87.3491	97.6426	124.461	11699.6	10467.4	8832.17	807.116	103.151	10333.1	-3.2662	1.5482e-09	DOWN	putative F-box protein PP2-B12
107785607	NW_015798909.1	-	9914	13939	4026	0.0481368	0.0762926	0.0549708	0.0174486	0	0.00460357	0	0.0258689	0.00518615	0.0598001	0.00735071	0.0103517	-3.3163	0.0064043	DOWN	cell wall / vacuolar inhibitor of fructosidase 1-like
107785677	NW_015912423.1	+	53630	56592	1009	0.0221992	0.12179	0	0.627644	0.505066	0.592323	0.407913	0.708636	0.107626	0.0479963	0.575011	0.408059	3.2798	0.00040537	UP	uncharacterized LOC107785677, transcript variant X1
107785680	NW_015912425.1	-	16952	25228	1848	0.0825027	0.165964	0.388639	2.91578	3.29112	3.51506	6.2926	4.16326	5.15986	0.212369	3.24066	5.20524	3.6386	2.6635e-32	UP	probable protein phosphatase 2C 58, transcript variant X1
107785798	NW_015912580.1	+	2858	9318	1791	1.54591	1.34898	1.40744	14.8517	17.3035	13.7983	9.58595	11.9043	10.5873	1.43411	15.3178	10.6925	3.1194	5.6447e-48	UP	ninja-family protein AFP1-like, transcript variant X2
107785800	NW_015912580.1	+	47562	50589	2899	0.0594224	0.0163003	0.00954262	0.613871	0.466424	0.3772	0.649938	1.22865	1.10915	0.0284218	0.485832	0.995915	3.7935	6.6334e-10	UP	probable leucine-rich repeat receptor-like protein kinase At1g35710
107785838	NW_015912617.1	-	103988	108378	2152	0	0	0	0.369955	0.965259	1.05933	4.29017	6.67864	6.1998	0	0.798181	5.72287	Inf	9.7355e-10	UP	protein NRT1/ PTR FAMILY 7.3-like
107785888	NW_015912682.1	-	37661	41830	4170	0.154915	0.124652	0.092877	0.0280767	0.0187977	0.044446	0.0180736	0.00999022	0.0200282	0.124148	0.0304401	0.0160307	-2.3331	0.0013844	DOWN	pentatricopeptide repeat-containing protein At5g55740, chloroplastic-like
107785987	NW_015912819.1	-	92360	94669	2139	4.49993	4.49569	5.25087	1.11661	1.13603	1.46435	0.502093	0.749827	0.644247	4.74883	1.239	0.632056	-2.2379	2.9404e-38	DOWN	uncharacterized LOC107785987
107786005	NW_015912835.1	+	46806	49060	1051	13.1336	15.8817	16.4154	0.0227782	0.228754	0	0.0183285	0.202623	0.203107	15.1436	0.083844	0.141353	-7.7852	8.4534e-143	DOWN	aquaporin TIP2-1-like, transcript variant X1
107786099	NW_015912947.1	+	2116	3461	777	42.3459	32.4456	80.5355	10.6381	10.7945	12.6661	100.853	95.7573	72.2853	51.7757	11.3662	89.6318	-2.4834	0.0011143	DOWN	mulatexin-like
107786104	NW_015912954.1	+	97780	102861	729	8.0048	10.663	7.89318	0	0	0.0254238	0.180922	0.914332	0.343695	8.85367	0.00847461	0.479649	-10.35	2.2723e-60	DOWN	histidine-containing phosphotransfer protein 4-like
107786116	NW_015912962.1	+	130393	142278	1229	0.140167	0.115348	0.0900376	0.342951	0.845092	0.769107	0.137978	0.203381	0.203868	0.115184	0.652384	0.181742	2.1992	0.00081947	UP	probable xyloglucan endotransglucosylase/hydrolase protein 16
107786117	NW_015912962.1	-	147399	149718	2028	0.116797	0.163107	0.109128	1.05072	1.46878	0.959599	0.139362	0.0410841	0.154434	0.129678	1.1597	0.111627	2.8635	7.509e-12	UP	taxadiene 5-alpha hydroxylase-like
107786226	NW_015913093.1	+	11458	13355	1693	0.0254379	0.083735	0.0163403	1.83953	1.07648	2.00338	3.93973	2.5345	3.50252	0.0418377	1.6398	3.32558	4.9897	1.9529e-14	UP	NAC domain-containing protein 100-like
107786234	NW_015913095.1	-	89589	92555	1574	0.998681	0.975711	1.08969	0.163644	0.074701	0.0588754	0.0478824	0.0661678	0.0132652	1.02136	0.0990734	0.0424384	-3.6584	9.9579e-15	DOWN	two-component response regulator ARR9-like
107786245	NW_015913104.1	+	10725	13617	2893	0.0297728	0.0326681	0.00956241	0.129504	0.162571	0.160162	0.04559	0.2376	0.0288689	0.0240011	0.150746	0.10402	2.3478	0.013027	UP	pentatricopeptide repeat-containing protein At2g37310-like
107786280	NW_015788393.1	-	3827	5726	1309	0	0	0	0.465099	0.0299413	0.325654	5.46971	3.18252	5.8539	0	0.273565	4.83538	Inf	0.0041626	UP	senescence-specific cysteine protease SAG12-like
107786308	NW_015913198.1	+	4096	6733	1811	0.0237805	0.287023	0.488818	0	0	0	0	0	0	0.266541	0	0	#NAME?	0.0016439	DOWN	shikimate O-hydroxycinnamoyltransferase-like
107786336	NW_015913240.1	+	298	6017	3081	0.101095	0.0554629	0.0649391	0.256513	0.56735	0.290046	0.23589	0.366719	0.424777	0.0738323	0.371303	0.342462	2.0322	0.0040928	UP	pentatricopeptide repeat-containing protein At1g04840-like, transcript variant X4
107786350	NW_015913247.1	-	46222	48425	1272	7.05923	6.14828	9.91731	2.33791	1.78711	2.06904	0.755446	0.966154	0.607342	7.70827	2.06469	0.776314	-2.1967	2.2467e-09	DOWN	xylem cysteine proteinase 1-like
107786351	NW_015913248.1	-	64214	64905	692	0.902403	0.239004	0.559678	3.8237	2.80356	3.48182	6.48024	5.68901	4.49572	0.567028	3.36969	5.55499	2.2713	7.721e-09	UP	probable E3 ubiquitin-protein ligase XERICO
107786520	NW_015913439.1	-	14569	18080	1968	1.72878	2.48518	2.95196	0.702003	0.557626	0.753413	17.6928	21.5282	14.291	2.38864	0.671014	17.8373	-2.1292	1.2697e-08	DOWN	polyphenol oxidase E, chloroplastic-like
107786565	NW_015913501.1	-	1817	5023	1990	1.61229	2.56456	2.26595	0.200036	0.315121	0.353915	0.0757456	0.303547	0.136398	2.1476	0.289691	0.171897	-3.1902	3.3067e-16	DOWN	glucan endo-1,3-beta-glucosidase 12-like
107786566	NW_015913503.1	-	67110	69739	2509	0	0.00956567	0.0448001	1.48838	2.16594	2.22858	3.24199	2.26849	3.06852	0.0181219	1.96097	2.85967	6.4685	6.0152e-35	UP	uncharacterized LOC107786566, transcript variant X2
107786575	NW_015913521.1	+	114232	114886	655	0.526002	0.793586	0.380117	0	0.119674	0	0.028766	0.0318009	0	0.566568	0.0398912	0.020189	-4.1195	0.00012684	DOWN	flowering-promoting factor 1-like
107786708	NW_015913690.1	-	9585	10781	943	15.5962	11.0494	10.5904	3.25291	1.66249	1.80819	1.29874	2.56229	2.05916	12.412	2.2412	1.9734	-2.7663	8.0696e-14	DOWN	uncharacterized LOC107786708
107786743	NW_015799160.1	+	16244	18622	1163	41.4556	38.6812	39.3196	7.93283	6.57151	7.44227	3.61281	6.80589	4.23693	39.8188	7.31554	4.88521	-2.7428	7.5701e-161	DOWN	aquaporin PIP2-7-like
107786773	NW_015913759.1	-	19738	20115	378	2.79134	4.3129	3.36653	27.8142	26.3361	28.4874	56.4753	50.8066	57.888	3.49026	27.5459	55.0566	2.6822	3.6368e-41	UP	uncharacterized LOC107786773
107786778	NW_015913763.1	+	29376	31338	1208	4.90201	3.87267	4.74045	0.736595	0.746227	0.997275	0.483521	0.672479	0.777794	4.50504	0.826699	0.644598	-2.7465	3.4688e-30	DOWN	transcription factor TGA5-like
107786785	NW_015799167.1	+	131117	133625	751	0	0	0	0.374156	0.234846	0.246791	2.55906	3.18962	2.64121	0	0.285264	2.79663	Inf	0.0051026	UP	uncharacterized LOC107786785
107786787	NW_015913772.1	+	69193	70198	1006	0.149833	0.117431	0.192493	0	0.0194797	0	0.0187293	0	0.0830197	0.153253	0.00649323	0.0339163	-4.849	0.013642	DOWN	RING-H2 finger protein ATL78-like
107786866	NW_015913856.1	-	82150	88894	2124	5.6773	6.83009	5.93918	1.5324	1.06102	0.933679	0.186288	0.892418	0.884722	6.14886	1.1757	0.654476	-2.6824	1.3093e-55	DOWN	probable pectate lyase 8
107786888	NW_015799192.1	+	63324	64955	1632	1.43819	1.08581	1.88156	8.79533	8.33335	9.05121	4.74506	5.84557	4.7337	1.46852	8.72663	5.10811	2.2741	3.323e-43	UP	peptide-N4-(N-acetyl-beta-glucosaminyl)asparagine amidase A-like
107786906	NW_015913892.1	+	53126	54590	640	0.201874	0.0369175	0	3.00017	2.05152	4.14118	0	0.553287	0.293617	0.0795971	3.06429	0.282301	4.9554	2.9141e-11	UP	non-specific lipid-transfer protein 1-like
107786934	NW_015913926.1	+	24913	26450	897	1.41634	1.6331	3.20743	0.730933	0.240315	0.847149	0.105026	0.255436	0.256047	2.08562	0.606132	0.205503	-2.0809	0.0035992	DOWN	BAG family molecular chaperone regulator 2-like
107786959	NW_015913946.1	+	30200	31937	793	22.8909	22.5546	22.0475	2.86425	2.22408	3.22533	3.49273	10.1127	6.45077	22.4977	2.77122	6.68541	-3.3212	1.7414e-107	DOWN	14 kDa proline-rich protein DC2.15-like, transcript variant X1
107786996	NW_015913982.1	+	11484	14993	1294	0.865322	1.86242	1.90271	27.1256	20.2478	21.4845	19.0164	11.9118	9.32637	1.54348	22.9526	13.4182	3.5995	2.4039e-33	UP	bidirectional sugar transporter N3-like
107787030	NW_015799227.1	-	17082	24127	910	0.808089	1.27785	1.28244	0.180918	0.108149	0.0204569	0.291152	0.091963	0.0460915	1.12279	0.103175	0.143069	-3.7312	5.6598e-10	DOWN	adenine phosphoribosyltransferase 3-like, transcript variant X2
107787119	NW_015799245.1	-	163692	166244	2040	0.158332	0.196893	0.298338	0.0114784	0.0480308	0.063597	1.18222	2.83855	3.22403	0.217855	0.0410354	2.41493	-2.7107	0.0017907	DOWN	L-ascorbate oxidase-like
107787125	NW_015914104.1	+	15517	17391	852	0.657117	0.721018	1.26631	5.19438	4.30113	5.0033	2.54319	2.71372	3.4554	0.881483	4.83294	2.9041	2.1596	3.8996e-14	UP	non-specific lipid transfer protein GPI-anchored 2-like
107787217	NW_015914224.1	-	6409	7456	1048	0	0	0	0.268122	0.0934951	0.247591	1.61809	0.735397	0.896541	0	0.203069	1.08334	Inf	0.0052767	UP	auxin-induced protein 15A-like
107787224	NW_015914231.1	-	7983	12008	1537	0.0840594	0.0153723	0.161989	0	0	0	0.049035	0.230386	0.108676	0.0871401	0	0.129366	#NAME?	0.010293	DOWN	cytochrome b561 domain-containing protein At4g18260-like
107787234	NW_015914246.1	-	17143	19668	1567	3.4629	2.71404	2.87763	0.179318	0.0250116	0.520418	0.180361	0	0.0932713	3.01819	0.241582	0.0912107	-3.9543	2.1543e-41	DOWN	flavonol synthase/flavanone 3-hydroxylase-like
107787246	NW_015914259.1	+	55836	58169	917	0	0.257658	0	1.58319	1.56003	2.12221	17.5267	20.3072	17.3274	0.0858859	1.75515	18.3871	4.0492	2.9877e-12	UP	probable WRKY transcription factor 51
107787254	NW_015914281.1	+	37412	38171	760	1.13333	0.963742	0.618801	6.99398	11.0617	13.8029	3.2973	3.37111	2.36267	0.90529	10.6196	3.01036	3.2479	1.3809e-09	UP	auxin-responsive protein SAUR72-like
107787284	NW_015914300.1	-	12251	14836	1874	0	0	0.014762	0.137447	0.156856	0.108791	3.54916	3.39009	3.06395	0.00492068	0.134365	3.3344	4.4888	0.006495	UP	PF00201:UDP-glucoronosyl and UDP-glucosyl transferase
107787296	NW_015914311.1	-	88310	94607	3693	0.0236174	0.123092	0.128952	0.53291	0.591067	0.401476	0.356479	0.405512	0.435108	0.0918873	0.508485	0.399033	2.1764	2.3107e-07	UP	putative pentatricopeptide repeat-containing protein At1g77010, mitochondrial, transcript variant X2
107787302	NW_015914324.1	-	721	3617	1545	0.724742	1.08578	1.39663	8.6389	6.55756	6.72981	17.0368	19.2522	21.366	1.06905	7.30875	19.2183	2.4787	5.5358e-20	UP	probable WRKY transcription factor 41
107787305	NW_015914327.1	-	56509	61890	1277	0.101174	0.499557	0.0866533	1.83367	1.90288	1.65456	0.295093	0.342539	0.359709	0.229128	1.79704	0.332447	2.6718	1.0072e-10	UP	uncharacterized LOC107787305
107787369	NW_015914419.1	-	41728	48006	474	0.408858	0.249232	0.350178	4.19906	5.16787	2.97169	8.26809	5.8446	4.71329	0.33609	4.11288	6.27533	3.3176	9.6113e-11	UP	uncharacterized LOC107787369
107787371	NW_015914421.1	-	70239	78803	2922	1.2749	0.760082	1.1645	0.184314	0.382274	0.361546	0.0322411	0.0641569	0.171494	1.06649	0.309378	0.0892975	-2.086	1.1316e-07	DOWN	CSC1-like protein RXW8
107787384	NW_015914445.1	+	59600	63455	3718	0.86295	0.896029	0.885429	0.176344	0.105415	0.179457	0.146963	0.0672285	0.162857	0.881469	0.153739	0.125683	-2.819	4.027e-20	DOWN	uncharacterized LOC107787384
107787417	NW_015914484.1	-	71664	76554	2096	0.0658172	0	0	0.167001	0.289506	0.349341	0.18237	0.0530556	0	0.0219391	0.268616	0.0784752	3.3015	0.0006706	UP	FK506-binding protein 5-like, transcript variant X1
107787441	NW_015914508.1	+	11257	17451	2837	0.278647	0.178351	0.129271	1.0437	0.943904	0.972667	0.426681	0.4118	0.20264	0.195423	0.986758	0.347041	2.0352	9.4232e-09	UP	protein FAR1-RELATED SEQUENCE 5-like, transcript variant X2
107787447	NW_015914524.1	-	24418	25667	941	12.4714	12.6296	14.3171	4.15565	2.74893	4.35282	1.58182	1.59376	2.04135	13.1394	3.75247	1.73898	-2.107	1.2134e-41	DOWN	uncharacterized LOC107787447
107787508	NW_015914611.1	-	125351	126414	594	0.580019	0.994411	0.93145	0	0	0	0	0	0	0.835293	0	0	#NAME?	1.1285e-08	DOWN	uncharacterized LOC107787508
107787546	NW_015914655.1	+	670	1414	745	0.375747	0.0634288	0.222798	1.38296	1.97281	2.53754	6.49976	6.34674	4.25997	0.220658	1.96443	5.70216	2.8509	6.0872e-08	UP	17.8 kDa class I heat shock protein-like
107787554	NW_015914659.1	-	42165	45572	1555	0.408212	0.223955	0.0749196	0.824394	1.79116	1.38032	3.16367	3.24361	2.68591	0.235696	1.33196	3.03107	2.1937	0.00033434	UP	transcription factor SPATULA-like, transcript variant X2
107787562	NW_015914670.1	+	47487	48355	869	0	0	0	0.431134	0.135304	0.575854	0.130092	0.143818	0.288324	0	0.380764	0.187411	Inf	0.00022515	UP	protein EARLY FLOWERING 4-like
107787574	NW_015914691.1	-	73291	85084	1600	0.242249	0.162437	0.0864502	0	0.0122479	0	0	0	0	0.163712	0.00408262	0	-5.619	0.00025599	DOWN	probable S-adenosylmethionine carrier 2, chloroplastic
107787575	NW_015914692.1	-	9239	11169	616	0.139826	0	0	0.91231	0.668065	0.210613	0.122349	0.169072	0.203371	0.0466087	0.596996	0.164931	3.3778	0.0087884	UP	uncharacterized LOC107787575
107787617	NW_015914732.1	+	35819	36471	549	0.235336	0.258221	0.20156	3.1136	3.28394	5.26648	12.6298	12.8999	12.4744	0.231705	3.88801	12.668	3.7657	2.4224e-11	UP	uncharacterized LOC107787617
107787628	NW_015914751.1	-	40833	45712	1287	0	0	0.021495	0.272913	0.807007	0.360023	2.81088	1.6832	2.74175	0.007165	0.479981	2.41194	5.7834	0.00013232	UP	-
107787664	NW_015914781.1	+	64622	65496	518	0	0	0	0.858886	1.09711	0.500918	1.74595	1.52804	1.61231	0	0.81897	1.62877	Inf	1.9069e-05	UP	uncharacterized LOC107787664
107787727	NW_015914880.1	+	7	695	558	2.85566	4.86941	3.12336	0.419641	0.561909	0.19929	0.607797	0.298632	0.336765	3.61614	0.393613	0.414398	-3.4929	1.605e-10	DOWN	uncharacterized LOC107787727
107787730	NW_015914884.1	-	7999	8364	366	0	0	0	1.72741	0.963766	2.02557	1.95624	0.796761	1.02686	0	1.57225	1.25995	Inf	3.4649e-07	UP	uncharacterized LOC107787730
107787731	NW_015914884.1	-	99881	100495	615	1.92573	3.68815	2.42904	21.1695	18.1627	21.6983	31.0352	25.2665	19.827	2.68097	20.3435	25.3762	2.6251	9.3601e-47	UP	uncharacterized LOC107787731
107787819	NW_015799362.1	-	87763	88773	1011	32.204	38.2102	34.9426	297.297	306.199	266.405	1031.19	793.297	926.502	35.1189	289.967	916.996	2.7484	1.1499e-92	UP	osmotin
107787825	NW_015799362.1	+	90869	91931	522	9.81782	11.4062	9.64533	174.722	158.499	117.95	740.169	648.432	660.422	10.2898	150.391	683.008	3.5734	3.4682e-23	UP	proteinase inhibitor I-A
107787866	NW_015915047.1	-	1185	4073	2298	0.0655929	0.0822531	0.132422	0	0	0	0	0	0	0.0934225	0	0	#NAME?	0.00048314	DOWN	MLO-like protein 1
107787882	NW_015915069.1	-	19082	22293	1500	0.473731	0.693065	0.922136	12.7071	12.6725	13.9746	70.6941	59.7393	58.7269	0.69631	13.118	63.0534	3.9394	2.2912e-114	UP	branched-chain-amino-acid aminotransferase 2, chloroplastic-like
107787899	NW_015915124.1	+	1406	2230	675	1.53125	0.805076	1.39345	0.0346903	0.029032	0.384408	0	0	0	1.24326	0.149377	0	-3.3727	3.0975e-07	DOWN	uncharacterized LOC107787899
107787900	NW_015915124.1	+	3416	4467	906	1.1646	0.886673	2.10687	0	0.0648893	0.0613708	0	0	0	1.38605	0.0420867	0	-5.3427	1.2381e-07	DOWN	uncharacterized LOC107787900
107787903	NW_015915127.1	+	229922	230877	956	1.03612	1.03802	0.75237	5.36412	5.69859	5.77733	9.95299	9.69579	9.58795	0.942167	5.61334	9.74558	2.2748	2.3419e-18	UP	zinc finger A20 and AN1 domain-containing stress-associated protein 4-like
107787914	NW_015915137.1	-	25488	28938	1831	1.00876	1.33391	1.57843	0.323464	0.40017	0.267156	0.113163	0.137613	0.125402	1.30703	0.330263	0.125393	-2.2792	1.7677e-10	DOWN	protein IQ-DOMAIN 31-like, transcript variant X2
107787953	NW_015915169.1	-	26216	31244	1887	10.5909	10.9324	10.4143	1.70571	2.15836	1.79291	0.31842	0.946801	0.38936	10.6459	1.88566	0.551527	-2.7951	3.3121e-86	DOWN	internal alternative NAD(P)H-ubiquinone oxidoreductase A1, mitochondrial, transcript variant X1
107787955	NW_015799418.1	+	20268	21452	667	1.48505	2.19623	3.31803	52.7298	47.1552	49.6555	14.322	13.0849	10.6119	2.3331	49.8468	12.6729	4.1224	1.5539e-182	UP	heavy metal-associated isoprenylated plant protein 22-like
107787995	NW_015915247.1	+	12946	13722	777	0.498839	0.121633	0.0712074	1.38627	2.01767	1.57431	5.48034	4.71816	3.84268	0.23056	1.65942	4.68039	2.5428	4.7155e-06	UP	uncharacterized LOC107787995
107788030	NW_015915292.1	+	42208	43582	810	0.106337	0.262525	0.204919	0	0	0.0228814	0	0	0	0.19126	0.00762715	0	-4.9673	0.013583	DOWN	uncharacterized LOC107788030
107788043	NW_015915322.1	-	6768	7633	537	1.28317	0.747975	0.25758	0.0436051	0.0364927	0.0690278	0.035087	0	0	0.762908	0.0497085	0.0116957	-4.2478	0.0018505	DOWN	uncharacterized LOC107788043
107788124	NW_015915475.1	+	14955	18058	1979	1.87151	1.46849	1.56563	0.0946577	0.188143	0.15921	0	0	0.0105505	1.63521	0.147337	0.00351683	-3.7725	4.1981e-28	DOWN	60S ribosomal protein L10-1-like
107788154	NW_015915510.1	-	2062	5666	2233	0.848599	0.560789	0.569882	4.82371	3.72098	3.80141	2.82668	1.93091	2.88927	0.659757	4.11537	2.54896	2.3424	9.513e-20	UP	E3 ubiquitin protein ligase RIE1-like
107788155	NW_015915513.1	-	29127	29680	554	4.27555	4.81927	12.1342	56.0884	35.762	34.3581	439.311	475.021	403.456	7.07635	42.0695	439.262	2.281	1.4542e-06	UP	uncharacterized LOC107788155
107788169	NW_015915527.1	-	3438	6211	1357	0	0.0174114	0.0203862	0.345114	0.202175	0.478032	0.124963	0.537241	0.476981	0.0125992	0.341774	0.379728	4.4653	0.00012572	UP	transcription factor bHLH93-like
107788180	NW_015915545.1	-	9753	11120	1368	21.2184	27.2197	30.1312	3.56032	5.17132	4.76897	0.950349	4.49177	1.90784	26.1897	4.5002	2.44999	-2.8388	2.3083e-25	DOWN	fasciclin-like arabinogalactan protein 2
107788244	NW_015915612.1	-	55131	55950	668	0.257883	0.0707402	0.0828265	1.54237	1.11478	1.35953	2.87703	2.89993	1.28152	0.13715	1.33889	2.35283	2.9847	2.1692e-05	UP	uncharacterized LOC107788244
107788300	NW_015915699.1	+	35471	41960	1368	0.0791662	0.017373	0.0203412	1.03306	0.936601	0.749536	0.789689	0.765795	0.752274	0.0389601	0.906398	0.769253	4.2386	7.5913e-10	UP	hyoscyamine 6-dioxygenase-like, transcript variant X2
107788313	NW_015915705.1	+	22071	23256	1186	4.50273	3.66561	4.5718	0.927951	0.826162	1.18767	0.905546	0.649828	0.880246	4.24671	0.980596	0.811873	-2.4148	1.1672e-23	DOWN	uncharacterized LOC107788313
107788331	NW_015799535.1	+	5637	6596	960	0.112152	0.221505	0.201717	3.02456	3.98055	3.43651	6.02542	4.3612	4.11064	0.178458	3.48054	4.83242	3.989	9.9538e-24	UP	caffeoylshikimate esterase-like
107788336	NW_015915738.1	-	9253	12852	3494	0.0140419	0.00770369	0.351777	0.79402	0.837024	0.839981	2.7768	3.03581	2.23976	0.124507	0.823675	2.68412	2.44	1.8984e-08	UP	uncharacterized LOC107788336, transcript variant X6
107788397	NW_015915813.1	-	4386	5258	873	1.20862	0.514223	0.950655	0.348691	0.336711	0.127381	0.23741	0.310178	0	0.891167	0.270928	0.182529	-2.0106	0.00059972	DOWN	disease resistance response protein 206-like
107788416	NW_015915834.1	+	3384	4840	1073	0.200682	0.220198	0.335166	2.02953	2.68471	2.97096	12.2743	8.75504	9.5738	0.252015	2.56173	10.2011	3.0477	4.1874e-15	UP	uncharacterized LOC107788416
107788420	NW_015915834.1	+	165980	167786	1232	0.069913	0.364381	0.179637	0.0190065	0.0159063	0.0150438	0	0	0.0677904	0.204644	0.0166522	0.0225968	-3.9154	0.0087644	DOWN	homeobox-leucine zipper protein ATHB-13-like
107788508	NW_015915980.1	-	53834	54491	658	2.87982	3.33941	2.48052	0	0	0	0.0286348	0	0	2.89992	0	0.00954494	#NAME?	8.0304e-32	DOWN	uncharacterized LOC107788508
107788554	NW_015916037.1	+	12142	13410	842	0.562625	0.196426	0.722814	12.9872	12.661	12.6128	4.56497	4.23024	5.15787	0.493955	12.7537	4.65103	4.3946	2.6854e-75	UP	CEN-like protein 1
107788590	NW_015916072.1	+	20980	28642	3272	2.56661	4.00045	3.75393	1.18082	0.904365	0.849662	0.351267	0.814851	0.689175	3.44033	0.978281	0.618431	-2.1096	6.3814e-11	DOWN	beta-galactosidase-like
107788622	NW_015916103.1	+	26832	27999	1168	2.39668	1.37556	3.19747	0.0400958	0.687893	0.25389	0.742054	0.820344	0.965317	2.32324	0.327293	0.842572	-3.1228	8.2344e-06	DOWN	abscisic acid receptor PYL4-like
107788631	NW_015916117.1	-	66770	70552	1773	0.740849	1.05276	1.29505	0.30376	0.232108	0.156802	0.297557	0.187972	0.553488	1.02955	0.23089	0.346339	-2.449	4.6923e-09	DOWN	PF03763:Remorin, C-terminal region
107788645	NW_015916137.1	-	13461	16958	1326	0.0487177	0.0178184	0	1.37741	1.1823	0.880573	1.97511	1.31952	0.818802	0.0221787	1.14676	1.37115	5.3882	3.0668e-14	UP	zeatin O-xylosyltransferase-like
107788663	NW_015916149.1	+	2185	7777	1640	0.15756	0.504239	0.725338	0.028556	0.0836439	0.101711	0.827197	0.660451	1.10763	0.462379	0.0713036	0.865092	-2.9958	0.0066484	DOWN	uncharacterized hydrolase YugF-like
107788686	NW_015916178.1	-	82104	94798	1690	2.70711	2.30693	2.47158	15.4214	17.8208	19.4802	9.95592	7.89585	9.44705	2.49521	17.5741	9.09961	2.5164	1.7396e-52	UP	5'-3' exonuclease-like, transcript variant X3
107788785	NW_015916277.1	-	92717	96591	927	0	0	0	2.06876	3.03609	1.32894	0	0.0266704	0	0	2.1446	0.00889015	Inf	2.2473e-11	UP	uncharacterized LOC107788785, transcript variant X3
107788809	NW_015916318.1	-	101068	103441	1122	55.4067	53.635	47.8327	6.65748	10.3572	11.497	0.268687	7.46302	3.14494	52.2915	9.50389	3.62555	-2.7615	3.7923e-78	DOWN	repetitive proline-rich cell wall protein 1-like
107788814	NW_015916319.1	-	44608	50144	1524	28.6403	26.3403	26.3026	7.74386	7.50945	8.19678	7.56636	6.4375	6.90501	27.0944	7.8167	6.96962	-2.0924	4.7448e-98	DOWN	bifunctional L-3-cyanoalanine synthase/cysteine synthase 2, mitochondrial
107788927	NW_015916447.1	-	2777	4994	2218	0.165043	0.21305	0.411593	1.35133	1.39597	1.15315	1.48661	2.88309	3.55835	0.263229	1.30015	2.64268	2.0114	1.1977e-09	UP	PF00069:Protein kinase domain|PF00139:Legume lectin domain
107788933	NW_015916451.1	-	61774	63652	752	0.31498	0.439868	0.220724	2.05512	1.45932	1.99635	0.776719	1.63424	0.69413	0.325191	1.83693	1.03503	2.1973	1.3492e-05	UP	uncharacterized LOC107788933
107788935	NW_015916456.1	-	25285	29019	3237	0.17961	0.0948884	0.162378	0.0868061	0	0.0400796	0.00582073	0	0	0.145625	0.0422953	0.00194024	-2.0795	0.004022	DOWN	cation/H(+) antiporter 15-like
107788991	NW_015916503.1	+	12132	13529	1398	3.2038	2.87312	4.92729	22.4612	27.0539	23.6779	99.7478	79.8469	90.0893	3.66807	24.3977	89.8947	2.4379	7.1564e-45	UP	protein SRC2-like
107789054	NW_015916606.1	+	51884	55558	1752	4.0682	3.62769	3.66328	0.0668264	0.201335	0.0528937	0.0107544	0.190225	0.178762	3.78639	0.107018	0.126581	-5.4389	3.9763e-78	DOWN	PF00067:Cytochrome P450
107789114	NW_015916688.1	-	37386	39419	1183	17.1283	15.2588	16.0419	183.369	149.004	147.833	451.819	376.395	387.743	16.143	160.069	405.319	3.0123	7.1694e-42	UP	uncharacterized LOC107789114
107789130	NW_015916701.1	-	15305	19533	2715	2.32384	2.73258	2.14995	1.01771	0.346459	0.559774	0.0416391	0.191801	0.0845944	2.40212	0.641314	0.106012	-2.2017	1.9963e-18	DOWN	sucrose synthase-like
107789149	NW_015916713.1	+	6454	7677	1224	69.9653	82.232	77.9069	27.1273	16.8748	20.033	6.15742	7.21549	3.85519	76.7014	21.3451	5.7427	-2.1422	1.2734e-53	DOWN	DNA-damage-repair/toleration protein DRT100-like
107789164	NW_015916737.1	+	7	1636	1121	1.38304	1.22246	0.962443	0.438657	0.297183	0.264535	0.0840397	0.315882	0.335263	1.18932	0.333458	0.245062	-2.1316	7.8302e-07	DOWN	TPR repeat-containing thioredoxin TTL1-like
107789171	NW_015916744.1	-	1884	3516	1633	0	0.0434058	0.0169406	0.215088	0.240007	0.261042	0.623057	0.127554	0.179003	0.0201155	0.238712	0.309872	3.2711	0.0030677	UP	pentatricopeptide repeat-containing protein At1g05750, chloroplastic-like
107789175	NW_015916747.1	+	62550	72068	855	0.12848	0.0281948	0.132048	1.64862	1.09909	1.48183	5.68849	5.66725	4.75892	0.0962409	1.40985	5.37155	3.5756	2.5688e-08	UP	uncharacterized LOC107789175, transcript variant X2
107789210	NW_015916796.1	-	48134	52291	4158	0.108754	0.0397765	0.126411	0.630733	0.457159	0.383338	0.394235	0.270514	0.190817	0.091647	0.49041	0.285189	2.126	1.4843e-06	UP	reticuline oxidase-like
107789241	NW_015916820.1	+	191849	193933	568	0	0	0	0.453478	0.207006	0.978907	0.066344	0.0366719	0.294077	0	0.546464	0.132364	Inf	0.0014616	UP	uncharacterized LOC107789241
107789252	NW_015916827.1	-	55645	57776	1074	0.0200495	0.0219993	0.025758	0.632274	0.383173	0.431424	0.666653	1.0279	1.12757	0.0226023	0.48229	0.940708	4.1198	0.00010861	UP	uncharacterized LOC107789252
107789262	NW_015916834.1	+	6636	11402	2748	0.0626876	0.0257939	0	2.37738	2.011	1.49729	1.24789	1.38713	1.39804	0.0294938	1.96189	1.34435	5.7518	7.0315e-25	UP	cell division cycle protein 48 homolog
107789301	NW_015916888.1	-	10881	15354	2210	0.185127	0.160366	0.32546	0.0423818	0.0177345	0.0754777	0.0682053	0.0942517	0	0.223651	0.045198	0.0541523	-2.6091	0.001127	DOWN	protein NRT1/ PTR FAMILY 1.2-like
107789331	NW_015916945.1	-	208347	210045	1699	0.557658	0.611888	0.309369	0.0964754	0.13841	0.08727	0.155258	0.183899	0	0.492972	0.107385	0.113052	-2.4976	1.3909e-05	DOWN	-
107789352	NW_015799762.1	-	17393	19431	1686	0.102174	0.0840826	0.0656324	0.916639	0.871734	0.6156	1.01696	1.81611	1.48608	0.0839631	0.801324	1.43972	2.9572	1.3877e-07	UP	NAC domain-containing protein 100-like
107789390	NW_015917019.1	-	34868	36242	782	0.247825	0.211497	0.212256	2.45538	2.28042	2.63078	10.0232	13.5845	13.617	0.223859	2.45553	12.4083	3.1559	3.695e-11	UP	glutamic acid-rich protein-like
107789456	NW_015917104.1	+	103199	107459	2743	1.99396	3.32487	2.16835	0.298782	0.307201	0.493248	0.570128	0.417655	0.251193	2.49572	0.36641	0.412992	-3.0703	4.2191e-10	DOWN	probable LRR receptor-like serine/threonine-protein kinase At4g37250
107789468	NW_015917121.1	-	40565	43265	2468	0	0	0	0.180269	0.0873429	0.0901165	0.0229032	0.0843988	0.00846007	0	0.119243	0.0385873	Inf	0.00063723	UP	uncharacterized LOC107789468
107789472	NW_015917123.1	+	39497	43010	1861	1.31907	1.39656	1.05543	8.85805	9.3297	8.79393	5.38624	5.99929	5.35169	1.25702	8.99389	5.57907	2.5399	2.6273e-56	UP	glutamate decarboxylase-like
107789548	NW_015917248.1	+	22301	24114	1219	0.0353293	0	0	0.326556	0.385823	0.577761	4.80703	15.6521	14.679	0.0117764	0.430046	11.7127	4.8779	3.0241e-05	UP	glucan endo-1,3-beta-glucosidase, acidic
107789564	NW_015799833.1	+	39510	41573	2064	0.83462	0.950125	0.737172	0.351693	0.0759557	0.332247	0.876359	0.75689	0.677773	0.840639	0.253298	0.77034	-2.0321	7.9588e-08	DOWN	U-box domain-containing protein 18-like
107789568	NW_015917281.1	-	48233	50471	1089	0.296601	0.303747	0.711289	8.81592	5.70442	8.37347	23.1672	32.4781	32.9009	0.437212	7.63127	29.5154	3.8309	5.8117e-21	UP	probable WRKY transcription factor 70
107789579	NW_015799833.1	-	25636	27842	1087	0.079239	0.304306	0.0508998	2.04647	4.21858	7.07599	1.8547	3.71752	2.66996	0.144815	4.44701	2.74739	4.6328	2.3268e-05	UP	probable xyloglucan endotransglucosylase/hydrolase protein 33
107789581	NW_015917296.1	+	3304	4606	1303	5.91626	7.23504	10.2334	1.00636	1.02269	0.711204	0.202444	1.15098	0.288434	7.79489	0.91342	0.547287	-3.3866	1.2146e-12	DOWN	uncharacterized LOC107789581
107789604	NW_015917317.1	-	81202	82993	1426	1.27469	1.53186	0.994269	0.148516	0.220962	0.417961	0.517848	0.733954	0.603282	1.26694	0.26248	0.618361	-2.5773	1.9877e-10	DOWN	cysteine-rich repeat secretory protein 3-like, transcript variant X1
107789625	NW_015917351.1	+	28416	31098	2172	3.08427	2.88653	2.82613	0.653526	0.970025	0.995505	0.406798	0.954279	0.274874	2.93231	0.873019	0.545317	-2.0484	1.9887e-20	DOWN	UDP-glucose iridoid glucosyltransferase-like, transcript variant X1
107789641	NW_015917379.1	-	14843	18825	1698	34.8615	44.2489	38.645	8.67411	11.8987	12.6507	2.90726	7.17628	4.98008	39.2518	11.0745	5.02121	-2.1254	1.3252e-30	DOWN	omega-hydroxypalmitate O-feruloyl transferase-like
107789644	NW_015917381.1	+	43157	45964	1461	4.17105	4.12385	5.05565	1.12191	0.549938	1.23052	0.464272	0.670083	0.743142	4.45018	0.967459	0.625833	-2.5014	5.235e-31	DOWN	NAC transcription factor 56-like
107789666	NW_015917413.1	-	103081	103631	551	0.234481	0.0857612	0	1.10493	0.640178	0.672739	0.068391	0.567049	0.0378937	0.106748	0.805948	0.224445	2.612	0.0091584	UP	dirigent protein 11-like
107789670	NW_015917415.1	+	234373	235200	828	0	0	0	0.339362	0.639019	0.246224	0.0227557	0.628914	0.0504334	0	0.408202	0.234034	Inf	0.00018047	UP	22.0 kDa class IV heat shock protein-like
107789767	NW_015917544.1	+	57639	58912	649	0.464507	1.74747	1.27877	8.91177	4.16691	4.51212	10.7418	1.21961	2.63808	1.16358	5.8636	4.8665	2.0402	0.0034438	UP	uncharacterized LOC107789767
107789782	NW_015917568.1	+	4	7508	917	4.57903	6.95676	6.12411	0.689456	1.83785	0.586134	0.534225	1.09032	0.888003	5.88663	1.03781	0.837515	-2.7974	1.8381e-14	DOWN	endochitinase 3-like
107789784	NW_015917568.1	+	34114	36164	1212	1.4391	0.935731	1.11843	0.154561	0.371882	0.458762	0.357557	0.962425	0.930272	1.16442	0.328402	0.750085	-2.13	1.0321e-06	DOWN	1-aminocyclopropane-1-carboxylate oxidase 5-like
107789855	NW_015917685.1	-	30430	33608	1825	1.65186	3.13303	2.10702	0.474734	0.665747	0.436691	0.0619453	0.410886	0.102967	2.2973	0.525724	0.191933	-2.424	2.2193e-06	DOWN	glycerol-3-phosphate 2-O-acyltransferase 6-like
107789972	NW_015917798.1	-	27009	29702	1184	91.5161	92.673	101.45	18.0564	14.565	14.7301	8.35464	18.8768	10.8277	95.2132	15.7838	12.6864	-2.8895	9.333e-262	DOWN	aquaporin PIP2-7
107789973	NW_015917798.1	-	38894	44980	2045	2.0774	1.73559	1.73408	0.44722	0.115161	0.490125	0.37831	0.0816048	0.10225	1.84902	0.350835	0.187388	-2.7004	8.1108e-22	DOWN	heparan-alpha-glucosaminide N-acetyltransferase-like, transcript variant X1
107790016	NW_015917848.1	+	23668	29745	1451	3.67349	3.45724	2.9736	0.860642	0.693083	0.604089	0.14373	0.317789	0.144795	3.36811	0.719271	0.202105	-2.5245	3.3693e-25	DOWN	myb family transcription factor APL-like, transcript variant X1
107790028	NW_015917871.1	+	51855	53862	1127	0.0191067	0	0.0245466	0.644095	0.521648	0.756489	0.952952	0.295718	0.741063	0.0145511	0.640744	0.663244	5.1637	2.808e-07	UP	uncharacterized LOC107790028
107790053	NW_015799986.1	+	56946	58081	1136	0.0568659	0.228785	0.194817	1.27798	1.00053	0.783125	3.30062	2.93375	3.43702	0.160156	1.02055	3.2238	2.3792	1.838e-05	UP	transcription factor MYC2-like
107790076	NW_015917911.1	+	4593	8970	1034	0.452197	0.59068	0.525617	0.023416	0.391931	0.0370679	0.2261	0.0833185	0.146156	0.522832	0.150805	0.151858	-2.0852	0.0040179	DOWN	gamma aminobutyrate transaminase 2-like, transcript variant X1
107790107	NW_015917947.1	+	1506	5980	1427	0.663953	0.198687	0.193862	2.82239	2.92507	2.63658	0.884649	1.43049	0.848639	0.352167	2.79468	1.05459	2.686	5.3047e-17	UP	uncharacterized LOC107790107
107790179	NW_015918050.1	-	34570	39887	1029	0.690569	0.596995	0.645226	0	0.0761772	0.0900582	0	0	0	0.644263	0.0554118	0	-3.8459	7.7551e-07	DOWN	probable arabinose 5-phosphate isomerase
107790202	NW_015918062.1	+	19763	29548	2512	0.162871	0.141086	0.0770894	0.00932164	0.0156024	0.0147563	0.0900082	0	0	0.127015	0.0132268	0.0300027	-3.5663	0.00102	DOWN	probable glutamate carboxypeptidase 2
107790307	NW_015918215.1	-	65018	66498	1481	0	0	0	0.0632436	0.185248	0.187717	3.48591	3.16453	4.58192	0	0.145403	3.74412	Inf	0.0044938	UP	basic 7S globulin-like
107790377	NW_015918329.1	-	46345	47889	814	0.132268	0.464417	0.237897	2.33009	2.98523	2.70951	1.08791	2.48215	2.51374	0.278194	2.67494	2.02794	2.9672	8.4606e-12	UP	uncharacterized LOC107790377
107790386	NW_015918332.1	+	87939	91225	1073	0.100341	0.506455	0.051564	90.4777	60.89	72.9613	1.03603	1.53359	2.25724	0.219453	74.7763	1.60895	8.1119	1.4163e-60	UP	expansin-like B1
107790398	NW_015800060.1	-	55709	57511	1075	0	0	0	0.217823	0.328129	0.327577	0.12269	0.116258	0.194227	0	0.291176	0.144392	Inf	0.00034322	UP	late embryogenesis abundant protein D-34-like
107790411	NW_015918365.1	-	20065	24246	1551	4.40105	3.77792	5.36872	0.271752	0.454853	0.167296	0.170073	0.067149	0.0942335	4.5159	0.297967	0.110485	-4.2145	6.9878e-37	DOWN	probable protein phosphatase 2C 34
107790422	NW_015918373.1	+	50703	55265	1183	0.254831	0.0599169	0.280616	2.73153	1.4743	2.66338	8.32985	17.2025	17.173	0.198455	2.28974	14.2351	3.2304	4.5566e-09	UP	RPM1-interacting protein 4-like
107790445	NW_015918415.1	-	11904	17096	1854	0.10453	0.0764635	0.0746064	0	0	0	0	0	0	0.0852	0	0	#NAME?	0.0034277	DOWN	beta-glucosidase 44-like
107790456	NW_015918426.1	+	34665	38588	3594	0.04194	0.0328704	0.0307892	0.149852	0.185388	0.211434	0.193974	0.1333	0.238191	0.0351998	0.182224	0.188488	2.0707	0.004195	UP	putative receptor-like protein kinase At3g47110
107790522	NW_015918507.1	+	9843	11263	1420	0.0796936	0.0174887	0.0204767	0.935945	0.493178	0.617342	1.78515	3.5307	3.87916	0.0392197	0.682155	3.065	3.8186	6.2137e-07	UP	uncharacterized LOC107790522, transcript variant X2
107790536	NW_015918519.1	-	58571	60377	1807	0	0.0392261	0	0.220294	0.281965	0.461554	0.323239	0.518723	0.427526	0.0130754	0.321271	0.423163	4.3124	2.2446e-05	UP	dehydration-responsive element-binding protein 2C-like
107790543	NW_015918523.1	-	13983	18572	3929	3.21162	3.86671	3.42896	0.888006	1.02247	1.15572	0.489146	0.56196	0.611132	3.50243	1.02207	0.554079	-2.0766	4.7178e-44	DOWN	probable LRR receptor-like serine/threonine-protein kinase At4g26540
107790571	NW_015918563.1	-	1721	3861	452	0.190559	0.940907	0.856852	0	0	0	0	0	0	0.662773	0	0	#NAME?	7.6474e-05	DOWN	defensin-like protein 1
107790579	NW_015918578.1	+	20137	25180	2281	0.748896	0.405526	0.199921	2.58062	2.69077	1.91702	0.391472	0.460999	0.612992	0.451448	2.39614	0.488487	2.1073	4.1038e-09	UP	uncharacterized LOC107790579, transcript variant X1
107790584	NW_015918582.1	-	10603	11377	192	1.23367	3.81481	1.58492	0.243916	0.714458	0.193062	2.15895	1.51883	1.63121	2.21113	0.383812	1.76966	-2.8206	0.010186	DOWN	uncharacterized LOC107790584
107790651	NW_015918698.1	+	22593	25538	1656	0.130031	0.0998735	0.0334107	0.480762	0.852025	0.761057	0.659915	0.742118	1.03389	0.0877719	0.697948	0.811973	2.6869	4.8688e-06	UP	probable WRKY transcription factor 71
107790669	NW_015918721.1	-	1956	7813	2355	11.5392	9.41076	12.5927	50.6799	57.6164	57.1917	285.45	297.293	299.396	11.1809	55.1627	294.046	2.0046	1.6224e-83	UP	asparagine synthetase [glutamine-hydrolyzing]-like
107790675	NW_015918734.1	-	9464	15884	3776	2.39511	3.78561	4.37379	0.0372076	0.145314	0.0392669	0.548884	1.03155	1.32708	3.51817	0.0739293	0.969173	-5.8646	2.1923e-22	DOWN	beta-galactosidase 5-like
107790685	NW_015918741.1	-	60604	63363	1659	5.94467	7.33455	5.33605	1.15739	0.815047	1.07249	0.113573	0.665443	0.440495	6.20509	1.01498	0.406503	-2.9113	8.9695e-26	DOWN	basic leucine zipper 61-like
107790698	NW_015800128.1	-	64789	68681	972	0.553838	1.5557	0.369993	3.99902	7.05638	7.55088	3.85751	2.91443	3.41546	0.826511	6.20209	3.3958	2.6043	4.7963e-07	UP	pathogen-related protein-like
107790755	NW_015918850.1	+	6395	9013	1318	0.375769	0.376458	0.440778	1.51013	3.56842	1.63121	1.71548	2.11773	2.3129	0.397668	2.23659	2.0487	2.1964	0.0046055	UP	chitotriosidase-1-like
107790791	NW_015918919.1	+	6070	7607	1450	1.6484	1.25469	2.02234	0.0807447	0.297327	0.012782	3.07964	2.90178	3.12472	1.64181	0.130285	3.03538	-3.9439	7.1293e-18	DOWN	transmembrane protein 45A-like
107790795	NW_015918920.1	-	60766	62071	1049	0.369493	0.292806	0.0263718	1.96435	1.53186	1.76682	5.13701	3.79262	3.12495	0.229557	1.75434	4.01819	2.6294	2.1767e-08	UP	uncharacterized LOC107790795
107790796	NW_015918920.1	-	62103	67045	1115	0.88946	0.385843	0.398618	5.62343	5.10151	3.25813	6.78736	6.64307	5.0945	0.557974	4.66102	6.17498	2.7645	7.8482e-09	UP	uncharacterized LOC107790796, transcript variant X3
107790838	NW_015918987.1	+	45799	50704	1602	1.45168	1.5486	1.79592	0.438501	0.159023	0.532186	0.0470455	0.0130023	0.2346	1.59873	0.37657	0.0982161	-2.3872	6.9705e-13	DOWN	serine/threonine-protein kinase CDL1-like
107790874	NW_015919049.1	-	11227	16148	2192	1.73877	1.65994	1.80473	0.373886	0.455942	0.684878	1.73633	2.27111	2.24797	1.73448	0.504902	2.08514	-2.0825	7.1301e-15	DOWN	beta-fructofuranosidase, insoluble isoenzyme 1-like
107790891	NW_015919075.1	+	11609	16287	1259	2.10372	2.5335	2.1973	0.762553	0.513651	0.559405	0.344209	0.76105	0.248762	2.27817	0.61187	0.451341	-2.1935	4.5657e-13	DOWN	uncharacterized membrane protein At1g16860-like
107790955	NW_015919160.1	-	2415	3807	1004	452.712	525.494	489.108	9.7722	9.36888	10.5223	0.206433	0.871358	0.311944	489.105	9.88778	0.463245	-5.9271	0	DOWN	chlorophyll a-b binding protein 36, chloroplastic-like
107791088	NW_015919343.1	-	21670	26512	1291	0.0771109	0.0211524	0.0742992	0.817567	0.824565	0.663705	0.0506044	0.4289	0.280386	0.0575208	0.768612	0.253297	3.4442	3.8749e-06	UP	uncharacterized LOC107791088, transcript variant X2
107791108	NW_015919374.1	+	24240	25411	1172	0.128611	0.383035	0.472083	2.31762	7.08955	6.54698	1.5112	1.99054	1.99531	0.32791	5.31805	1.83235	3.722	1.764e-05	UP	protein EXORDIUM-like
107791139	NW_015919436.1	+	29780	31722	785	0.0667696	0.109894	0.04289	1.27063	1.033	0.89078	2.95041	3.16481	2.16887	0.0731846	1.0648	2.76136	3.5645	3.25e-05	UP	uncharacterized LOC107791139, transcript variant X4
107791150	NW_015788563.1	+	116256	119490	1294	0.0998448	0.566031	0.791013	0	0	0	0.101926	0	0	0.485629	0	0.0339753	#NAME?	9.4769e-05	DOWN	BURP domain-containing protein 5-like
107791181	NW_015919468.1	-	46305	50914	3128	0.240941	0.347459	0.336072	2.22332	3.38304	2.50635	2.25884	1.89784	2.1093	0.308157	2.70424	2.08866	2.8368	2.2129e-14	UP	mechanosensitive ion channel protein 6-like
107791187	NW_015919484.1	+	63362	66316	2117	11.6668	11.6295	13.1983	2.24537	2.27716	1.96108	1.06802	1.92849	1.509	12.1648	2.1612	1.50184	-2.7894	4.757e-111	DOWN	pectinesterase 2.1-like
107791216	NW_015919531.1	-	27361	38438	1059	0.650673	0.580083	0.679193	0.265337	0.129534	0.0875069	0.320256	0.68842	0.788648	0.63665	0.160792	0.599108	-2.2774	0.00025152	DOWN	uncharacterized LOC107791216
107791305	NW_015919631.1	-	44763	45185	423	3.51251	3.23967	3.85858	0.996424	0.324293	0.350524	0	0.0492426	0	3.53692	0.55708	0.0164142	-2.9591	5.284e-11	DOWN	uncharacterized LOC107791305
107791344	NW_015919678.1	+	15629	18665	3037	0.0425417	0.0155596	0.0455451	0.269858	0.238747	0.219698	0.316407	0.15089	0.0756253	0.0345488	0.242767	0.180974	2.5171	0.00046812	UP	pentatricopeptide repeat-containing protein At3g63370, chloroplastic-like
107791444	NW_015919797.1	-	41330	42232	903	11.8516	19.5454	15.5936	4.12308	1.49741	0.92362	2.62908	0.784282	0.832403	15.6635	2.18137	1.41525	-3.1344	1.6898e-13	DOWN	wound-induced protein 1-like
107791449	NW_015919803.1	+	36840	41294	3028	0.842216	1.15515	0.863527	0.105676	0.147398	0.306692	0.0283441	0.329012	0.0549666	0.95363	0.186589	0.137441	-2.6594	1.9979e-14	DOWN	protein gamma response 1-like, transcript variant X2
107791463	NW_015919813.1	+	22272	27700	1721	0.100096	0.192203	0.14467	0.897997	0.967873	1.09847	0.394132	0.30258	0.230511	0.145656	0.988113	0.309074	2.4633	9.4067e-08	UP	protein ABHD17B-like
107791480	NW_015919854.1	-	17659	18846	1188	1.06941	0.715976	0.37258	9.14563	8.47865	8.72095	17.4619	12.9571	12.2148	0.719322	8.78174	14.2113	3.3078	2.7698e-52	UP	caffeoylshikimate esterase-like
107791575	NW_015919969.1	+	16906	18693	1788	0	0.0528573	0	0.17025	0.306881	0.145121	0.115917	0.232993	0.268583	0.0176191	0.207417	0.205831	3.2586	0.004544	UP	aspartyl protease family protein 2-like
107791594	NW_015919987.1	+	159749	163742	3708	0.0116145	0.0509757	0.0149213	0.132615	0.153263	0.259915	5.76227	5.977	5.76606	0.0258371	0.181931	5.83511	2.5117	0.000763	UP	probable LRR receptor-like serine/threonine-protein kinase At3g47570
107791634	NW_015920031.1	+	16910	18261	1352	0	0.0174758	0.245539	0.484946	0.695736	0.438674	0.404149	0.0770326	0.324311	0.0876716	0.539785	0.268498	2.3385	0.00043722	UP	uncharacterized LOC107791634
107791659	NW_015800308.1	+	22284	25608	1711	0.264288	0.41427	0.404209	0.0821132	0.0458131	0.0541612	0.0440484	0.0852176	0.195249	0.360923	0.0606959	0.108172	-2.8672	5.831e-05	DOWN	3'-hydroxy-N-methyl-(S)-coclaurine 4'-O-methyltransferase 2-like
107791686	NW_015920103.1	+	23702	29604	3375	6.25899	5.3485	5.90167	1.38067	1.06838	1.48821	1.81997	2.11073	2.20239	5.83638	1.31242	2.04437	-2.4525	7.9436e-76	DOWN	glutamate receptor 3.4-like
107791716	NW_015920142.1	+	61788	63409	761	2.78868	4.10085	3.7304	0.031263	0	0.0989798	0	0	0	3.53998	0.0434143	0	-6.6605	2.0774e-37	DOWN	zinc finger Ran-binding domain-containing protein 2-like, transcript variant X1
107791717	NW_015920142.1	+	132928	134370	707	1.88834	3.84318	3.95201	0	0.110872	0	0	0.206234	0.23626	3.22784	0.0369572	0.147498	-6.7359	1.9512e-14	DOWN	zinc finger Ran-binding domain-containing protein 2-like
107791722	NW_015920142.1	+	146636	148226	708	5.35289	6.87459	8.43988	0	0.166073	0.0523558	0.0266126	0.0882611	0.0294907	6.88912	0.0728095	0.0481215	-6.8592	2.5936e-36	DOWN	zinc finger Ran-binding domain-containing protein 2-like
107791741	NW_015920176.1	+	23917	26319	1872	0.0115028	0.252428	0.280778	0	0	0.00990062	0	0	0	0.18157	0.00330021	0	-6.097	0.0044037	DOWN	high affinity nitrate transporter 2.4-like
107791797	NW_015920256.1	+	308	1881	1307	0.164753	0.289239	0.338657	0	0	0.0141805	0.014416	0.0637479	0	0.264216	0.00472685	0.0260546	-6.1227	2.0758e-05	DOWN	PF00201:UDP-glucoronosyl and UDP-glucosyl transferase
107791852	NW_015920324.1	+	18231	24290	4602	201.042	196.796	174.593	57.8937	58.2915	55.03	9.18748	19.0689	15.3806	190.81	57.0717	14.5457	-2.0397	2.7549e-67	DOWN	magnesium-chelatase subunit ChlH, chloroplastic-like
107791896	NW_015920381.1	-	2009	2977	969	113.955	134.692	122.675	23.5368	27.3422	23.966	4.29723	6.59927	5.71006	123.774	24.9483	5.53552	-2.6085	1.0147e-87	DOWN	chlorophyll a-b binding protein 7, chloroplastic
107791912	NW_015920421.1	-	17745	18911	1006	0.0214048	0	0	0.465526	0.564911	0.460586	0	0	0	0.00713493	0.497008	0	5.8141	1.5679e-05	UP	uncharacterized LOC107791912
107791961	NW_015920502.1	-	72830	75575	2416	0.178255	0.391179	0.171755	0.0872283	0	0.00767134	0.0155974	0.0172431	0.0345686	0.247063	0.0316332	0.0224697	-3.254	0.00034176	DOWN	uncharacterized LOC107791961
107792006	NW_015920565.1	+	7591	15952	2608	1.10851	1.55215	1.1478	0.413805	0.353837	0.398733	0.224392	0.360097	0.352937	1.26949	0.388792	0.312476	-2.0058	7.9355e-13	DOWN	serine/threonine protein phosphatase 2A 55 kDa regulatory subunit B beta isoform-like, transcript variant X1
107792068	NW_015920667.1	-	19172	20093	635	0	0.148833	0	0.700635	1.0184	0.758871	0.534096	0.196815	0.394572	0.049611	0.82597	0.375161	3.7564	0.00019405	UP	reticulon-like protein B13
107792075	NW_015920670.1	+	16522	24515	2638	1.98354	2.95564	4.98121	0.257416	0.557143	0.470726	0.185703	1.07385	0.371999	3.3068	0.428428	0.543852	-3.2443	4.6062e-05	DOWN	glucomannan 4-beta-mannosyltransferase 9-like
107792094	NW_015920687.1	+	23083	27249	2077	1.86614	2.44576	1.90465	0.31567	0.509492	0.31232	0.335649	0.491406	0.452371	2.07219	0.379161	0.426476	-2.7472	1.12e-24	DOWN	transcription factor bHLH62-like
107792103	NW_015920700.1	+	8667	11447	2781	7.70426	6.83074	5.73972	2.38285	1.69118	1.84607	1.32116	1.45305	1.13369	6.75824	1.97337	1.30263	-2.0744	4.3025e-20	DOWN	subtilisin-like protease SBT1.7
107792156	NW_015920760.1	+	39089	47110	2965	2.60739	1.53613	1.32277	14.3863	14.2306	13.1657	4.08334	3.2244	2.55696	1.8221	13.9275	3.28823	2.6341	1.747e-78	UP	1,4-alpha-glucan-branching enzyme-like, transcript variant X2
107792157	NW_015920760.1	+	52735	58004	1784	1.02755	0.431093	0.11648	2.69489	2.53036	2.65328	1.81145	1.66637	0.879134	0.525041	2.62618	1.45232	2.0174	2.436e-09	UP	dolichol-phosphate mannosyltransferase subunit 1-like, transcript variant X1
107792166	NW_015920769.1	-	109100	113056	2185	2.13854	2.38976	2.44355	0.300067	0.0717495	0.262953	0.301812	0.695909	0.353565	2.32395	0.21159	0.450429	-3.7568	1.7452e-42	DOWN	low affinity sulfate transporter 3-like
107792182	NW_015920788.1	+	31582	33111	1530	1.49184	1.76046	1.82619	0.290786	0.435479	0.835846	0.197037	0.176984	0.423048	1.69283	0.520704	0.26569	-2.0053	6.1506e-10	DOWN	uncharacterized LOC107792182
107792202	NW_015920809.1	-	1087	3258	1757	1.32361	1.73472	1.48004	0.253217	0.479597	0.654016	0	0.142263	0.0594179	1.51279	0.462277	0.0672268	-2.0134	2.4721e-10	DOWN	cyclin-D3-2-like
107792212	NW_015920827.1	+	126310	130515	2022	0.883905	0.87638	0.396765	0.0347418	0.155067	0.0274985	0.0931835	0.247236	0.144566	0.719017	0.0724357	0.161662	-3.6071	6.0834e-07	DOWN	serine/threonine-protein kinase CDL1-like
107792230	NW_015920845.1	-	17413	20787	1502	0.134676	0.147773	0.288368	1.85505	1.25287	1.49405	13.3293	14.808	13.2764	0.190272	1.53399	13.8046	2.7172	7.5876e-11	UP	probable WRKY transcription factor 15, transcript variant X2
107792337	NW_015920976.1	+	471	2080	1183	0	0	0	1.10845	0.778562	0.642344	2.08644	7.72967	11.1722	0	0.843118	6.9961	Inf	5.8664e-12	UP	probable WRKY transcription factor 40
107792366	NW_015921024.1	+	70910	75177	3442	0.782002	0.617795	0.859981	0.034015	0.0227735	0.0107693	0.317495	0.278374	0.266907	0.753259	0.0225193	0.287592	-5.3552	2.3402e-32	DOWN	probable LRR receptor-like serine/threonine-protein kinase At3g47570
107792387	NW_015921066.1	+	896	4974	2331	0.230944	0.192586	0.154283	0.0200909	0	0.0318043	0.0161662	0.107231	0.0358292	0.192604	0.0172984	0.0530754	-3.7851	4.6715e-05	DOWN	-
107792398	NW_015921077.1	-	110947	112381	1156	0	0	0.0957234	34.0909	33.6837	27.1596	14.7506	29.5146	31.7346	0.0319078	31.6447	25.3333	9.6711	3.3443e-119	UP	probable E3 ubiquitin-protein ligase RNF217
107792427	NW_015921109.1	+	42289	44391	1926	0.715537	0.956865	1.83853	0.267472	0.132272	0.202084	1.79026	1.52491	1.43099	1.17031	0.200609	1.58205	-2.838	0.00060806	DOWN	uncharacterized LOC107792427
107792442	NW_015921122.1	+	14690	18037	841	0.377303	0.502707	0.51935	0.117226	0.220737	0.0231965	0.448051	0.0782088	0.026132	0.466453	0.120387	0.18413	-2.2429	0.0095948	DOWN	ABC transporter I family member 6, chloroplastic-like, transcript variant X2
107792454	NW_015921137.1	+	17545	19798	1435	34.6632	26.2616	49.9495	557.789	530.61	476.446	1580.56	1482.69	1381.3	36.9581	521.615	1481.52	3.524	1.1866e-101	UP	wound-induced proteinase inhibitor 2-like
107792455	NW_015921139.1	-	2460	4974	576	0.485992	0.410195	0.480279	0.121958	0.0680437	0.032177	0	0	0	0.458822	0.0740596	0	-2.9224	0.0084861	DOWN	lamin-like protein
107792539	NW_015921253.1	+	1500	6174	3251	0.503391	0.0944798	0.0680752	1.8799	1.59136	1.65899	0.573771	0.49335	0.359658	0.221982	1.71008	0.475593	2.6408	4.5767e-15	UP	mechanosensitive ion channel protein 6-like
107792540	NW_015921253.1	+	11972	13470	833	1.24081	0.794192	0.464942	7.19626	6.28125	7.18664	1.13095	0.475105	0.100261	0.833314	6.88805	0.568774	2.7449	2.3894e-24	UP	ganglioside-induced differentiation-associated protein 2-like
107792574	NW_015921303.1	-	8467	11771	1303	0	0.634653	0.424621	0	0	0	0	0	0	0.353091	0	0	#NAME?	0.0027769	DOWN	peroxidase N-like
107792628	NW_015921376.1	+	35957	37088	1132	0.989158	0.918372	2.4927	0.103427	0.0519344	0.0982366	0.0166446	0	0.0922237	1.46674	0.0845328	0.0362894	-4.4117	0.00020228	DOWN	pectinesterase 2.1-like
107792648	NW_015921407.1	-	9155	12412	1306	0.692492	0.361826	0.571922	0.0896476	0.0300101	0.0567656	0.14427	0.255187	0.41567	0.54208	0.0588078	0.271709	-3.5018	6.576e-07	DOWN	expansin-A15-like
107792735	NW_015921538.1	+	25107	27332	1321	0.163007	0.250402	0.293185	0.124082	0.0148347	0.0280605	1.3978	1.46643	1.75444	0.235531	0.0556589	1.53956	-2.3702	0.012368	DOWN	uncharacterized LOC107792735
107792762	NW_015800590.1	+	56378	58156	1362	0.01581	0	0	0.171923	0.230209	0.190511	0.53952	0.412922	0.52122	0.00527	0.197548	0.491221	4.9197	0.0043619	UP	myb-related protein 308
107792766	NW_015921578.1	+	5625	12563	2090	0.010303	0.0113049	0.0132364	0.123242	0.0750108	0.292642	0.216364	0.438518	0.229774	0.0116148	0.163631	0.294885	3.5108	0.0096293	UP	protein STRICTOSIDINE SYNTHASE-LIKE 3-like
107792788	NW_015921615.1	-	20372	26290	3082	1.08295	0.789618	0.843745	4.63457	5.39192	6.1399	7.94751	6.97474	7.90601	0.905437	5.3888	7.60942	2.2725	5.8533e-30	UP	protein GIGANTEA-like
107792813	NW_015921639.1	+	29215	35686	2194	0.215921	0.516913	0.806974	0.0213454	0.0535914	0.0168951	0.00858783	0	0	0.513269	0.0306106	0.00286261	-4.3571	0.00014352	DOWN	phosphatidylinositol/phosphatidylcholine transfer protein SFH12-like
107792833	NW_015921656.1	-	2345	6067	1334	0.345637	0.170662	0.57726	2.42428	3.3657	1.69572	1.54242	2.85864	1.49139	0.36452	2.49524	1.96415	2.4836	7.3209e-06	UP	GDSL esterase/lipase At5g45950-like, transcript variant X2
107792839	NW_015921658.1	-	16375	17298	924	0.396174	0.0511412	0.269455	4.15608	2.75709	3.67069	7.99345	10.5726	12.2023	0.238923	3.52795	10.2561	3.585	8.9179e-19	UP	probable LRR receptor-like serine/threonine-protein kinase At4g08850
107792854	NW_015921671.1	+	36083	38238	1719	0.200425	0.371108	0.531073	0.163462	0.0228	0.129382	1.95103	3.02932	2.42925	0.367535	0.105215	2.46987	-2.1006	0.0031594	DOWN	premnaspirodiene oxygenase-like
107792855	NW_015921671.1	-	41277	46131	1348	0.0958451	0.227859	0.389924	0.885915	1.19208	1.48492	0.824674	1.0044	0.867395	0.237876	1.18764	0.898822	2.0237	3.3365e-06	UP	NEP1-interacting protein-like 1
107792895	NW_015921734.1	-	8533	10740	1120	0.307617	0.253149	0.469301	2.57157	2.41458	2.97867	4.37397	7.40195	6.17062	0.343356	2.65494	5.98218	2.6537	1.0475e-13	UP	expansin-A10-like
107792920	NW_015921758.1	-	15036	17889	1558	0.663411	0.576274	0.816782	0	0	0	0	0.0133695	0	0.685489	0	0.00445649	#NAME?	5.2928e-18	DOWN	root phototropism protein 3-like
107792924	NW_015921762.1	+	18515	20371	803	0.220571	0.211768	0.318792	1.64901	2.60953	2.04087	0.651378	0.773443	0.374279	0.250377	2.0998	0.5997	2.7717	1.2311e-08	UP	uncharacterized LOC107792924, transcript variant X1
107792932	NW_015921770.1	-	1773	3522	798	1.59205	1.42119	2.60001	0	0.196457	0	0	0	0	1.87108	0.0654856	0	-5.1236	3.6365e-12	DOWN	protein RADIALIS-like 4
107792971	NW_015921832.1	+	38961	42908	1424	0.967785	0.813015	1.34046	0.164438	0	0.14317	0	0.131648	0.0146625	1.04042	0.102536	0.0487701	-3.6424	2.5408e-13	DOWN	expansin-B3-like
107793001	NW_015921866.1	+	6146	8855	1604	0.65781	0.82489	0.465667	0.131386	0.122173	0.323536	0.152707	0.142846	0.156205	0.649456	0.192365	0.150586	-2.0628	3.8342e-05	DOWN	transcription factor EGL1-like
107793026	NW_015921893.1	+	26273	27116	751	0.0860181	0.786525	0.368363	0	0	0	0	0	0	0.413635	0	0	#NAME?	0.002578	DOWN	germin-like protein subfamily 1 member 20
107793033	NW_015800627.1	-	13826	17754	1404	0.214719	0.33657	0.15763	0.016678	0	0.0528033	0	0.0296718	0	0.236306	0.0231605	0.00989061	-3.6645	0.00078755	DOWN	PF00892:EamA-like transporter family
107793040	NW_015800633.1	+	40840	46290	2547	0.355082	0.519483	0.347566	0.119516	0.130798	0.0727678	0.229326	0.605179	0.704999	0.407377	0.107694	0.513168	-2.2147	1.014e-05	DOWN	uncharacterized LOC107793040
107793069	NW_015921985.1	+	75425	77824	1383	0.0155699	0.837118	0.660097	0	0	0	0	0	0	0.504261	0	0	#NAME?	0.00069274	DOWN	12-oxophytodienoate reductase-like protein
107793184	NW_015922165.1	-	80079	81779	1701	0	0	0.0162634	0.20649	0.0691237	0.359566	0.0775379	0.257156	0.0245496	0.00542114	0.211726	0.119748	4.9959	0.0021533	UP	phospholipase A1-Ibeta2, chloroplastic-like
107793229	NW_015922195.1	+	4752	5648	897	0.672162	0.790208	0.585972	0.0522095	0	0.103311	0	0	0	0.682781	0.0518401	0	-4.0285	8.143e-07	DOWN	wound-induced protein 1-like
107793258	NW_015922241.1	+	36625	38091	1341	0	0.0176191	0	0.454001	0.365335	0.428451	5.24083	6.75681	7.27122	0.00587303	0.415929	6.42295	5.8444	3.8158e-06	UP	probable protein phosphatase 2C 25
107793281	NW_015922259.1	-	99623	102535	1484	18.7617	22.0192	23.6561	3.99207	4.85953	3.33462	6.70379	5.89517	6.24695	21.479	4.06207	6.28197	-2.6982	9.647e-52	DOWN	purine permease 1-like
107793322	NW_015922346.1	+	15598	20498	2371	3.97788	4.38464	3.64032	0.977722	0.719064	0.961484	0.190722	0.843375	0.590014	4.00094	0.88609	0.54137	-2.4742	5.1877e-43	DOWN	protein CHUP1, chloroplastic-like
107793332	NW_015922359.1	+	24972	33146	4416	0.010365	0.0511781	0.0466061	0.259238	0.127342	0.227493	0.113368	0.0401052	0.160804	0.0360497	0.204691	0.104759	2.2099	0.00048373	UP	pentatricopeptide repeat-containing protein At2g22070-like, transcript variant X1
107793365	NW_015922419.1	-	41661	51639	5921	28.4139	28.6232	25.3326	8.20211	8.45952	8.66755	2.52665	2.63844	2.81402	27.4566	8.44306	2.6597	-2.0004	7.2744e-80	DOWN	protein TSS-like
107793374	NW_015922429.1	+	26738	28794	963	4.11434	4.31816	2.78652	0.55926	0.162796	0.173215	0.332616	0.302819	0.325225	3.73967	0.298423	0.32022	-3.9417	4.717e-20	DOWN	protein RADIALIS-like 4
107793388	NW_015922458.1	+	46245	47871	1405	0.413805	0.353147	0.551312	0.149995	0.0418432	0.0923401	0.0268209	0.133428	0.0891649	0.439422	0.0947262	0.083138	-2.5092	0.0002297	DOWN	basic 7S globulin 2-like
107793392	NW_015922459.1	+	87608	88426	819	1.86674	1.12511	4.1209	13.7522	13.9976	13.6459	39.6389	32.6305	32.1222	2.37091	13.7986	34.7972	2.2476	6.6096e-28	UP	PF02458:Transferase family
107793437	NW_015922523.1	+	14049	18244	2011	0.139408	0.211798	0.247985	0.0116613	0.0683147	0.0461503	0.0187666	0.0726132	0.103981	0.19973	0.0420421	0.0651204	-2.5464	0.0044019	DOWN	uncharacterized LOC107793437, transcript variant X1
107793453	NW_015922534.1	+	4832	7074	1364	0.299949	0.155898	0.973515	3.21025	5.15775	1.90231	5.05577	5.37538	4.76064	0.476454	3.42344	5.06393	2.5581	0.0010283	UP	peroxidase P7-like
107793463	NW_015922559.1	-	150829	157860	1458	7.60362	8.17208	8.88773	1.86379	1.37545	2.10552	9.22998	7.46068	8.30947	8.22114	1.78159	8.33338	-2.5055	6.4931e-50	DOWN	peroxidase 21-like, transcript variant X2
107793472	NW_015922568.1	-	89128	91110	1983	0	0	0.0697531	0.129892	0.227293	0.186929	0.323055	0.325627	0.242172	0.023251	0.181371	0.296951	2.6785	0.008615	UP	exocyst complex component EXO70A1-like
107793487	NW_015922582.1	+	13049	18314	2772	0.256348	0.119329	0.129738	0.00844731	0.0565558	0.0735475	0.0135943	0.0300572	0.0677904	0.168472	0.0461835	0.0371473	-2.1753	0.0046803	DOWN	potassium transporter 6-like
107793673	NW_015922788.1	+	48468	51360	2247	0	0.010515	0	0.270946	0.0697697	0.379423	0.0251558	0.278099	0.0743371	0.003505	0.240046	0.125864	5.7905	0.00051195	UP	uncharacterized LOC107793673
107793745	NW_015922897.1	+	26284	27919	1291	1.06749	1.15299	1.86427	0.108827	0.212511	0.143563	0.189731	0.742186	0.582231	1.36158	0.154967	0.504716	-3.4306	1.5418e-09	DOWN	thioredoxin-like 1-2, chloroplastic
107793769	NW_015922953.1	-	11684	15092	1034	3.47032	3.19287	3.18455	23.2519	22.8921	18.8494	35.4956	35.6334	35.447	3.28258	21.6644	35.5253	2.4254	1.3391e-35	UP	uncharacterized LOC107793769, transcript variant X2
107793780	NW_015788617.1	+	45297	51822	3582	0.168322	0.158306	0.0849539	0.00653712	0.0328251	0.0672645	0	0.00581508	0.0757769	0.137194	0.0355422	0.0271973	-2.2601	0.0029458	DOWN	uncharacterized LOC107793780
107793817	NW_015923026.1	-	102226	103470	796	1.70426	1.5138	1.84195	0.588341	0.369282	0.465678	0.0236705	0.392518	0.236074	1.68667	0.474433	0.217421	-2.127	1.2457e-06	DOWN	uncharacterized LOC107793817
107793829	NW_015923066.1	+	7450	10373	2782	1.85765	2.5054	2.49593	0.319844	0.253586	0.406388	0.0677272	0.179695	0.0750519	2.28633	0.326606	0.107491	-3.1072	3.119e-30	DOWN	uncharacterized LOC107793829
107793842	NW_015923076.1	+	57276	58800	1344	0.167068	0.224051	0.166938	2.58383	2.58472	2.79607	0.828385	0.62848	0.449988	0.186019	2.65487	0.635618	3.536	2.842e-19	UP	uncharacterized LOC107793842, transcript variant X4
107793843	NW_015923076.1	-	80172	81773	1067	31.9063	23.7158	24.0861	283.537	258.998	253.726	137.914	112.718	80.3086	26.5694	265.42	110.313	3.0218	7.2644e-136	UP	phosphoprotein ECPP44-like
107793880	NW_015923110.1	+	5204	9861	1962	0.0119364	0.0261943	0.0153348	0.467281	0.347611	0.308215	2.18288	1.16618	1.77082	0.0178218	0.374369	1.70663	4.0968	8.4501e-06	UP	uncharacterized LOC107793880, transcript variant X1
107793895	NW_015923141.1	+	412	1293	882	0.0244141	0	0.0313652	0.132744	0.688768	0.567366	2.88393	4.03839	4.02438	0.0185931	0.462959	3.6489	4.3395	0.0017566	UP	suberization-associated anionic peroxidase-like
107793976	NW_015923259.1	+	65628	69445	1516	41.6176	47.5038	41.7516	11.3682	10.2119	11.382	0.273428	1.09919	1.0605	43.6243	10.9874	0.811039	-2.2879	1.7352e-82	DOWN	protochlorophyllide reductase-like
107794001	NW_015923293.1	+	51997	53880	1137	1.45827	2.80534	1.65449	22.1803	26.0081	18.9741	13.804	16.9825	19.7776	1.9727	22.3875	16.8547	3.2075	3.0986e-28	UP	uncharacterized LOC107794001
107794008	NW_015923297.1	-	80908	84631	1677	0.0128403	0	0.0164962	0.223408	0.140226	0.17683	0.359532	0.546513	0.186757	0.00977883	0.180155	0.364267	3.909	0.0051817	UP	gibberellin 2-beta-dioxygenase 2-like
107794010	NW_015923302.1	+	6107	7529	1292	3.09998	3.51117	3.51154	0.0181238	0.227514	0.200832	0.0583335	0.209586	0	3.37423	0.148824	0.0893065	-4.8057	1.2682e-46	DOWN	abscisic acid receptor PYL4-like
107794018	NW_015923320.1	+	21522	23914	1697	0.279158	0.417688	0.179319	0.0137984	0	0	0.0222059	0.0736463	0.049215	0.292055	0.00459948	0.0483557	-6.2754	6.2048e-08	DOWN	glucan endo-1,3-beta-glucosidase 12-like
107794037	NW_015923350.1	+	7974	8798	482	0	1.0294	0.746126	0	0	0	0	0	0	0.591843	0	0	#NAME?	0.0049813	DOWN	defensin-like protein 19
107794054	NW_015923366.1	-	24959	31747	2341	0.662277	0.514732	1.12263	0.0700178	0.209276	0.118757	0.442671	0.542762	0.356761	0.766548	0.132683	0.447398	-2.8253	4.3799e-05	DOWN	anthranilate synthase alpha subunit 1, chloroplastic-like
107794121	NW_015923462.1	+	11561	15010	839	0.641633	0.197128	0.527563	2.40021	3.26999	2.96013	1.45973	1.36547	1.66737	0.455441	2.87678	1.49752	2.3602	8.6619e-10	UP	uncharacterized LOC107794121
107794125	NW_015923474.1	+	14589	16925	541	0.15921	1.1355	1.07384	0	0.181114	0	0	0	0	0.789517	0.0603715	0	-3.9947	0.005113	DOWN	organ-specific protein S2-like
107794127	NW_015923475.1	+	2253	5470	1642	0	0	0.0168478	0.299473	0.57286	0.135449	0.0229497	0.279081	0.292465	0.00561593	0.335927	0.198165	5.6241	0.00063076	UP	probable polygalacturonase
107794142	NW_015923494.1	+	69644	77213	2591	0.125297	0.294604	0.0689877	0.875909	1.52309	1.45591	5.16072	6.67483	6.81229	0.162963	1.28497	6.21594	2.6763	2.376e-08	UP	mitogen-activated protein kinase kinase kinase YODA-like, transcript variant X1
107794176	NW_015800924.1	+	5892	7892	1390	513.575	575.416	523.388	155.438	150.442	161.432	43.7697	77.1745	57.0204	537.46	155.771	59.3215	-2.0854	2.6245e-116	DOWN	probable xyloglucan endotransglucosylase/hydrolase protein 7
107794181	NW_015800925.1	-	7	2819	1102	1.11379	1.20066	0.42676	0.14874	0	0	0	0	0.113681	0.913734	0.0495801	0.0378937	-4.4922	1.1032e-06	DOWN	basic leucine zipper 61-like
107794196	NW_015923562.1	+	1312	2945	824	1.56795	2.23656	2.08152	0.539931	0.237822	0.629795	0	0	0	1.96201	0.469183	0	-2.3648	1.3043e-08	DOWN	uncharacterized LOC107794196
107794233	NW_015923641.1	+	16540	18119	1313	0.4428	0.251928	0.779566	0.0178339	0.104475	0.0423472	0.0574005	0.253826	0.0159021	0.491431	0.0548855	0.109043	-3.4559	0.00063715	DOWN	GDSL esterase/lipase At4g10955-like
107794242	NW_015923652.1	+	53690	56422	632	1.02215	1.00939	0.39395	24.1199	21.7981	20.5281	5.54519	4.1857	6.54134	0.808496	22.1487	5.42408	4.475	4.6923e-95	UP	uncharacterized LOC107794242
107794272	NW_015923698.1	-	24302	26427	614	0	0	0	0.648324	0.76599	1.44891	0.337555	0.169622	0.102017	0	0.954408	0.203065	Inf	2.312e-07	UP	uncharacterized LOC107794272
107794372	NW_015923842.1	+	43979	49021	1059	5.19317	4.22	13.4552	0.827001	1.10737	1.27176	8.53676	7.25148	7.20562	7.62278	1.06871	7.66462	-3.1298	0.0066653	DOWN	cytokinin riboside 5'-monophosphate phosphoribohydrolase LOG3, transcript variant X1
107794387	NW_015923880.1	-	11849	13616	1768	1.21794	1.02901	0.813649	6.56918	5.68611	5.60841	42.8308	64.8451	66.9489	1.0202	5.95457	58.2083	2.2461	8.8381e-32	UP	cytochrome P450 94A2-like
107794474	NW_015923995.1	+	10479	12658	1121	0.480223	1.03277	0.616951	7.14385	6.22335	5.72057	18.1526	24.1742	24.9957	0.709981	6.36259	22.4409	2.8668	5.4283e-32	UP	probable WRKY transcription factor 70
107794479	NW_015923998.1	-	11176	12194	1019	36.3888	47.9268	46.5049	291.677	281.352	244.488	778.298	616.405	716.315	43.6069	272.506	703.672	2.3474	7.7612e-49	UP	osmotin-like
107794480	NW_015923998.1	+	13414	14292	520	1.07666	2.81709	1.8088	81.6406	64.028	44.1251	536.626	472.552	506.367	1.90085	63.2646	505.182	4.7628	1.5807e-15	UP	proteinase inhibitor I-B
107794488	NW_015800982.1	+	7	4519	3144	0.28812	0.216306	0.243522	0.00824505	0.0483014	0.00652605	0.0066344	0	0	0.249316	0.0210242	0.00221147	-3.8605	1.9535e-07	DOWN	uncharacterized LOC107794488, transcript variant X2
107794514	NW_015924034.1	-	25989	32409	1055	0	0	0	0.799028	1.52315	1.44055	3.25042	2.15206	2.90927	0	1.25424	2.77058	Inf	3.9718e-15	UP	uncharacterized LOC107794514
107794518	NW_015924051.1	-	74050	77363	977	0.330602	0.145101	0.169892	1.5339	2.44706	2.88348	1.92853	0.639599	0.87621	0.215198	2.28815	1.14811	3.1065	2.3728e-09	UP	uncharacterized LOC107794518
107794530	NW_015924068.1	-	56995	60523	1352	0.0188722	0	0	0.0820892	0.360673	0.162436	0.165133	0.3286	0.640474	0.00629074	0.201733	0.378069	4.6954	0.010432	UP	ER membrane protein complex subunit 7 homolog, transcript variant X1
107794555	NW_015924132.1	+	18505	21134	1689	4.51318	5.95926	5.02834	0.58228	0.580124	1.11928	0.0557777	0.653623	0.24724	5.16693	0.760561	0.31888	-3.0675	7.9344e-34	DOWN	thaumatin-like protein 1
107794601	NW_015924221.1	+	72716	78111	2828	0.0484618	0.0354497	0	0.755353	0.470435	0.437975	1.45589	2.00014	2.72545	0.0279705	0.554588	2.06049	4.0065	3.9814e-09	UP	G-type lectin S-receptor-like serine/threonine-protein kinase At4g03230, transcript variant X2
107794647	NW_015924283.1	-	94212	96193	1587	0.637496	0.450782	0.910002	0.200268	0.180495	0.170708	0.297501	0.781111	0.425831	0.666094	0.183823	0.501481	-2.1525	3.0133e-05	DOWN	aspartic proteinase nepenthesin-2-like, transcript variant X2
107794657	NW_015924299.1	+	29219	30107	889	0.0968873	0	0	1.94913	0.859692	0.33357	1.1233	1.66356	0.563675	0.0322958	1.04747	1.11684	4.7191	0.0073852	UP	monothiol glutaredoxin-S1-like
107794702	NW_015924353.1	+	32689	51041	1813	0	0	0.0871996	2.38035	1.80678	2.10315	9.63615	15.8233	21.6857	0.0290665	2.09676	15.715	5.8885	2.8588e-26	UP	senescence-associated protein 13, transcript variant X1
107794733	NW_015924383.1	-	33662	38620	2770	2.4565	2.48214	2.56667	14.2102	13.1375	13.3351	66.1568	52.0891	58.3343	2.50177	13.5609	58.8601	2.1407	6.9253e-81	UP	probable galactinol--sucrose galactosyltransferase 1
107794737	NW_015924383.1	-	22806	24221	1051	0.102442	0.337211	0.0263217	1.13626	1.67811	1.55185	1.5059	2.49718	2.26475	0.155325	1.45541	2.08928	2.9249	2.1056e-08	UP	oleosin 16.4 kDa-like
107794788	NW_015924450.1	+	26599	30657	2026	0.68022	0.711382	0.901199	3.22461	5.02005	5.79987	0.530097	0.637431	0.680179	0.764267	4.68151	0.615903	2.3149	1.1035e-08	UP	uncharacterized LOC107794788
107794817	NW_015924496.1	+	111135	114708	2383	0.370483	0.168553	0.162525	0.00982625	0.0493409	0.054443	0.276735	0.419564	0.19276	0.233854	0.0378701	0.296353	-2.9336	0.00095069	DOWN	protein DETOXIFICATION 12-like
107794867	NW_015924567.1	+	4360	5165	806	0	0	0	1.97554	0.729401	1.3567	0.397406	0.775296	0.36267	0	1.35388	0.511791	Inf	2.1761e-08	UP	17.3 kDa class II heat shock protein-like
107794868	NW_015924567.1	+	32785	33607	823	0.287807	0.315795	0.605046	2.41842	2.59541	1.73404	1.96888	1.36671	1.44609	0.402883	2.24929	1.59389	2.1889	2.554e-07	UP	17.3 kDa class II heat shock protein-like
107794869	NW_015924567.1	+	43596	45774	809	0.499482	0.304474	0.213897	4.10383	4.87389	3.29599	3.30215	3.97266	2.60993	0.339284	4.09124	3.29491	3.2925	1.0043e-17	UP	17.3 kDa class II heat shock protein-like, transcript variant X2
107794902	NW_015924628.1	+	7193	15580	3657	0.541716	0.749455	0.620304	0.160076	0.128608	0.10643	0.123654	0.1367	0.234087	0.637158	0.131704	0.164814	-2.57	2.4167e-13	DOWN	histidine kinase 4-like
107794911	NW_015924644.1	-	215969	217577	1609	0.388106	0.176213	0.429833	0.0291062	0.0974348	0	0.538669	0.504882	0.31144	0.331384	0.0421803	0.451664	-3.2611	5.2504e-05	DOWN	agmatine coumaroyltransferase-2-like
107795003	NW_015924753.1	+	19876	20708	833	1.78366	1.4182	2.2915	0.0281104	0.117626	0.289246	1.44762	1.12525	1.65431	1.83112	0.144994	1.40906	-3.967	2.0525e-14	DOWN	auxin-induced protein 15A-like
107795032	NW_015801166.1	-	40886	42191	412	1.51569	1.54839	1.81294	0.11367	0.285387	0.404868	0.365858	0	0	1.62567	0.267975	0.121953	-2.9045	3.4595e-05	DOWN	protein RADIALIS-like 1
107795035	NW_015924789.1	-	46078	54851	1958	0.221105	0.161738	0.378744	0.0400729	0.0111789	0.0634363	0.365441	0.320821	0.404964	0.253862	0.0382294	0.363742	-3.0331	0.00059306	DOWN	E3 ubiquitin-protein ligase SDIR1-like, transcript variant X1
107795040	NW_015924796.1	+	32365	34448	798	7.20472	4.20434	15.184	2.1714	1.69444	1.57934	9.84585	8.40493	8.11106	8.86437	1.81506	8.78728	-2.58	0.011368	DOWN	protein NUCLEAR FUSION DEFECTIVE 4-like
107795059	NW_015924819.1	+	23353	25488	1124	0.90041	0.462454	0.935262	0.187494	0.104608	0.0824465	0.0838154	0.0185317	0.0928801	0.766042	0.12485	0.0650757	-2.9103	1.08e-06	DOWN	two-component response regulator ARR9-like
107795118	NW_015924898.1	-	57074	62490	2112	0	0.0111871	0.0130985	0.521094	0.334032	0.140409	0.223032	0.5523	0.701913	0.00809521	0.331845	0.492415	5.0719	0.00016946	UP	uncharacterized LOC107795118
107795128	NW_015924916.1	-	14213	17734	1108	0.524726	0.277215	0.649157	3.3391	2.75908	2.94402	4.26829	3.68466	3.4485	0.483699	3.01407	3.80048	2.3435	7.4723e-13	UP	uncharacterized LOC107795128
107795130	NW_015924916.1	+	18058	22842	656	0.3939	0.144068	0	1.64197	1.67288	2.00596	1.34994	1.90515	2.41896	0.179323	1.7736	1.89135	2.9978	1.2796e-06	UP	uncharacterized LOC107795130
107795141	NW_015924934.1	-	11970	16219	982	0.482414	0.842111	0.647936	4.88826	3.53217	3.11416	4.24034	2.88475	3.78467	0.657487	3.84486	3.63659	2.2526	1.0406e-08	UP	uncharacterized LOC107795141
107795159	NW_015924967.1	-	217984	220515	1919	0.504947	0.948044	0.965864	4.24635	4.73831	5.9301	74.2082	58.1145	62.758	0.806285	4.97159	65.0269	2.3259	2.1621e-19	UP	UDP-glycosyltransferase 73C3-like
107795166	NW_015801185.1	-	2175	2558	384	0.112152	0	0.864502	2.13427	2.24544	3.08899	2.25708	2.38673	3.37116	0.325551	2.48957	2.67166	2.6451	1.3896e-05	UP	protein Shroom-like
107795183	NW_015924983.1	+	20017	21245	1229	0.420502	0.865114	0.787829	0.209581	0.175397	0.0754026	0.0766546	0.101691	0	0.691148	0.15346	0.0594484	-2.4618	1.9649e-05	DOWN	cyanidin-3-O-glucoside 2-O-glucuronosyltransferase-like
107795218	NW_015925019.1	+	32301	33418	441	0	0	0	0.477877	0.355493	0.378244	0.683599	0.802956	0.0473457	0	0.403871	0.5113	Inf	0.013071	UP	phytosulfokines 3-like
107795237	NW_015925053.1	+	9816	11513	1576	2.24077	4.18274	6.21388	0.713176	0.559547	0.493926	39.7637	63.5594	52.7815	4.21246	0.588883	52.0349	-3.131	7.5844e-05	DOWN	5-epiaristolochene 1,3-dihydroxylase-like
107795244	NW_015925063.1	+	33018	37032	1779	0.811586	0.387802	1.05947	0.18505	0.0357384	0.281671	2.31369	3.35553	3.18586	0.752954	0.167487	2.95169	-2.4714	0.00082371	DOWN	O-acyltransferase WSD1-like, transcript variant X1
107795252	NW_015925068.1	+	64387	69464	2119	3.80058	3.86911	3.45964	19.7914	20.8081	21.0967	23.3676	24.0243	25.6584	3.70978	20.5654	24.3501	2.1718	4.5209e-91	UP	protein NRT1/ PTR FAMILY 1.2-like
107795275	NW_015925094.1	+	30637	32829	1401	0.0307398	0.0843227	0	1.03625	0.363677	1.24354	0.255526	3.93993	1.87781	0.0383541	0.881155	2.02442	4.2146	6.3841e-05	UP	protodermal factor 1-like
107795297	NW_015925118.1	-	2503	5446	1282	2.4523	1.2901	3.40946	9.8084	15.0108	13.1849	6.27567	6.80781	5.24429	2.38395	12.668	6.10926	2.1131	1.1416e-10	UP	GDSL esterase/lipase At4g26790-like
107795300	NW_015925123.1	+	2677	3415	638	0.843778	0.851765	0.867212	0.146808	0.245725	0.0290501	0	0.130593	0	0.854252	0.140528	0.0435311	-2.8937	0.00013194	DOWN	ethylene-responsive transcription factor ERF003-like
107795340	NW_015801218.1	+	72541	78669	1557	0.152129	0.303497	0.213211	0.0150391	0	0.142844	0.0242026	0.240805	0.12069	0.222945	0.0526276	0.128566	-2.3994	0.012607	DOWN	expansin-B3-like
107795459	NW_015925331.1	-	734	5431	1527	0.352541	0.232094	0.181166	1.84015	1.51434	1.01955	0.802037	0.231895	0.109388	0.255267	1.45801	0.381107	2.2166	2.9971e-06	UP	pre-rRNA-processing protein TSR1 homolog
107795476	NW_015925343.1	+	15692	21971	1341	8.71926	10.9767	10.6035	1.41439	0.964485	1.42356	1.02569	2.39207	1.72828	10.0998	1.26748	1.71534	-3.293	3.2509e-59	DOWN	protein trichome birefringence-like 43
107795563	NW_015801256.1	-	30208	31521	916	0.117539	0.103176	0	3.19541	3.42298	3.45994	1.06962	0.318357	0.797795	0.0735716	3.35944	0.72859	5.2072	5.3408e-27	UP	protein LURP-one-related 11-like
107795621	NW_015801269.1	+	2480	5397	1114	0	0	0	0.231217	0.404597	0.133099	0	0	0	0	0.256304	0	Inf	0.00073741	UP	zinc finger CCHC domain-containing protein 10-like
107795681	NW_015925632.1	+	22423	28022	4205	74.4163	70.9491	65.999	510.056	486.442	487.803	366.546	339.565	354.613	70.4548	494.767	353.575	2.5135	0	UP	BAG family molecular chaperone regulator 6-like
107795686	NW_015925634.1	+	344631	345692	1062	0.304141	0.111239	0.0520981	0.0220489	0	0	0.0177417	0	0.0983025	0.155826	0.00734964	0.0386814	-4.6969	0.014229	DOWN	uncharacterized LOC107795686
107795705	NW_015925653.1	-	7905	12743	1548	0.347758	0.274735	0.518254	0.0605063	0.0759557	0.0119728	0.0486866	0.107647	0.026976	0.380249	0.0494783	0.0611031	-3.2299	2.2707e-05	DOWN	uncharacterized LOC107795705
107795773	NW_015925765.1	-	17668	18589	553	168.683	244.39	238.171	50.2617	50.214	23.4272	106.304	651.519	120.18	217.081	41.301	292.667	-2.6863	3.6306e-18	DOWN	uncharacterized LOC107795773
107795867	NW_015925885.1	+	66194	71383	1812	4.61086	4.45944	6.03052	32.3197	31.9688	30.1944	79.0478	66.0639	73.1357	5.03361	31.4943	72.7491	2.349	6.5638e-123	UP	pectin acetylesterase 12-like
107795899	NW_015801281.1	+	298918	301319	2021	0.0852378	0.0467634	0.0136883	0.382349	0.368466	0.302633	6.32097	10.3787	9.43243	0.0485632	0.351149	8.71071	2.5516	0.00077591	UP	AAA-ATPase At3g28580-like
107795903	NW_015925953.1	+	56087	57636	1550	0.111139	0.0914602	0.124934	0.483426	0.670076	0.490253	1.7383	1.94858	2.3843	0.109178	0.547919	2.02372	2.0307	0.0011346	UP	probable F-box protein At1g60180
107795979	NW_015926091.1	-	24571	27917	2273	0.0852613	0.187105	0.133878	5.66598	3.92276	4.88423	4.83269	3.06075	3.87643	0.135415	4.82432	3.92329	4.8576	6.027e-37	UP	ATP-dependent zinc metalloprotease FTSH 6, chloroplastic-like
107796110	NW_015926256.1	-	2400	5548	2093	0.360087	0.316083	0.330436	1.62222	1.47934	2.01013	2.36759	2.697	3.302	0.335535	1.7039	2.78887	2.0439	2.2506e-11	UP	rust resistance kinase Lr10-like
107796241	NW_015926472.1	+	24110	27779	2444	0.0352426	0.154679	0.147149	0.038324	0.00801824	0	0	0.110796	0	0.112357	0.0154474	0.0369319	-3.1448	0.0050273	DOWN	PF04043:Plant invertase/pectin methylesterase inhibitor|PF01095:Pectinesterase
107796275	NW_015926501.1	+	52754	56704	1613	0.209642	0.082153	0.0577136	1.67722	0.708638	1.73998	0.524109	0.304188	1.1035	0.116503	1.37528	0.643933	3.2559	1.8854e-05	UP	tetraketide alpha-pyrone reductase 2-like, transcript variant X1
107796406	NW_015926673.1	-	10133	12504	933	0.276954	0.430507	0.177904	0	0.0630115	0.0993246	0.262532	0.111627	0.313304	0.295122	0.054112	0.229154	-2.7579	0.01258	DOWN	expansin-A7-like
107796433	NW_015926718.1	-	9898	11218	804	1.95513	1.70445	3.71607	15.0281	11.9432	13.9235	19.7791	21.84	17.9189	2.45855	13.6316	19.846	2.1762	7.928e-23	UP	uncharacterized LOC107796433
107796455	NW_015926737.1	-	44139	45405	895	0.529308	0.818373	0.587282	0.0784892	0.218956	0.103542	0.126313	0.465466	0.23329	0.644988	0.133662	0.275023	-2.5673	0.00036074	DOWN	early nodulin-like protein 1
107796459	NW_015926751.1	+	47406	50327	1656	2.36657	1.76919	1.85429	0.113121	0.0118337	0.996089	3.12891	2.46534	2.8621	1.99668	0.373681	2.81878	-2.7352	1.5905e-09	DOWN	uncharacterized LOC107796459
107796466	NW_015926754.1	-	26406	31466	2117	0.071201	0.334821	0.169879	1.4158	0.91642	0.980541	0.658614	1.23974	0.493138	0.191967	1.10425	0.797164	2.2284	6.9977e-07	UP	uncharacterized membrane protein At3g27390-like
107796633	NW_015801412.1	-	59045	61653	1107	0.972593	1.23792	1.64935	0.359595	0.318643	0.502276	1.12335	1.31714	1.20712	1.28662	0.393505	1.21587	-2.0081	3.6075e-06	DOWN	E3 ubiquitin-protein ligase RMA1H1-like
107796637	NW_015927018.1	-	34366	35625	1260	0.0341797	0.281276	0.131734	1.67257	2.06853	2.04462	0.583196	0.859635	0.397704	0.149063	1.92857	0.613511	3.3957	3.9835e-15	UP	ethylene-responsive transcription factor TINY-like
107796653	NW_015927045.1	+	8831	9373	543	1.58624	1.00078	1.47745	0.474356	0.180447	0.375458	0.0346993	0.0383603	0.038452	1.35483	0.343421	0.0371705	-2.2785	0.0001544	DOWN	uncharacterized LOC107796653
107796657	NW_015927047.1	+	37854	40257	2404	0.277674	0.255536	0.540853	4.00331	3.46445	3.04531	2.87642	4.16766	4.14288	0.358021	3.50436	3.72899	2.9979	5.599e-29	UP	heat shock 70 kDa protein
107796678	NW_015927055.1	+	28723	31939	1672	84.7139	82.9187	74.7892	5.40038	6.92277	6.85271	1.02313	3.12635	1.36309	80.8073	6.39195	1.83752	-3.9599	1.096e-189	DOWN	glyceraldehyde-3-phosphate dehydrogenase B, chloroplastic, transcript variant X1
107796759	NW_015927145.1	-	20391	22875	906	2.75701	3.83355	4.30533	0.0516908	0.0432595	0.0818277	0.0415932	0	0	3.63197	0.058926	0.0138644	-6.2465	3.8674e-33	DOWN	probable LL-diaminopimelate aminotransferase, chloroplastic
107796806	NW_015927232.1	-	19311	21675	1389	0.0155027	0	0.0398331	0.320305	0.126976	0.186807	0.0135649	0.0599845	0	0.0184452	0.211363	0.0245165	3.2293	0.01263	UP	purine permease 3-like
107796869	NW_015927329.1	-	25368	28174	1436	108.448	129.801	115.892	688.383	744.67	773.961	517.581	426.993	416.481	118.047	735.672	453.685	2.3409	2.2128e-203	UP	BURP domain protein RD22-like, transcript variant X2
107796881	NW_015927363.1	+	58116	59453	924	0.116522	0.843829	0.988002	0	0	0.0200584	0	0.0225429	0	0.649451	0.00668614	0.00751429	-6.9175	0.00033339	DOWN	nectarin-1-like
107796903	NW_015927387.1	+	45046	48279	1954	0.407742	0.253926	0.226523	0	0	0	0	0	0	0.296064	0	0	#NAME?	3.064e-10	DOWN	transcription factor bHLH91-like
107796992	NW_015927542.1	+	357	1651	1015	2.52458	1.81569	4.27907	0.299909	0.173763	0.0365201	0.259886	1.33392	0.678839	2.87311	0.170064	0.757547	-4.3643	1.5385e-07	DOWN	pectinesterase 3-like
107797088	NW_015927671.1	-	20627	25037	1610	0.437151	0.479662	0.942064	2.97491	3.18268	4.15103	8.26715	10.0942	11.4857	0.619626	3.43621	9.94905	2.1745	2.234e-14	UP	phosphatidylinositol:ceramide inositolphosphotransferase 1-like, transcript variant X3
107797136	NW_015927741.1	-	141983	145528	2114	0.264836	0.391179	0.314067	0.177226	0.0185398	0.0263018	0.0891282	0.0985318	0.0493837	0.323361	0.0740224	0.0790146	-2.4162	8.6745e-05	DOWN	protein IQ-DOMAIN 14-like
107797181	NW_015927818.1	-	12108	13115	1008	2.45667	3.77379	3.7599	0.580753	0.874847	0.680314	0.280383	0.619929	0.372847	3.33012	0.711971	0.424386	-2.5224	1.3957e-12	DOWN	uncharacterized LOC107797181
107797193	NW_015927838.1	+	103	2955	1768	0	0	0	0.105955	0.121924	0.125796	0.895194	1.3313	1.07468	0	0.117892	1.10039	Inf	0.0056808	UP	laccase-4-like
107797223	NW_015927888.1	+	9974	13082	2178	0.11864	0.184418	0.0889111	2.76304	2.68126	3.11452	11.895	11.5146	12.2132	0.130657	2.85294	11.8743	4.1478	5.4675e-43	UP	geraniol 8-hydroxylase-like
107797233	NW_015927899.1	+	7470	9649	1735	1.4521	1.87928	1.73797	0.202443	0.169423	0.181601	0.304074	0.372172	0.180514	1.68978	0.184489	0.285586	-3.4926	1.5008e-23	DOWN	UDP-glycosyltransferase 90A1-like
107797269	NW_015927959.1	-	11850	13981	1872	0.0115028	0	0	1.45099	0.973548	1.22768	0.150975	0.111269	0.15615	0.00383426	1.2174	0.139465	8.0021	4.6331e-25	UP	CBL-interacting serine/threonine-protein kinase 5-like
107797330	NW_015928043.1	-	2488	7015	2553	3.07858	3.25765	3.31579	28.9558	30.0665	26.0332	8.45773	8.53419	10.0104	3.21734	28.3518	9.00076	2.8424	4.5615e-93	UP	uncharacterized LOC107797330
107797376	NW_015928099.1	-	39785	45222	3743	0	0	0	0.0750712	0.0157066	0.0693229	0.0201354	0	0.0167348	0	0.0533669	0.0122901	Inf	0.0075082	UP	cellulose synthase-like protein D3
107797383	NW_015928100.1	+	40123	44183	712	0.574622	1.12827	1.51531	0.0657752	0.137616	0.0520617	1.5084	0.760632	1.31963	1.07273	0.0851511	1.19622	-3.9462	4.1066e-06	DOWN	uncharacterized LOC107797383
107797400	NW_015928120.1	-	25482	26846	1088	0.0791662	0.0868648	0	0.473484	0.684439	0.919885	0.138542	0.191449	0.268669	0.0553437	0.692603	0.199553	3.3367	2.6994e-05	UP	uncharacterized LOC107797400
107797411	NW_015928136.1	+	9765	25742	2846	33.1046	32.1417	30.6002	192.521	182.305	176.014	121.176	117.229	111.575	31.9488	183.613	116.66	2.2248	7.6789e-149	UP	delta-1-pyrroline-5-carboxylate synthase-like, transcript variant X1
107797427	NW_015928156.1	+	7	6879	2002	0.0107558	0	0.0138182	0.304103	0.274078	0.351794	0.272932	0.16647	0.219015	0.00819135	0.309992	0.219472	4.9455	3.1825e-06	UP	uncharacterized LOC107797427
107797481	NW_015928239.1	-	52879	54704	1650	0.835227	2.06201	2.63228	0.496702	0.332548	0.0673963	0.902118	1.88098	0.404935	1.84317	0.298882	1.06268	-2.91	0.00041109	DOWN	trans-resveratrol di-O-methyltransferase-like
107797496	NW_015928275.1	+	4438	8512	2178	0.800822	1.08481	1.42258	0	0.03599	0.00850963	0.0346037	0.0860728	0	1.10274	0.0148332	0.0402255	-6.5093	2.8432e-21	DOWN	mediator of RNA polymerase II transcription subunit 1-like
107797502	NW_015928275.1	-	15798	19278	3386	0.178065	0.16747	0.498378	2.26829	2.3671	1.31369	16.5268	14.4626	15.1694	0.281304	1.98303	15.3863	2.5283	3.5346e-07	UP	receptor-like protein kinase HAIKU2
107797547	NW_015801578.1	+	10768	12282	1515	0.0142133	0.0155955	0.0365202	0.231841	0.375116	0.220206	0.38554	0.192485	0.179164	0.0221097	0.275721	0.252396	3.3486	0.0017344	UP	F-box/kelch-repeat protein At3g06240-like
107797563	NW_015928385.1	-	109035	110923	1889	1.01453	1.23827	1.09836	0.247919	0.0311221	0.2551	0.0997444	0.0882144	0.143691	1.11706	0.178047	0.11055	-2.9513	1.8559e-14	DOWN	uncharacterized acetyltransferase At3g50280-like
107797667	NW_015928510.1	+	16521	17596	551	0.0390802	0.514567	0.552277	0	0.0355655	0	0	0	0	0.368642	0.0118552	0	-5.2433	0.0075292	DOWN	defensin-like protein 19
107797668	NW_015928510.1	+	76062	77115	509	0.0423049	0.41777	0.434799	0	0	0	0	0	0	0.298291	0	0	#NAME?	0.0054344	DOWN	defensin-like protein 19
107797787	NW_015928663.1	+	77100	78515	740	3.14268	2.80972	3.4767	0.0949295	0.0794456	0.701285	0	0.0281481	0.0846464	3.14304	0.291887	0.0375982	-3.7419	6.9663e-20	DOWN	uncharacterized LOC107797787
107797799	NW_015928677.1	-	7928	9677	1750	0.935156	1.67416	1.59661	0.307753	0.335941	0.50836	0.409134	0.0833185	0.0119311	1.40198	0.384018	0.168128	-2.1685	8.5238e-07	DOWN	protein ASPARTIC PROTEASE IN GUARD CELL 2-like
107797824	NW_015928712.1	-	12374	16549	1662	0.0777372	0.0142161	0.0998703	1.43708	1.1791	0.90328	4.9655	5.28887	5.85428	0.0639412	1.17315	5.36955	3.9047	4.4527e-14	UP	ubiquinol oxidase, mitochondrial-like
107797840	NW_015928733.1	+	3299	6815	2076	0.497878	0.956015	0.666283	7.47822	8.08972	6.98149	2.77725	3.07026	3.56037	0.706725	7.51647	3.13596	3.1137	1.6728e-70	UP	glutamate decarboxylase
107797841	NW_015928734.1	+	181437	185378	1306	3.39651	3.27452	3.87636	1.0937	0.405136	0.936632	0.447238	0.334933	0.0799366	3.5158	0.811823	0.287369	-2.4132	3.8102e-22	DOWN	uncharacterized LOC107797841
107797848	NW_015928738.1	-	88355	90279	1271	0.0169419	0.0185895	0.0217656	0.368465	0.26211	0.33539	1.26007	2.45826	2.34914	0.019099	0.321988	2.02249	3.7781	0.001099	UP	protein FEZ-like
107797872	NW_015801641.1	+	4376	9322	3182	0.0139781	0.0996929	0.0538735	0	0	0	0	0.0473247	0.00677684	0.0558482	0	0.0180338	#NAME?	0.0030102	DOWN	cation/H(+) antiporter 18-like, transcript variant X1
107797935	NW_015801653.1	+	3208	5656	957	0.652521	0.592532	0.722677	14.95	14.3544	15.9195	75.3865	59.224	68.9	0.65591	15.0746	67.8368	4.2243	1.1923e-93	UP	uncharacterized LOC107797935
107797949	NW_015928917.1	+	24648	26429	1320	0.0489391	0.0357988	0	0.28383	0.192997	0.435267	0	0.06312	0	0.028246	0.304031	0.02104	3.1179	0.0044735	UP	protein FD-like
107798016	NW_015929026.1	-	4274	6942	1301	0.0496538	0.653789	0.340219	0	0	0	0	0	0	0.347887	0	0	#NAME?	0.0016492	DOWN	probable zinc transporter 10
107798023	NW_015929035.1	-	129142	136273	1925	4.40732	4.47997	4.00949	0.924474	1.02818	1.14574	4.58074	4.24167	3.9915	4.29892	1.0328	4.2713	-2.3574	2.2633e-35	DOWN	beta-glucosidase 40-like
107798039	NW_015929060.1	+	2968	4549	1582	0	0	0	2.24983	2.19254	2.58913	9.51613	8.01848	9.8722	0	2.34383	9.13561	Inf	1.7682e-42	UP	beta-D-glucosyl crocetin beta-1,6-glucosyltransferase-like
107798062	NW_015929099.1	-	59527	60146	501	0.472785	1.46196	0.938701	0.0467384	0.0782298	0	0	0	0	0.957816	0.0416561	0	-4.8098	2.3914e-05	DOWN	uncharacterized LOC107798062
107798064	NW_015929108.1	-	3454	7198	1100	0.352362	1.84722	1.96163	0.298021	0.195966	0.320132	0.0513865	0	0.151851	1.38707	0.271373	0.0677457	-2.6494	0.013355	DOWN	probable aquaporin PIP-type pTOM75
107798112	NW_015929182.1	+	43697	60982	3891	0.881985	0.993222	0.849826	6.20892	6.4741	6.32782	14.6784	13.0445	16.2208	0.908344	6.33695	14.6479	2.5039	9.2669e-73	UP	alpha-aminoadipic semialdehyde synthase-like, transcript variant X1
107798118	NW_015929191.1	+	1258	5460	2021	0.073367	0.281756	0.204221	0.0531879	0.0445124	0.0315741	0.235388	0.260222	0.189705	0.186448	0.0430914	0.228438	-2.4064	0.011739	DOWN	probable leucine-rich repeat receptor-like protein kinase At1g35710, transcript variant X1
107798133	NW_015929221.1	-	5886	9022	878	3.45807	2.28737	3.33985	0.693411	0.580309	0.759935	0.171678	0.616822	0.523175	3.02843	0.677885	0.437225	-2.4586	1.2095e-13	DOWN	CRIB domain-containing protein RIC4-like
107798148	NW_015929228.1	+	28049	30459	908	0.0244696	0.0268491	0.0314364	0.399136	0.37857	0.884576	0.749386	0.21303	0.0949066	0.027585	0.554094	0.352441	4.0244	0.00017905	UP	universal stress protein A-like protein, transcript variant X2
107798260	NW_015929434.1	+	4137	5047	911	0.0945476	0.0778064	0.0303667	1.64503	1.31217	1.17999	0.827298	1.21182	0.435466	0.0675736	1.37906	0.824862	4.0506	1.1753e-09	UP	16.9 kDa class I heat shock protein 1-like
107798299	NW_015801711.1	+	14081	16772	1667	0.232512	0.127561	0.597424	5.29563	5.5604	5.9371	12.1844	11.7081	13.0888	0.319166	5.59771	12.3271	3.8392	6.2417e-59	UP	AAA-ATPase At5g17760-like
107798319	NW_015929506.1	-	17777	22875	1312	0.06565	0.144068	0.0210854	0.642511	0.911121	1.10187	0.94783	0.889069	0.60474	0.0769346	0.885166	0.81388	3.2193	2.1833e-07	UP	heptahelical transmembrane protein 1-like
107798324	NW_015929511.1	+	31052	35942	1351	1.59387	1.94124	1.16717	0.0693293	0.406147	0.219499	0.404448	1.54179	0.525463	1.56743	0.231658	0.823901	-3.0587	2.0306e-11	DOWN	UPF0553 protein-like
107798333	NW_015929526.1	+	136174	139085	1266	38.2189	46.3586	49.6467	10.1358	9.76733	10.3064	4.27138	7.23936	3.80976	44.7414	10.0699	5.10683	-2.449	4.1303e-38	DOWN	expansin-A11-like
107798341	NW_015929532.1	+	37415	39872	1891	0.603522	0.84963	0.892389	3.91298	4.90173	3.61662	7.87147	9.56114	8.33632	0.781847	4.14378	8.58964	2.1103	2.4068e-16	UP	gibberellin receptor GID1B-like
107798382	NW_015929578.1	+	30565	31528	750	0.516797	1.0711	1.06968	10.1781	8.77926	7.58657	69.0611	110.925	119.263	0.885858	8.84799	99.7497	3.0259	9.8604e-27	UP	uncharacterized LOC107798382
107798424	NW_015929623.1	-	51565	52242	678	0.921037	2.26515	2.36654	0.518052	0.606974	0.191354	0.416852	1.68972	0.98546	1.85091	0.438793	1.03068	-2.366	0.00055434	DOWN	histone H3.2
107798465	NW_015929713.1	+	11800	13842	674	0	0.0356368	0.0417256	0.847636	0.266017	0.335456	0.426283	0.439841	0.125969	0.0257875	0.483037	0.330698	3.9395	0.0064063	UP	uncharacterized LOC107798465, transcript variant X2
107798547	NW_015801802.1	-	85213	86140	699	0.184834	0.540823	0.633226	0.234495	0	0	0.458239	0.148996	0.119482	0.452961	0.0781648	0.242239	-2.8158	0.0041615	DOWN	uncharacterized LOC107798547
107798596	NW_015929894.1	+	32318	35108	2461	0.166246	0.0960066	0.134892	0.799244	0.987393	0.805825	0.574209	0.355483	0.458143	0.132381	0.864154	0.462612	2.4084	5.9621e-09	UP	protein DETOXIFICATION 48-like
107798606	NW_015929921.1	-	17981	18677	697	13.3154	14.2034	16.7096	79.117	84.6842	94.9567	104.751	81.4955	75.2199	14.7428	86.2526	87.1556	2.2502	5.6618e-75	UP	E3 ubiquitin-protein ligase ATL23-like
107798633	NW_015929958.1	+	107058	109142	1806	4.82888	4.63125	5.45316	1.51698	1.26955	1.07756	0.949388	2.08758	1.06363	4.97109	1.28803	1.36686	-2.244	1.3551e-35	DOWN	acyl-lipid (9-3)-desaturase-like
107798647	NW_015929973.1	+	28324	29973	899	0.766477	0.683323	0.461581	3.88095	3.11714	3.46352	0.649714	0.185358	0.510954	0.637127	3.48721	0.448675	2.1524	1.3556e-10	UP	small heat shock protein, chloroplastic-like
107798691	NW_015930038.1	-	39218	45225	1790	0.317053	0.188438	0.152746	1.58022	0.673257	1.26213	0.820712	0.920081	0.819806	0.219413	1.17187	0.853533	2.1159	0.00065041	UP	uncharacterized LOC107798691, transcript variant X2
107798726	NW_015930102.1	-	135240	142706	2599	2.45242	4.2909	4.73663	0.648691	0.557963	0.684594	4.77024	12.2381	7.10978	3.82665	0.630416	8.03937	-2.8985	1.4032e-08	DOWN	peroxisomal fatty acid beta-oxidation multifunctional protein AIM1-like
107798756	NW_015801865.1	-	19507	22908	1128	0.0381794	0.209461	0.0980995	1.90981	2.55381	2.28388	2.83962	2.62217	3.60948	0.115247	2.24917	3.02376	3.9887	1.9732e-18	UP	tropinone reductase homolog At5g06060-like
107798760	NW_015930151.1	+	6423	9545	860	0.500772	0.164841	0.579015	3.6213	5.24094	3.51283	6.52887	5.44961	5.53548	0.414876	4.12503	5.83799	3.0185	1.5076e-12	UP	uncharacterized LOC107798760
107798800	NW_015930198.1	-	34646	41401	1632	0.145138	0.0434324	0.271216	0	0.0120077	0	0.0115452	0	0	0.153262	0.00400257	0.00384839	-5.544	0.0031599	DOWN	protein trichome birefringence-like 19
107798874	NW_015930343.1	+	11396	14452	1831	0.0607596	0.106669	0.0156118	0.977867	1.66991	1.48523	0.978238	1.42234	1.47287	0.0610135	1.37767	1.29115	4.1932	5.0345e-15	UP	gibberellin receptor GID1B-like, transcript variant X1
107799016	NW_015930528.1	+	5804	6325	386	1.78514	2.38721	2.29339	0.242652	0.0507683	0.192062	0	0.215851	0	2.15525	0.161828	0.0719503	-4.0338	6.3871e-09	DOWN	uncharacterized LOC107799016
107799083	NW_015930611.1	+	11714	28983	987	4.10156	4.33285	4.82089	1.20994	1.50896	1.23935	0.477247	2.23702	1.62889	4.41844	1.31942	1.44772	-2.0407	1.7419e-16	DOWN	aquaporin PIP2-7-like
107799107	NW_015930635.1	-	1480	4023	1372	0.486537	0.826608	0.504083	0.0682681	0	0.0135087	0	0	0	0.605743	0.0272589	0	-4.765	1.4091e-10	DOWN	PF00249:Myb-like DNA-binding domain
107799199	NW_015930800.1	-	2353	3356	1004	0.922239	0.494195	0.909277	0.0932907	0.214703	0.147681	0.262733	0.12448	0.103981	0.775237	0.151892	0.163731	-2.6496	2.1305e-05	DOWN	RING-H2 finger protein ATL78-like
107799246	NW_015930846.1	+	47879	58809	4093	6.30933	4.44076	6.30826	1.02594	1.35132	1.41646	3.9963	4.22089	3.64364	5.68612	1.26457	3.95361	-2.4682	3.2285e-17	DOWN	membrane protein of ER body-like protein, transcript variant X1
107799261	NW_015930864.1	-	7266	8115	850	87.1461	85.9753	82.9922	6.47382	9.29108	11.0332	4.78801	23.6968	15.8684	85.3712	8.93269	14.7844	-3.5579	2.0063e-297	DOWN	auxin-binding protein ABP19a-like
107799285	NW_015930908.1	-	6785	8023	1239	2.62431	4.46228	4.39856	0.548073	0.822455	0.762899	0.273729	0.7229	0.235926	3.82838	0.711143	0.410852	-2.7263	4.6256e-10	DOWN	uncharacterized LOC107799285
107799365	NW_015931022.1	-	70726	76863	2101	0.0409961	0.0224914	0.0263342	0.267484	0.401072	0.211716	0.125552	0.00991414	0.198757	0.0299406	0.293424	0.111408	2.9957	0.00039035	UP	zinc finger protein CONSTANS-LIKE 9-like
107799390	NW_015931078.1	-	5083	5769	687	0.219407	0.0687837	0.483215	1.5338	1.42624	1.02517	21.2278	17.4035	17.8402	0.257135	1.3284	18.8238	2.0789	0.0004899	UP	uncharacterized LOC107799390
107799459	NW_015931220.1	-	56003	60738	561	0.0767672	0	0	0.500876	0.768493	0.660748	10.0422	11.2131	16.0039	0.0255891	0.643372	12.4197	4.3427	0.0013406	UP	putative glycine-rich cell wall structural protein 1
107799481	NW_015931255.1	-	44287	47105	2216	2.67222	2.13242	2.42185	0.464938	0.689771	0.434913	0.00850258	0.150394	0.0188443	2.40883	0.529874	0.0592471	-2.4814	3.6488e-26	DOWN	cationic amino acid transporter 1-like
107799499	NW_015931287.1	-	54706	55721	664	0.227007	0	0.291639	1.48113	1.8298	1.64684	1.07829	1.69397	1.41502	0.172882	1.65259	1.39576	2.9617	1.304e-06	UP	uncharacterized LOC107799499
107799507	NW_015931291.1	+	78873	80556	790	0.299829	0.777605	0.455231	0	0.0992232	0.187686	0.143102	0.1582	0.0264297	0.510888	0.0956363	0.109244	-2.7268	0.0028085	DOWN	uncharacterized LOC107799507
107799643	NW_015931462.1	-	49072	51895	1693	0.808966	0.742385	1.17157	0	0	0.0506393	0.01287	0.156507	0	0.907639	0.0168798	0.0564589	-6.0674	3.1981e-18	DOWN	lysM domain-containing GPI-anchored protein 1-like, transcript variant X1
107799672	NW_015931493.1	-	2087	9177	3273	0	0.0072343	0	0.0286785	0.162005	0.107822	1.6211	1.63907	1.77725	0.00241143	0.0995016	1.67914	5.0632	0.0027397	UP	phosphoenolpyruvate carboxylase-like, transcript variant X2
107799728	NW_015931566.1	+	1451	3745	1130	0.419231	1.19182	0.636518	0	0.260132	0.0328035	0	0.202766	0.0184774	0.749188	0.097645	0.0737479	-3.2326	0.0011148	DOWN	transcription factor bHLH71-like
107799741	NW_015931609.1	+	39641	42658	2801	0.0460899	0.050572	0.0355275	0.280671	0.427836	0.25389	0.55654	0.517174	0.420092	0.0440631	0.320799	0.497935	2.5665	0.00036442	UP	uncharacterized LOC107799741, transcript variant X4
107799793	NW_015931682.1	-	51535	53373	1025	0	0	0	1.14224	0.726507	1.04875	1.56248	2.49955	2.8722	0	0.9725	2.31141	Inf	5.4507e-12	UP	probable WRKY transcription factor 40
107799833	NW_015931746.1	-	62572	63314	743	0.289814	0.127199	0.223398	0	0	0	3.47418	5.41065	4.69296	0.21347	0	4.52593	#NAME?	0.0033954	DOWN	BON1-associated protein 2-like
107799870	NW_015931808.1	-	54292	55093	802	0.45644	0.235683	0.620889	2.65692	2.32129	1.96432	0.352401	0.259721	0.416548	0.437671	2.31418	0.34289	2.1085	6.5079e-07	UP	predicted GPI-anchored protein 58
107799891	NW_015931854.1	-	6969	11820	1504	0	0	0	0.0778456	0.104237	0.221816	0.0125277	0.0692474	0.069413	0	0.134633	0.0503961	Inf	0.0064109	UP	uncharacterized LOC107799891
107799936	NW_015931894.1	+	6361	7845	702	0.705504	0.134628	0.827558	0	0	0.0264017	0	0	0	0.555896	0.00880056	0	-6.2995	0.00031849	DOWN	uncharacterized LOC107799936
107799990	NW_015931991.1	+	38916	42939	1496	0.259089	0.363253	0.147936	0.125219	0.0261986	0.024778	0	0.0835412	0.0697842	0.256759	0.0587319	0.0511085	-2.4211	0.003361	DOWN	transcription factor LHW-like
107800172	NW_015802310.1	+	9321	10059	739	26.2536	30.3733	25.9421	6.97092	8.06138	8.87825	6.32306	6.25734	3.27742	27.523	7.97018	5.28594	-2.0878	9.5969e-51	DOWN	auxin-induced protein 15A-like
107800196	NW_015932267.1	-	35500	36956	972	0.088614	0.0243078	0.028461	1.42134	1.20967	0.838986	0.503996	0.300015	0.644427	0.0471276	1.15666	0.482813	4.3178	3.1961e-09	UP	non-specific lipid-transfer protein-like protein At5g64080
107800284	NW_015932396.1	+	16839	22589	2015	143.594	157.499	134.655	36.257	37.0049	36.1021	3.03899	3.53535	2.47652	145.249	36.4547	3.01695	-2.2929	2.0488e-75	DOWN	phosphoethanolamine N-methyltransferase-like
107800315	NW_015932427.1	+	35110	38028	2297	0.0619067	0.147175	0.092788	0.751734	0.835695	0.692693	4.11683	3.68286	3.86175	0.100623	0.760041	3.88714	2.6203	8.6967e-08	UP	rust resistance kinase Lr10-like, transcript variant X1
107800320	NW_015932440.1	+	12348	13309	962	29.1661	24.978	28.9006	4.01625	4.31858	4.3156	3.87802	3.24786	3.6029	27.6816	4.21681	3.57626	-3.0131	7.301e-103	DOWN	abscisic acid receptor PYL4-like
107800379	NW_015932518.1	-	7679	10879	2267	0.0569913	0.0104222	0.0122029	0.340859	0.354415	0.245266	0.207782	0.211328	0.469718	0.0265388	0.313513	0.296276	3.2607	7.3002e-05	UP	uncharacterized LOC107800379
107800424	NW_015932618.1	-	4114	8774	966	0.0600647	0.0988586	0.115749	0.947089	0.327976	0.749631	1.05114	1.13299	1.19394	0.0915575	0.674898	1.12603	2.5856	0.0043857	UP	uncharacterized LOC107800424, transcript variant X4
107800483	NW_015802389.1	-	203239	205322	1427	0.31915	0.185392	0.361779	2.7356	1.96478	2.26221	9.00197	8.0086	9.24739	0.288774	2.32087	8.75265	2.7102	1.6532e-12	UP	uncharacterized LOC107800483, transcript variant X2
107800497	NW_015932720.1	-	66922	70402	1887	1.66606	1.37732	1.58332	7.08559	8.56766	8.40757	27.2091	22.1873	24.2764	1.54223	8.02027	24.5576	2.0797	1.3865e-39	UP	mitochondrial arginine transporter BAC2
107800596	NW_015932842.1	+	1017	13995	2443	2.73242	2.71766	3.48773	1.13102	0.665786	0.895214	0.154251	0.170525	0.170933	2.97927	0.89734	0.165236	-2.0278	2.1782e-20	DOWN	low affinity sulfate transporter 3-like
107800636	NW_015932890.1	-	58825	62004	1450	0	0.0162946	0	0.791298	1.02713	0.971436	18.9197	15.0404	17.4523	0.00543154	0.929955	17.1375	7.1174	6.7297e-15	UP	branched-chain-amino-acid aminotransferase 2, chloroplastic-like
107800743	NW_015933055.1	-	68886	72372	1197	0	0.434251	0.300445	0	0	0	0	0	0	0.244899	0	0	#NAME?	0.0051991	DOWN	peroxidase N-like
107800765	NW_015933076.1	-	7277	15755	4311	1.17381	1.84151	1.56577	0.554031	0.295471	0.356836	0.0874122	0.294736	0.232478	1.52703	0.402113	0.204875	-2.2208	4.2237e-11	DOWN	ABC transporter B family member 19-like
107800767	NW_015933076.1	-	37440	38292	688	1.47102	1.61407	1.52796	15.8602	11.6782	13.6041	54.4985	44.6565	46.9787	1.53768	13.7142	48.7113	2.859	1.0997e-27	UP	uncharacterized LOC107800767
107800782	NW_015933096.1	+	38927	42175	1783	0.27777	0.636066	0.574072	0.0787974	0.0549539	0.0103948	0.0528371	0.116823	0.105393	0.495969	0.0480487	0.0916844	-3.6549	3.7412e-07	DOWN	cytochrome P450 84A1-like
107800824	NW_015933163.1	+	49596	51399	1804	0.0119364	0	0	0.18172	0.108628	0.0821906	0.0104444	0	0	0.00397879	0.12418	0.00348147	4.6595	0.013602	UP	molybdate transporter 1-like
107800850	NW_015933203.1	-	37632	40245	1568	0.98877	1.25068	0.935074	0.268806	0.149974	0.401885	0.612836	0.810336	0.452743	1.05817	0.273555	0.625305	-2.2552	2.3863e-08	DOWN	basic leucine zipper 61-like
107800898	NW_015933271.1	-	4	2006	950	0.158666	0.32332	0.291201	2.58808	2.10405	2.18506	1.28917	1.92948	2.57147	0.257729	2.2924	1.93004	2.8571	2.9388e-11	UP	remorin-like
107800941	NW_015933343.1	-	32952	34134	1183	0.0182022	0.0399446	0.233847	0.930304	1.4743	0.595343	1.14675	2.76437	1.48256	0.0973312	0.999982	1.79789	3.0768	0.00012918	UP	protein EXORDIUM-like
107800953	NW_015933351.1	+	1454	8482	1985	0.292895	0.368989	0.501716	2.27671	2.20153	2.1942	3.91072	5.91834	6.39532	0.387867	2.22415	5.40813	2.2239	1.6825e-15	UP	calmodulin-binding protein 60 A-like
107800971	NW_015933396.1	+	52619	53672	1054	1.94085	2.51067	1.86352	18.6172	15.7851	14.5951	6.95391	6.79828	7.44845	2.10501	16.3325	7.06688	2.6585	3.9407e-32	UP	glutaredoxin-C9-like
107800977	NW_015933414.1	-	15264	24579	1381	0.159034	0.279199	0.326902	0.138351	0.0289462	0.0273766	0.0417468	0.0923026	0	0.255045	0.0648914	0.0446831	-2.2626	0.010749	DOWN	uncharacterized LOC107800977, transcript variant X2
107800981	NW_015802523.1	+	148512	149360	849	0.202904	0.389613	0.162921	2.12371	0.553967	1.87741	1.48692	1.12858	2.82819	0.251813	1.51836	1.81456	2.2906	0.0097066	UP	B-box zinc finger protein 32
107801006	NW_015933480.1	-	38082	39751	1172	0	0.100799	0.0944166	0.37961	0.317692	0.442791	0.112536	0.408772	0.302859	0.0650718	0.380031	0.274722	2.2511	0.010822	UP	protein MIZU-KUSSEI 1-like
107801034	NW_015933532.1	-	3086	11299	2693	0.359029	0.365804	0.549108	0.0743659	0.116693	0.139796	0.0822782	0.140573	0.0911766	0.424647	0.110285	0.104676	-2.2445	1.3471e-05	DOWN	calcium-dependent protein kinase 26-like, transcript variant X2
107801047	NW_015933560.1	+	12559	14578	2020	0.6929	0.584832	0.766925	9.56345	9.08039	9.42296	2.60239	3.67096	3.90714	0.681552	9.3556	3.3935	3.4814	7.8363e-95	UP	ninja-family protein AFP1-like
107801071	NW_015933629.1	-	7847	13445	2649	1.13803	0.704624	0.783241	0.176791	0.110966	0.0559727	0.426766	0.684098	0.425629	0.875299	0.114576	0.512164	-3.2269	4.6357e-12	DOWN	subtilisin-like protease SBT5.3
107801151	NW_015933709.1	+	286057	288245	1442	8.03389	13.6815	11.4532	100.549	110.798	91.0247	451.508	411.84	428.217	11.0562	100.791	430.522	2.8921	1.7687e-56	UP	glucan endo-1,3-beta-glucosidase, basic vacuolar
107801186	NW_015933764.1	+	64167	64840	674	2.9712	3.01475	3.32461	0.555868	0.029075	0.219988	0.866607	1.23618	1.17718	3.10352	0.26831	1.09332	-3.826	9.9908e-20	DOWN	glutaredoxin-C11-like
107801199	NW_015933775.1	+	51171	53513	1520	0.0566663	0.202075	0.1092	2.21835	2.14015	2.30455	3.8799	4.44	4.25831	0.122647	2.22102	4.19274	3.8807	3.4959e-23	UP	heat stress transcription factor C-1-like
107801303	NW_015933891.1	-	9804	10905	796	16.9771	16.664	17.6994	4.80705	5.89872	4.64516	1.89841	2.41351	2.31409	17.1135	5.11698	2.20867	-2.0389	7.0599e-43	DOWN	uncharacterized LOC107801303, transcript variant X1
107801320	NW_015933954.1	+	45534	46371	838	6.01285	5.69534	8.71517	0.670624	2.22157	1.41548	2.04606	1.31739	2.21751	6.80779	1.43589	1.86032	-2.5423	2.6339e-10	DOWN	glutaredoxin-C13-like
107801325	NW_015933972.1	+	79645	83497	1774	0.169935	0.173142	0.296289	0.0527981	0	0	0	0	0	0.213122	0.0175994	0	-3.8801	0.00013455	DOWN	endoglucanase 11-like
107801383	NW_015934040.1	+	9802	14504	2834	0.16716	0.325145	0.283083	0.016525	0	0	0	0	0.00736748	0.258463	0.00550834	0.00245583	-5.8355	1.0718e-10	DOWN	PF00999:Sodium/hydrogen exchanger family
107801407	NW_015802628.1	-	14731	16374	588	0.183105	0.642917	0.752764	8.68143	2.79951	4.9487	3.26846	2.26717	2.37912	0.526262	5.47654	2.63825	3.0872	0.0010058	UP	fruit protein pKIWI501-like
107801424	NW_015934082.1	-	86915	90631	3717	0.185381	0.108061	0.0744258	0.0944954	0.0105443	0.00498627	0	0	0	0.122623	0.0366753	0	-2.0316	0.0091785	DOWN	putative disease resistance protein RGA4
107801440	NW_015802631.1	-	9295	10485	1191	18.7489	20.4134	14.796	6.11449	5.56141	3.79705	4.4138	7.20554	5.60993	17.9861	5.15765	5.74309	-2.0984	3.8406e-17	DOWN	nuclear transcription factor Y subunit B-3-like
107801441	NW_015934100.1	+	6	3070	1437	0.0599393	0.0657682	0.0577538	0.456261	0.681857	0.851247	1.52097	0.565313	1.42393	0.0611538	0.663122	1.17007	3.1368	3.3216e-06	UP	high affinity nitrate transporter 2.7-like
107801466	NW_015802636.1	+	60628	62065	790	0.109029	0	0.0350178	6.13557	6.52392	8.39894	2.67123	3.40129	4.73091	0.0480156	7.01948	3.60114	6.8867	5.2456e-52	UP	uncharacterized LOC107801466
107801497	NW_015934184.1	+	175975	177081	741	0.033964	0.559004	0.261805	0	0	0	0	0	0	0.284924	0	0	#NAME?	0.011581	DOWN	uncharacterized LOC107801497, transcript variant X2
107801729	NW_015934548.1	+	30879	43560	1741	0.989464	1.2214	1.52542	0.215195	0.348934	0.298076	2.43503	2.5723	1.60703	1.24543	0.287402	2.20479	-2.4127	4.6016e-11	DOWN	linolenate hydroperoxide lyase, chloroplastic-like
107801823	NW_015802704.1	+	924	5584	1004	0.364606	0.564794	0.303092	0	0.039037	0.0738405	0.469166	0.663892	0.603092	0.410831	0.0376258	0.578717	-3.7598	0.00014568	DOWN	SAGA-associated factor 29-like
107801981	NW_015934914.1	-	52384	60225	2850	0.197832	0.242116	0.234607	1.92789	1.66882	1.83375	1.8642	2.01672	2.44946	0.224852	1.81015	2.11013	2.7114	2.3205e-22	UP	uncharacterized LOC107801981, transcript variant X2
107801990	NW_015934924.1	-	3589	5750	1586	0.515928	1.45994	1.77915	0.236227	0.197696	0.373951	0.14256	0.774872	0.0921539	1.25167	0.269291	0.336529	-2.5152	0.0030251	DOWN	aspartyl protease AED3-like
107802030	NW_015934992.1	+	24075	24742	459	0.28148	0	0.241081	0.765227	0.725799	1.5344	1.64198	0.363043	0.727824	0.174187	1.00848	0.910949	2.2302	0.01122	UP	uncharacterized LOC107802030
107802057	NW_015935048.1	-	32619	34389	1771	0.0729527	0.240141	0.281171	0.859422	1.04013	1.41281	0.883039	0.670405	0.683799	0.198088	1.10412	0.745748	2.1812	7.5525e-08	UP	neoxanthin synthase, chloroplastic
107802072	NW_015935062.1	+	3732	5854	1218	0.123754	0	0.0227127	0.480623	0.450496	0.502152	2.36682	1.76145	1.14854	0.0488223	0.477757	1.75894	2.9852	0.00076662	UP	protein LURP-one-related 4-like
107802100	NW_015935093.1	+	6507	8662	1695	1.6007	2.71818	1.9422	0.414442	0.508702	0.75448	0.47799	0.835642	0.295638	2.08702	0.559208	0.536424	-2.2021	2.0507e-07	DOWN	transcription factor MYB86-like
107802101	NW_015935093.1	-	63702	68921	1797	6.50781	6.00056	6.35834	44.2747	49.1096	48.3178	79.3027	67.6996	77.592	6.28891	47.234	74.8647	2.6104	1.507e-166	UP	pectin acetylesterase 12-like, transcript variant X1
107802108	NW_015935114.1	+	4727	10222	3094	0.00766852	0.100971	0.0394075	0.466985	0.265196	0.204613	0.26169	0.140941	0.0520499	0.049349	0.312265	0.15156	2.3687	0.0024106	UP	two-component response regulator-like APRR5, transcript variant X2
107802165	NW_015935222.1	+	18327	22353	1964	1.0964	1.04662	1.32404	0.131148	0.0798231	0.245358	0.105529	0.456046	0.233884	1.15569	0.15211	0.265153	-3.2294	1.0343e-16	DOWN	polygalacturonase At1g48100-like
107802177	NW_015935240.1	-	70898	71729	832	0	0	0	0.900614	1.55454	0.779674	0	0.100142	0.200764	0	1.07827	0.100302	Inf	6.956e-10	UP	transcription factor TGA6-like
107802182	NW_015935248.1	+	2863	5579	2204	0	0	0	0.201862	0.222284	0.100911	0	0.0756066	0.0568406	0	0.175019	0.0441491	Inf	5.3965e-05	UP	putative late blight resistance protein homolog R1B-14
107802218	NW_015935303.1	+	112272	114034	940	0	0.301624	0.206009	0.896781	1.12576	0.532359	37.062	51.5201	50.1107	0.169211	0.851634	46.2309	2.0408	0.0013174	UP	probable glutathione S-transferase
107802253	NW_015935364.1	+	1909	3687	676	1.36972	2.58641	1.84154	0	0.347868	0.493508	0.0278723	2.40342	1.29724	1.93256	0.280459	1.24284	-3.0919	1.7258e-07	DOWN	uncharacterized LOC107802253
107802255	NW_015935371.1	-	14506	20576	4592	141.743	140.04	128.621	41.3553	42.3042	40.7166	8.98592	12.6602	10.7444	136.801	41.4587	10.7968	-2.0208	3.1389e-122	DOWN	magnesium-chelatase subunit ChlH, chloroplastic
107802289	NW_015935448.1	-	7	2496	1450	0.222757	0.179241	0.114472	0.597511	1.04065	1.38046	0.467794	0.158018	0.619184	0.172157	1.00621	0.414998	2.2418	0.00014607	UP	probable protein arginine N-methyltransferase 3
107802501	NW_015935759.1	-	16964	19442	1071	215.573	228.507	214.803	43.443	28.1964	27.0136	84.5326	74.7221	89.4638	219.628	32.8843	82.9062	-3.0355	2.7507e-281	DOWN	aquaporin TIP2-1-like
107802502	NW_015935762.1	+	15749	16572	824	0	0.114695	0.0335729	0.539931	0.618338	0.562317	0.59452	0.884753	0.532122	0.0494227	0.573529	0.670465	3.2391	0.001105	UP	17.3 kDa class II heat shock protein-like
107802503	NW_015935762.1	+	11456	12257	802	0.322193	0.206223	0.275951	2.01459	3.02989	2.1492	1.31563	0.857079	1.69222	0.268122	2.39789	1.28831	2.8631	4.4277e-10	UP	17.3 kDa class II heat shock protein-like
107802518	NW_015935790.1	-	2891	8502	793	0	0	0.0348853	3.07094	3.7315	3.22533	8.62489	11.5574	10.9795	0.0116284	3.34259	10.3873	7.8831	2.5964e-29	UP	probable WRKY transcription factor 50
107802530	NW_015935811.1	-	18001	19514	757	14.8201	15.8555	16.8469	1.63943	2.45928	1.61591	1.84186	0.467772	0.992946	15.8408	1.90487	1.10086	-3.3523	6.5794e-78	DOWN	zinc finger Ran-binding domain-containing protein 2-like
107802602	NW_015935939.1	-	27889	32520	1128	0.191406	0.273026	0.172132	1.37374	1.49805	2.25703	3.09841	3.1661	3.63766	0.212188	1.7096	3.30073	2.7076	1.5877e-09	UP	protein Iojap, chloroplastic-like, transcript variant X2
107802603	NW_015935939.1	-	32982	36135	1466	18.0521	19.9848	20.248	4.83972	6.68369	5.33515	2.28774	4.40463	3.43243	19.4283	5.61952	3.37493	-2.0872	7.6611e-76	DOWN	porphobilinogen deaminase, chloroplastic-like
107802604	NW_015935943.1	-	69208	71508	1296	0	0.0182309	0	0.144543	0.257054	0.171611	0.0145384	0	0.0644427	0.00607696	0.191069	0.026327	4.6737	0.0070821	UP	uncharacterized LOC107802604
107802676	NW_015936061.1	-	15899	26701	3218	0.9435	1.68136	2.14057	0.0800421	0.0548071	0.0287973	0.925106	1.40461	2.3358	1.58848	0.0545488	1.55517	-5.1536	1.3273e-11	DOWN	beta-galactosidase 10-like
107802683	NW_015936081.1	-	10728	13050	811	1.06468	1.16822	1.40201	0	0	0	3.86616	2.96095	3.01965	1.21164	0	3.28225	#NAME?	1.4354e-16	DOWN	uncharacterized LOC107802683, transcript variant X2
107802693	NW_015936089.1	+	49063	52883	2492	0.319715	0.341324	0.555057	0	0	0	0	0	0	0.405365	0	0	#NAME?	8.1649e-17	DOWN	uncharacterized LOC107802693
107802756	NW_015936163.1	-	87205	92049	730	0.501458	0.744419	0.644232	0.256613	0.0268446	0.177723	0.774317	1.99736	0.629244	0.630036	0.153727	1.13364	-2.3332	0.0025865	DOWN	uncharacterized LOC107802756
107802774	NW_015936174.1	-	31382	32052	671	202.945	231.342	202.677	53.6019	43.8952	61.8167	18.4767	74.2851	38.2427	212.322	53.1046	43.6681	-2.2994	6.0321e-72	DOWN	U1 small nuclear ribonucleoprotein C-2-like
107802824	NW_015936273.1	+	10806	16117	1483	0.363001	1.16304	0.820781	0.252633	0.145356	0.112479	0	0.0421368	0.0563168	0.782274	0.170156	0.0328179	-2.4932	0.0021294	DOWN	expansin-B3-like
107802906	NW_015936359.1	+	1502	4626	2878	0.905322	1.2807	1.44184	0.138315	0.0885182	0.251155	0.032734	0.0651378	0.0725485	1.20929	0.15933	0.0568068	-3.2267	5.0659e-16	DOWN	PF00487:Fatty acid desaturase
107802909	NW_015936361.1	-	15345	18940	1351	14.3767	15.0053	16.6681	4.07309	4.7142	5.30914	7.40559	9.75955	8.25287	15.35	4.69881	8.47267	-2.007	1.2915e-56	DOWN	dihydrodipicolinate reductase-like protein CRR1, chloroplastic
107802920	NW_015936377.1	-	14743	17197	1177	6.18371	6.50401	5.14735	1.23347	0.616035	1.88961	0.784404	3.8226	2.78511	5.94502	1.24637	2.46404	-2.5583	6.4874e-27	DOWN	bidirectional sugar transporter SWEET1-like
107802952	NW_015936428.1	+	54463	59127	1102	3.39998	3.15172	3.18815	0.849944	0.871354	1.05956	0.735203	0.585951	0.776821	3.24662	0.926954	0.699325	-2.1084	1.0871e-14	DOWN	axial regulator YABBY 1-like
107802979	NW_015802924.1	+	70873	76787	2697	3.23088	3.05985	2.56235	0.745856	0.377805	0.784548	0.544878	1.58885	1.23386	2.95103	0.63607	1.12253	-2.5153	2.375e-31	DOWN	interactor of constitutive active ROPs 3-like, transcript variant X1
107803045	NW_015936605.1	-	5816	11436	1848	0.43113	1.16346	0.988002	0.291432	0.148459	0.0702044	0.0305872	0.293057	0.124282	0.860865	0.170032	0.149309	-2.629	0.00024687	DOWN	endoglucanase 11-like
107803082	NW_015936678.1	-	26856	30907	3469	0.310366	0.504011	0.287087	2.13977	2.28787	2.11573	2.5908	3.62672	3.29834	0.367155	2.18112	3.17195	2.2718	8.6673e-25	UP	LEAF RUST 10 DISEASE-RESISTANCE LOCUS RECEPTOR-LIKE PROTEIN KINASE-like 1.1
107803092	NW_015936707.1	-	118883	119230	348	0.866278	0.611049	0.317978	4.77739	5.06808	5.48563	10.5037	9.27756	7.31981	0.598435	5.11037	9.03369	2.7913	5.7855e-09	UP	uncharacterized LOC107803092
107803115	NW_015936728.1	-	29598	30701	761	0	0.248381	0.254466	0	0	0	0.0247591	0	0	0.167616	0	0.00825305	#NAME?	0.013613	DOWN	anther-specific protein LAT52
107803144	NW_015936770.1	+	72481	73190	710	48.4952	46.3227	42.3923	588.961	603.216	613.318	1191.3	1066.48	1098.55	45.7367	601.831	1118.78	3.4189	0	UP	14 kDa proline-rich protein DC2.15-like
107803183	NW_015936864.1	-	74381	77160	1525	0.0141201	0.0774663	0.0181404	0.921283	0.514008	0.243068	0.0617761	0	0.0821486	0.0365756	0.559453	0.0479749	3.6423	0.0025485	UP	gibberellin 20 oxidase 1-like
107803188	NW_015802956.1	-	76124	77569	634	63.309	70.5462	54.63	1412.42	1605.1	1557.85	1709.99	1483.08	1520.45	62.8284	1525.12	1571.17	4.302	1.5782e-301	UP	snakin-2
107803191	NW_015936870.1	+	2740	9374	1949	0.0441933	0	0	1.24949	1.35738	1.39789	0	0.0534367	0.0321387	0.0147311	1.33492	0.0285251	6.1924	1.0751e-25	UP	cytochrome P450 76A1
107803213	NW_015936924.1	+	3522	4962	1056	0.16313	0.738351	0.314364	0.0221742	0.0185574	0.0702044	0	0	0	0.405282	0.0369787	0	-3.7621	0.0096495	DOWN	cyclin-U2-2-like
107803257	NW_015802982.1	+	6180	10020	2507	2.52523	1.99799	2.94627	17.597	19.4793	16.7745	5.75698	4.07121	5.10534	2.48983	17.9503	4.97784	2.5533	7.0726e-71	UP	mechanosensitive ion channel protein 6-like
107803360	NW_015937216.1	+	43528	49747	1775	0.263672	0.562553	0.545754	0.0318584	0.159972	0.0756489	0.0128175	0.155868	0.227259	0.457326	0.0891598	0.131982	-2.6544	0.00010949	DOWN	phosphoglycerate mutase-like protein 4, transcript variant X1
107803381	NW_015937234.1	-	38548	51973	1182	0.0952797	0.355454	0.0244815	1.26405	1.45674	0.869292	1.8008	1.67743	1.20103	0.158405	1.19669	1.55975	2.6182	1.2788e-06	UP	uncharacterized LOC107803381, transcript variant X3
107803386	NW_015937239.1	-	11179	19010	1828	0.212034	0.142177	0.121068	0.0256192	0.0107202	0.0101389	0	0.0113948	0.0913761	0.158426	0.0154928	0.034257	-3.6499	0.001379	DOWN	probable L-gulonolactone oxidase 6
107803501	NW_015937438.1	-	19459	23813	1883	1.68103	1.68138	1.85113	11.2168	10.1781	8.17936	3.0619	3.26327	3.98073	1.73785	9.85809	3.4353	2.2082	1.2898e-18	UP	ninja-family protein AFP3-like
107803516	NW_015803056.1	+	627	2194	1568	0.769043	1.56711	0.952717	0.134403	0	0.0591007	0.0480656	0.0132842	0	1.09629	0.0645012	0.0204499	-4.3828	5.1646e-09	DOWN	E3 ubiquitin-protein ligase RHA1B-like
107803523	NW_015937468.1	-	47618	49088	1471	21.6064	26.3578	25.3133	7.44981	6.08813	5.59421	0.537969	2.63379	1.50457	24.4258	6.37738	1.55878	-2.2336	1.4112e-48	DOWN	DNA-damage-repair/toleration protein DRT100-like
107803548	NW_015937517.1	+	135365	136223	859	0.777101	1.07271	1.51363	41.38	35.6343	34.824	44.7902	35.7668	40.9325	1.12115	37.2794	40.4965	4.7607	7.1295e-106	UP	translocator protein homolog
107803559	NW_015937524.1	+	16488	20949	819	0.262921	0.605826	0.371556	2.91627	3.18235	1.76514	1.35734	0.915588	1.09623	0.413434	2.62125	1.12305	2.3701	9.6134e-07	UP	homeobox-leucine zipper protein HOX3-like
107803632	NW_015937669.1	-	10460	13166	2581	0	0.00915429	0	0.0907243	0.060741	0.186704	0.0657014	0.0161407	0.0161793	0.00305143	0.112723	0.0326738	4.8986	0.0024955	UP	pentatricopeptide repeat-containing protein At5g08305-like
107803776	NW_015937991.1	-	39787	44008	2065	0.177271	0.0343253	0.12057	0.351523	0.71174	0.93343	0.702572	1.16	1.11222	0.110722	0.665564	0.991599	2.2836	0.00095164	UP	phosphatidylinositol N-acetylglucosaminyltransferase subunit P-like
107803794	NW_015803128.1	+	108774	111344	2220	0.00970839	0	0.0623626	0.242816	0.141364	0.158767	3.08365	3.35265	2.12748	0.0240237	0.180982	2.85459	2.6275	0.0073591	UP	ethylene-responsive transcription factor ABR1-like, transcript variant X2
107803818	NW_015938075.1	+	508	1979	1472	2.15039	2.82499	1.46589	0.604488	0.452638	0.604369	0.601603	1.10374	0.96454	2.14709	0.553832	0.889962	-2.2557	2.0041e-06	DOWN	probable membrane-associated kinase regulator 1
107803826	NW_015938080.1	+	3886	5849	604	1.17648	0.860594	0.687021	0	0.421781	0.0306854	0	0.137944	0.0345686	0.908033	0.150822	0.0575044	-2.8837	0.00014485	DOWN	uncharacterized LOC107803826
107803899	NW_015938192.1	+	50162	54040	2905	0	0.0162666	0.0380917	0.177333	0.0944413	0.280721	0.110261	0.186427	0.086249	0.0181194	0.184165	0.127646	3.0505	0.00072358	UP	cation/H(+) antiporter 15-like
107803914	NW_015788820.1	+	17998	20526	2529	0.017029	0.0560551	0.0656324	0.388877	0.154975	0.271157	0.379963	0.658904	0.660481	0.0462388	0.27167	0.566449	2.2611	0.0015924	UP	putative disease resistance protein RGA3
107803969	NW_015938294.1	-	61159	64028	1100	0.861328	1.05249	1.83589	11.0481	6.48468	6.20046	7.00569	8.54014	7.68743	1.2499	7.91107	7.74442	2.3702	1.4014e-05	UP	xyloglucan endotransglucosylase/hydrolase protein 24-like
107803972	NW_015938309.1	-	5606	7051	1353	0.381964	0.558811	0.28625	1.24608	2.34637	3.26023	1.96355	1.70886	1.60492	0.409008	2.28423	1.75911	2.1766	0.00072991	UP	uncharacterized LOC107803972
107803991	NW_015938357.1	+	23718	25773	539	0.0399503	0	0.205299	1.17297	1.09072	1.16912	1.2934	0.270514	0.929697	0.0817498	1.14427	0.831204	3.5186	5.8362e-05	UP	uncharacterized LOC107803991
107804012	NW_015938432.1	+	11167	16022	2621	2.79694	3.28222	2.66374	0.822024	0.422594	0.920192	0.321273	0.0626769	0.251307	2.9143	0.721604	0.211752	-2.3151	1.2071e-25	DOWN	beta-amyrin 28-oxidase-like, transcript variant X2
107804019	NW_015938467.1	-	14968	16709	656	9.12535	11.8136	12.4826	4.10493	2.24046	3.22084	2.06799	2.25442	1.36862	11.1405	3.18875	1.89701	-2.1015	4.623e-18	DOWN	uncharacterized LOC107804019
107804056	NW_015938524.1	-	10051	28377	2560	0.311222	0.369175	0.194513	2.25013	1.92138	2.33847	1.55297	1.29371	0.913476	0.291637	2.16999	1.25339	2.5944	2.4739e-22	UP	beta-amyrin synthase-like
107804089	NW_015938570.1	-	173819	179026	1802	0.382388	0.996486	0.98252	0.090961	0.108749	0.092567	0.010456	0.150269	0	0.787131	0.0974257	0.053575	-3.3094	2.4944e-05	DOWN	endoglucanase 11-like
107804147	NW_015938678.1	+	48767	52081	2439	3.03707	3.60366	3.74299	0.499233	0.586531	0.699108	0.409434	0.725919	0.719095	3.46124	0.594958	0.61815	-2.8399	8.5686e-46	DOWN	uncharacterized LOC107804147
107804149	NW_015938678.1	+	27580	32956	2022	0.706185	1.47819	1.32598	7.07677	6.28831	6.43359	4.48703	4.42445	4.75107	1.17012	6.59955	4.55418	2.1996	1.7865e-38	UP	transcriptional activator TAF-1-like, transcript variant X3
107804325	NW_015803306.1	+	7445	9138	1190	0.506664	0.49637	0.557931	0.0196773	0	0.124598	0.0791668	0.0175039	0.0877288	0.520321	0.0480918	0.0614665	-3.7507	2.9174e-06	DOWN	xylem cysteine proteinase 1-like
107804361	NW_015939018.1	+	133197	136902	2018	0.256094	0.409788	0.178213	0.0580177	0.10682	0.0642903	0	0	0	0.281365	0.0763759	0	-2.1801	0.0014162	DOWN	PF00501:AMP-binding enzyme|PF13193:AMP-binding enzyme C-terminal domain
107804371	NW_015939027.1	-	22239	24149	656	0.426725	0.25212	0.210854	0	0	0	0.0287221	0.12701	0	0.296566	0	0.0519107	#NAME?	0.00078814	DOWN	uncharacterized LOC107804371
107804422	NW_015939119.1	-	35450	42436	3455	0.62948	0.506053	0.648564	3.87668	4.39576	4.28078	2.01778	2.93001	2.73759	0.594699	4.18441	2.5618	2.5166	5.755e-50	UP	probable LRR receptor-like serine/threonine-protein kinase At3g47570
107804437	NW_015939148.1	+	4312	7243	2176	0.791662	0.944654	0.711943	0.225981	0.189121	0.264041	0	0.00957243	0	0.816086	0.226381	0.00319081	-2.1506	2.0836e-08	DOWN	ankyrin repeat-containing protein At5g02620-like
107804465	NW_015939176.1	+	88765	89413	649	5.7068	6.44379	6.4791	0.938081	1.02663	0.685386	1.33547	1.76522	0.450404	6.2099	0.883366	1.1837	-3.1089	2.2773e-27	DOWN	histone H2B.2-like
107804485	NW_015939197.1	-	12529	15765	1415	0.273921	0.200372	0.410562	0.0496451	0.0415475	0.0130982	0	0.0883235	0.0885347	0.294952	0.0347636	0.0589527	-3.3735	0.00027823	DOWN	F-box protein At4g35930-like
107804502	NW_015939212.1	+	13509	18003	2467	11.2598	12.2685	11.3931	2.67665	2.30361	2.35149	0.328412	0.557258	0.583981	11.6405	2.44392	0.489884	-2.5496	6.5312e-106	DOWN	abscisic acid 8'-hydroxylase 4-like
107804545	NW_015939284.1	+	14741	17840	1897	0.0794583	0.149461	0.218746	0	0.0826424	0	0	0.0109803	0	0.149222	0.0275475	0.0036601	-2.7233	0.013937	DOWN	polygalacturonase At1g48100-like
107804558	NW_015939305.1	+	4188	5377	1190	0.416188	0.297822	0.278965	0.0196773	0	0.0622991	0.0791668	0.210047	0.193003	0.330992	0.0273254	0.160739	-3.9119	0.00012582	DOWN	protein YLS9-like
107804587	NW_015939378.1	+	6142	7828	1687	0.0255284	0.0980382	0	0.305365	0.348487	0.318604	2.05505	1.62982	1.74511	0.0411889	0.324152	1.81	2.6734	0.0021506	UP	cinnamate beta-D-glucosyltransferase-like
107804588	NW_015939380.1	+	19966	22727	683	0.378329	0.20756	0.607556	0	0	0.0814084	0	0	0.0305702	0.397815	0.0271361	0.0101901	-4.1912	0.0016957	DOWN	GDSL esterase/lipase At5g45960-like
107804605	NW_015939414.1	+	2187	2785	599	0.107846	0	0.0923675	0.703651	1.17776	1.11389	2.6737	1.53006	2.71886	0.0667378	0.998434	2.30754	3.6039	8.2607e-05	UP	uncharacterized LOC107804605
107804636	NW_015939455.1	+	23338	27202	3380	0.0318539	0.0838836	0.0982156	0.457235	0.284092	0.334489	0.139362	0.135577	0.154434	0.0713177	0.358605	0.143124	2.0365	8.083e-05	UP	pentatricopeptide repeat-containing protein At2g44880-like
107804687	NW_015939573.1	-	10035	13522	3387	0.432317	0.530165	0.35938	3.04884	2.49369	2.26545	7.11501	8.47452	8.61809	0.440621	2.60266	8.06921	2.2648	4.2911e-18	UP	receptor-like protein kinase HAIKU2
107804719	NW_015939606.1	-	114428	118821	984	0	0	0.0281139	0.190374	0.597456	0.791084	0.0382962	0.338693	0.106095	0.0093713	0.526305	0.161028	5.521	0.00011437	UP	protein FLOWERING LOCUS T-like
107804786	NW_015939708.1	-	12547	13330	784	0	0	0	1.88164	1.34976	0.520086	2.28312	4.17124	3.67521	0	1.2505	3.37652	Inf	1.8939e-06	UP	uncharacterized LOC107804786
107804788	NW_015939712.1	+	5608	10029	785	0.301739	0.240787	0.246686	0	0.0499276	0.0236102	0.240022	0.106138	0	0.263071	0.0245126	0.115387	-3.7241	0.0097208	DOWN	uncharacterized LOC107804788
107804814	NW_015939763.1	+	86759	91168	1611	1.51794	0.899102	1.27707	7.77123	13.0685	5.97758	9.89689	6.64001	9.43027	1.23137	8.93909	8.65572	2.5645	0.00010106	UP	serine carboxypeptidase-like 7, transcript variant X1
107804886	NW_015939915.1	-	31454	33691	2238	0.221297	0.158359	0.148333	0.742865	1.23464	0.786741	1.41439	1.48916	1.47406	0.175997	0.921414	1.4592	2.0897	4.9899e-06	UP	UDP-glycosyltransferase 71K1-like
107804926	NW_015939983.1	+	16235	22063	1855	5.53711	3.97396	3.37039	1.06035	1.04585	1.37881	0.0507863	0.51653	0.337673	4.29382	1.16167	0.301663	-2.1883	2.3896e-08	DOWN	internal alternative NAD(P)H-ubiquinone oxidoreductase A1, mitochondrial-like
107804928	NW_015788831.1	+	14627	17597	1572	30.9985	31.5631	32.5387	2.68122	3.46555	3.45449	0.191773	0.225257	0.159385	31.7001	3.20042	0.192138	-3.6072	2.9311e-246	DOWN	protochlorophyllide reductase-like
107804965	NW_015940062.1	-	21507	22796	567	1.40517	1.33346	1.26855	0.330384	0.38018	0.457629	0.0332305	0.146946	0.220947	1.33572	0.389398	0.133708	-2.079	0.00040728	DOWN	protein RADIALIS-like 5
107804984	NW_015803465.1	+	36945	42959	1762	0.26886	0.375461	0.329708	0.0132894	0.0778524	0.115706	0	0.0945726	0.0473994	0.324676	0.0689492	0.047324	-2.5414	0.00058031	DOWN	glutamate decarboxylase-like
107805029	NW_015940171.1	+	54216	58457	1440	15.7761	17.5071	17.1748	4.06527	2.76257	4.01569	0.863578	1.37418	0.75398	16.8193	3.61451	0.997245	-2.5171	1.4214e-91	DOWN	probable pectate lyase 5
107805051	NW_015940204.1	+	2170	4337	1056	1.57013	1.4767	1.46703	0.443484	0.593836	0.298369	0.0892126	0.650926	0.118633	1.50462	0.445229	0.286257	-2.0519	2.6527e-07	DOWN	thaumatin-like protein
107805054	NW_015940204.1	+	41984	44609	2626	0.0574	0.0359897	0.0105347	0.151588	0.201488	0.218794	0.186552	0.0951848	0.166972	0.0346415	0.190623	0.149569	2.1545	0.012598	UP	pentatricopeptide repeat-containing protein At3g18020-like
107805107	NW_015940304.1	+	4704	7853	1902	0.0227383	0.0249495	0.0146062	0.247265	0.0724266	0.31314	0.129325	0.109977	0.176384	0.0207647	0.210944	0.138562	3.0398	0.0051901	UP	transcription factor bHLH90-like, transcript variant X1
107805115	NW_015940314.1	-	5812	8326	2295	0.356541	0.525049	0.904054	2.62218	3.27036	3.33531	7.41353	9.90201	8.90674	0.595215	3.07595	8.74076	2.0742	5.8914e-19	UP	AAA-ATPase At3g28510-like, transcript variant X2
107805162	NW_015940364.1	+	6888	10361	1506	11.5673	10.9664	11.0583	3.9804	3.07091	2.9167	1.28864	2.90453	2.75897	11.1973	3.32267	2.31738	-2.0495	2.6293e-52	DOWN	peroxidase 43-like
107805168	NW_015940384.1	-	23473	26316	1432	1.56127	1.32299	1.52917	6.55579	8.00463	8.1161	6.8171	4.51582	6.61008	1.47114	7.55884	5.981	2.0621	4.3248e-29	UP	PLASMODESMATA CALLOSE-BINDING PROTEIN 1-like, transcript variant X2
107805255	NW_015940597.1	+	23523	28727	2124	0.354832	0.62294	0.599128	0.187416	0.14762	0.0959857	0.0177417	0.00980679	0.00983025	0.525633	0.143674	0.0124596	-2.164	8.3877e-06	DOWN	rho guanine nucleotide exchange factor 8-like
107805306	NW_015940663.1	+	67863	72263	2008	0.407501	1.00016	1.15726	7.94137	5.25048	5.63957	22.7921	24.8856	22.1064	0.854973	6.27714	23.2614	2.5827	3.3368e-11	UP	ammonium transporter 2-like
107805342	NW_015940718.1	+	17699	20972	1145	4.88964	5.46831	5.31537	35.1546	36.2836	40.451	78.2466	63.071	67.2154	5.22444	37.2964	69.511	2.5368	1.0743e-114	UP	(+)-neomenthol dehydrogenase-like
107805374	NW_015940752.1	-	11223	12966	1566	0.92128	0.663855	0.794944	10.4669	9.38533	7.00646	144.405	125.523	138.303	0.79336	8.9529	136.077	3.2002	6.1111e-19	UP	NAC domain-containing protein 72-like
107805376	NW_015940762.1	+	32440	35826	3190	0.229508	0.481432	0.667753	2.98755	1.98423	2.04513	4.47121	4.23122	6.20493	0.459564	2.33897	4.96912	2.0549	1.3513e-07	UP	probable alpha,alpha-trehalose-phosphate synthase [UDP-forming] 11
107805478	NW_015940969.1	-	84080	85404	1143	0.0381119	0	0	0.269387	0.225447	0.426445	0.0833704	0.0921664	0	0.012704	0.307093	0.0585123	4.2824	0.0018469	UP	uncharacterized LOC107805478, transcript variant X1
107805529	NW_015941048.1	+	31587	32981	1395	0	0	0	0.402855	0.238811	0.279006	0	0.119453	0.0149673	0	0.306891	0.0448068	Inf	1.8072e-05	UP	putative UPF0481 protein At3g02645
107805530	NW_015941051.1	+	410	2278	1363	0.284371	0.398698	0.34504	0.0171797	0.0718876	0.190371	0.0138237	0.0305644	0.0153187	0.342703	0.0931461	0.0199023	-2.1893	0.0060947	DOWN	uncharacterized LOC107805530
107805556	NW_015941103.1	+	4447	5176	730	0.766936	0.776785	0.56844	0.0641533	0.268446	0.279279	0.0258106	0.0285337	0.028602	0.704054	0.203959	0.0276488	-2.0919	0.0041347	DOWN	calvin cycle protein CP12-2, chloroplastic-like
107805586	NW_015941143.1	-	4967	6004	569	0.454127	0.539813	0.437569	4.52681	3.4096	4.69049	15.8284	17.2787	17.9072	0.47717	4.20897	17.0047	2.8413	4.9359e-12	UP	uncharacterized LOC107805586
107805614	NW_015941208.1	-	6333	10038	788	0.409896	0.359805	1.0532	4.33849	2.73556	3.15172	2.34326	2.66979	2.35821	0.607634	3.40859	2.45709	2.1959	2.2788e-07	UP	sm-like protein LSM1B
107805615	NW_015941212.1	+	343	2590	1158	0.0557855	0.142824	0.215006	0	0	0	0	0	0	0.137872	0	0	#NAME?	0.0040189	DOWN	beta-galactosidase 16-like
107805627	NW_015803648.1	-	3865	8364	2053	0.0318853	0.023324	0.0546181	0.485425	0.551335	0.466551	1.44149	1.02812	1.4325	0.0366091	0.501104	1.3007	3.4804	3.1506e-07	UP	cytochrome P450 CYP72A219-like, transcript variant X2
107805630	NW_015941225.1	-	13748	16350	2113	7.62978	9.23394	10.0626	0.785585	1.21109	1.22178	0.632123	1.37311	0.82338	8.97545	1.07282	0.942872	-3.3636	4.8135e-48	DOWN	GDSL esterase/lipase At5g03980-like, transcript variant X3
107805712	NW_015941419.1	+	1009	1877	869	0.619482	0.407835	0.413847	8.70351	6.08869	11.2185	54.2702	49.6891	65.4735	0.480388	8.67023	56.4776	3.8711	2.1277e-13	UP	protein P21-like
107805737	NW_015941479.1	-	21920	28229	2068	0.0523413	0.0344587	0.21518	0.409808	0.733562	0.720816	2.69298	2.20751	3.04513	0.10066	0.621395	2.64854	2.3333	8.7518e-06	UP	putative glucuronosyltransferase PGSIP8, transcript variant X1
107805749	NW_015941496.1	+	17272	23521	2633	2.14269	3.8945	3.13099	0.586955	0.513545	0.696872	0.100184	0.696166	0.277547	3.05606	0.599124	0.357966	-2.6498	5.8079e-09	DOWN	long-chain-alcohol oxidase FAO4A-like
107805798	NW_015788853.1	+	3277	11660	1211	0.647902	0.606362	0.734444	0.269387	0.0173421	0.0164017	0	0.0184333	0.0554322	0.662903	0.101044	0.0246218	-3.0001	1.9267e-06	DOWN	uncharacterized LOC107805798, transcript variant X2
107805831	NW_015803671.1	-	8319	15357	3196	0.788293	0.791024	0.908863	0.0952464	0.165553	0.0811876	0.170967	0.254179	0.189457	0.829393	0.113996	0.204867	-3.1579	5.4657e-19	DOWN	DNA replication licensing factor MCM2-like
107805833	NW_015941644.1	-	13180	16110	2931	0.00734671	0	0.0377538	0.135814	0.0668597	0.189703	0.0707127	0.14924	0.0854839	0.0150335	0.130792	0.101812	2.8282	0.0059039	UP	putative pentatricopeptide repeat-containing protein At3g15200
107805897	NW_015803686.1	-	12972	14490	804	11.8647	10.1679	11.6643	1.92221	2.82737	2.74321	10.3348	15.0263	14.5429	11.2323	2.49759	13.3014	-2.4686	3.3873e-40	DOWN	uncharacterized protein At5g65660-like
107805959	NW_015941823.1	-	47458	51693	1608	0.0414632	0.0151651	0.106537	0.405796	0.402497	0.47584	0.314432	0.0133695	0.294832	0.0543884	0.428044	0.207544	2.683	0.00038678	UP	protein TIFY 6B-like, transcript variant X4
107806033	NW_015941967.1	-	37254	43367	1678	1.83507	2.06985	2.06079	34.3006	29.0912	27.7899	290.654	248.466	265.199	1.98857	30.3939	268.106	3.6372	2.6777e-61	UP	protein trichome birefringence-like 37
107806110	NW_015942139.1	-	10055	13915	1636	19.243	18.7602	19.9364	5.5391	5.68971	4.78077	1.87726	1.71883	1.88885	19.3132	5.33653	1.82831	-2.1525	9.2167e-87	DOWN	uncharacterized LOC107806110
107806147	NW_015788867.1	+	28183	35148	2912	0.0429119	0	0	2.53852	2.59309	2.60022	0.0525675	0.0498118	0	0.014304	2.57728	0.0341264	7.1844	3.6561e-65	UP	prolyl endopeptidase-like, transcript variant X1
107806180	NW_015942257.1	-	9644	11297	1479	0	0	0.0187046	0.142491	0.158999	0.250628	2.36955	2.29562	1.70819	0.00623486	0.184039	2.12445	4.5951	0.0038305	UP	uncharacterized LOC107806180
107806212	NW_015803748.1	+	7602	12228	3205	3.25854	3.78183	3.91008	24.2708	20.2141	19.3089	21.0404	24.2481	26.1302	3.65015	21.2646	23.8063	2.2461	4.0247e-29	UP	putative late blight resistance protein homolog R1A-3
107806227	NW_015942327.1	+	1861	6224	1176	0.0915527	0.100456	0.446953	0	0	0	0	0	0	0.212987	0	0	#NAME?	0.0092284	DOWN	-
107806312	NW_015942497.1	-	3591	6179	1423	8.18655	9.56379	10.5563	0.789857	1.12925	0.859622	1.37705	2.67872	1.80476	9.43554	0.926242	1.95351	-3.6454	8.6015e-64	DOWN	expansin-A1-like
107806412	NW_015942640.1	-	8201	8803	603	0.714203	0.901204	0.458774	0.0388324	0.259988	0.307363	2.12477	2.65983	2.04293	0.691393	0.202061	2.27585	-2.0816	0.010665	DOWN	uncharacterized LOC107806412
107806425	NW_015942673.1	-	28708	30545	1251	0	0.33996	0.398044	0.0187178	0	0	0	0	0	0.246001	0.00623926	0	-5.5799	0.0090972	DOWN	peroxidase 3-like
107806428	NW_015942681.1	-	131170	132780	730	3.6577	5.27567	3.67591	20.9781	25.1803	30.7715	29.9144	34.5258	28.2016	4.20309	25.6433	30.8806	2.3081	4.3271e-17	UP	kirola-like
107806440	NW_015942699.1	-	5345	7789	1142	2.33811	2.97926	2.73734	0.594626	0.669235	0.908846	2.09536	5.28948	4.18686	2.6849	0.724236	3.85723	-2.191	2.6601e-13	DOWN	bidirectional sugar transporter SWEET1-like
107806483	NW_015942786.1	-	5541	12485	3842	5.16521	5.97607	5.1907	1.77866	1.45721	1.72398	0.291263	0.433025	0.339458	5.444	1.65328	0.354582	-2.018	1.9576e-55	DOWN	125 kDa kinesin-related protein-like, transcript variant X2
107806498	NW_015942801.1	-	3470	10622	2372	0.227463	0.213929	0.236564	1.28387	1.23218	1.37047	1.97137	1.41449	1.73295	0.225985	1.29551	1.70627	2.2206	1.333e-09	UP	autophagy-related protein 18a-like, transcript variant X3
107806516	NW_015942822.1	-	58226	60327	1235	0.767175	1.10962	1.1424	0.151682	0.285618	0.195094	0.0305129	0.0168661	0	1.0064	0.210798	0.015793	-2.5518	1.7974e-07	DOWN	uncharacterized LOC107806516
107806557	NW_015942876.1	-	36596	42616	1250	0.344531	0.359134	0.7082	0.0374655	0.0783863	0.177926	0.0753668	0.0166637	0.0167036	0.470622	0.097926	0.0362447	-2.5689	0.00065763	DOWN	9-divinyl ether synthase-like
107806561	NW_015942878.1	-	34002	36261	1088	22.0874	26.7109	24.3332	3.12069	5.09727	3.6114	0.519532	2.85259	1.70797	24.3772	3.94312	1.69336	-2.9256	2.3882e-71	DOWN	palmitoyl-monogalactosyldiacylglycerol delta-7 desaturase, chloroplastic
107806604	NW_015942954.1	+	5170	8801	1504	4.78198	4.9171	5.46292	0.731749	0.938134	1.02282	0.526165	1.95278	0.680248	5.054	0.897567	1.05306	-2.7927	5.6612e-41	DOWN	phosphoenolpyruvate/phosphate translocator 2, chloroplastic-like
107806636	NW_015943004.1	+	39986	43912	1836	0.42222	0.656312	0.798581	0.127538	0.192123	0.111042	0.164198	0.124796	0.147839	0.625704	0.143568	0.145611	-2.4175	1.471e-06	DOWN	polygalacturonase At1g48100-like
107806663	NW_015943062.1	+	30484	37513	3185	43.3003	41.3904	46.2312	10.6906	13.217	14.782	24.9817	26.349	28.0958	43.6406	12.8965	26.4755	-2.0583	2.0658e-121	DOWN	BTB/POZ domain-containing protein At2g30600-like, transcript variant X2
107806690	NW_015943114.1	-	16359	17264	906	25.431	30.6163	27.7557	0.387681	0.346076	0.756906	0.0415932	2.66693	1.19838	27.9343	0.496888	1.3023	-6.1168	8.6379e-179	DOWN	auxin-binding protein ABP19a-like
107806721	NW_015943185.1	+	58513	63292	1771	0.133747	0.080047	0.0312412	0.304103	0.719242	0.61745	0.521312	0.270514	0.400848	0.0816783	0.546932	0.397558	2.438	0.00027125	UP	translation initiation factor eIF-2B subunit beta-like
107806780	NW_015943297.1	+	13823	15014	1192	494.577	574.506	542.466	68.3031	61.9462	58.4784	4.15719	26.072	22.2457	537.183	62.9092	17.4916	-3.3912	1.0427e-165	DOWN	chlorophyll a-b binding protein 40, chloroplastic-like
107806788	NW_015943308.1	-	4290	13390	577	1.1569	1.88363	1.77395	0.202911	0.47548	0.321213	0.914329	1.2274	0.904655	1.60482	0.333201	1.01546	-2.5652	6.8231e-06	DOWN	pseudo histidine-containing phosphotransfer protein 2-like
107806832	NW_015943393.1	+	27348	30493	2296	0	0	0.0188063	0.222857	0.0399658	0.188994	0.230558	0.0283203	0	0.00626877	0.150606	0.0862928	4.3003	0.013808	UP	heat stress transcription factor A-6b-like, transcript variant X1
107806836	NW_015943394.1	-	48479	54337	2387	4.24891	4.15728	5.84109	0.89269	0.8456	0.908452	0.0473608	0.645744	0.113713	4.74909	0.882247	0.268939	-2.7253	4.2151e-19	DOWN	glucomannan 4-beta-mannosyltransferase 9-like
107806841	NW_015943405.1	+	1682	3243	1562	0.0689283	0.12101	0.141685	0	0	0	0	0	0	0.110541	0	0	#NAME?	0.0022834	DOWN	extensin-2-like
107806913	NW_015943581.1	+	24870	26537	753	2.88825	4.11045	5.40055	0.0932907	0.078074	0.049227	0.425377	0	0.138642	4.13308	0.0735306	0.188006	-6.1046	5.1136e-19	DOWN	zinc finger Ran-binding domain-containing protein 2-like
107806914	NW_015943581.1	+	13149	14202	612	0.949994	0.810738	1.13007	0	0	0	0	0	0	0.9636	0	0	#NAME?	3.0897e-10	DOWN	zinc finger Ran-binding domain-containing protein 2-like
107806939	NW_015943604.1	+	25348	27277	1189	114.385	125.707	146.371	25.6611	29.7163	31.1601	161.192	143.039	121.624	128.821	28.8458	141.952	-2.4571	6.6083e-42	DOWN	aquaporin PIP2-1-like
107806999	NW_015943737.1	+	70684	71239	556	77.2639	102.625	95.5306	5.13803	5.56881	7.93361	1.72829	30.8323	12.2047	91.8066	6.21348	14.9218	-4.1859	1.9712e-58	DOWN	vegetative cell wall protein gp1-like
107807011	NW_015943764.1	-	22173	23629	645	0.83462	1.61178	0.68624	7.55119	7.35251	6.32166	5.17052	8.81626	6.53899	1.04421	7.07512	6.84192	2.4619	1.3368e-17	UP	kirola-like
107807014	NW_015803949.1	-	20458	22158	1574	0.0684028	0.0750547	0.316362	0.937233	0.834162	1.04798	1.53224	3.16282	2.69284	0.153273	0.939792	2.46263	2.3243	8.921e-07	UP	G-type lectin S-receptor-like serine/threonine-protein kinase RLK1
107807054	NW_015943860.1	+	5	1081	996	0.194577	0.853996	1.11101	0.02351	0	0.130259	0.0756695	0.313699	0	0.71986	0.0512563	0.12979	-4.1221	0.0020796	DOWN	36.4 kDa proline-rich protein-like
107807059	NW_015943876.1	-	7598	9155	1354	4.34163	4.90343	4.53576	0.501523	0.636816	0.684415	0.12524	0.215373	0.154206	4.59361	0.607585	0.16494	-3.2182	1.0211e-41	DOWN	uncharacterized LOC107807059
107807089	NW_015943915.1	+	43718	49018	2003	0.483771	0.648775	0.580075	0.163666	0.136971	0.166556	0.225762	0.155988	0.271026	0.570874	0.155731	0.217592	-2.1725	6.6373e-06	DOWN	pectinesterase-like
107807113	NW_015803972.1	-	17351	20160	2720	0.261248	0.130297	0.101706	0.774793	1.13113	0.865373	0.616512	1.04914	0.568044	0.164417	0.923764	0.744565	2.1887	5.912e-09	UP	uncharacterized LOC107807113
107807128	NW_015943987.1	+	67356	70083	1922	79.2651	78.405	81.4809	17.2635	20.2593	20.8194	19.1064	26.0424	20.5318	79.717	19.4474	21.8935	-2.3343	5.2424e-207	DOWN	omega-3 fatty acid desaturase, chloroplastic-like
107807226	NW_015944126.1	-	30412	31638	1034	70.7639	76.6856	80.1295	8.19785	7.18288	8.72925	8.91063	4.53256	5.35111	75.8597	8.03666	6.26477	-3.5372	2.7877e-287	DOWN	aquaporin TIP1-3-like
107807229	NW_015804005.1	+	20877	25638	1572	0	0.0300601	0.017598	0.23833	0.224388	0.165061	0.431489	0.318009	0.278924	0.015886	0.20926	0.342808	3.4267	0.0058907	UP	protein kinase 2B, chloroplastic-like
107807254	NW_015944148.1	+	10124	11094	971	63.3577	72.5849	66.4678	6.55936	7.83056	8.34124	0.8732	1.17984	1.37619	67.4702	7.57705	1.14308	-3.454	1.4337e-174	DOWN	chlorophyll a-b binding protein 7, chloroplastic
107807287	NW_015944214.1	-	243165	246031	2776	0.110185	0.0431784	0.111222	0.33378	0.515699	0.623218	0.537154	0.837448	0.312886	0.0881951	0.490899	0.562496	2.176	1.259e-05	UP	uncharacterized LOC107807287, transcript variant X2
107807292	NW_015944218.1	-	9619	14151	1957	0.250784	0.325203	0.161093	1.61147	1.84658	2.20759	0.817904	0.738795	1.0611	0.245693	1.88855	0.872601	2.6401	1.2877e-15	UP	uncharacterized membrane protein At3g27390-like, transcript variant X1
107807375	NW_015944381.1	+	10093	13378	3022	0	0	0	0.13224	0.308296	0.18691	0.159611	0.184853	0.0168451	0	0.209149	0.120437	Inf	1.4049e-06	UP	uncharacterized LOC107807375, transcript variant X2
107807391	NW_015944420.1	-	5242	9002	3671	0.00586576	0.0193085	0	0.0382718	0.14947	0.217096	0.112917	0.170223	0.0568767	0.00839143	0.134946	0.113339	3.6967	0.0051481	UP	uncharacterized LOC107807391
107807392	NW_015944420.1	+	18722	21581	1360	2.18499	2.69281	3.68176	0.843663	0.360231	0.626884	0.318647	0.796426	0.12282	2.85319	0.610259	0.412631	-2.5207	1.4031e-09	DOWN	homeobox-leucine zipper protein ATHB-13-like
107807412	NW_015944445.1	-	23116	34153	3516	9.05791	9.19284	7.89952	58.773	58.1822	56.2134	66.9963	60.3917	64.6099	8.71676	57.7229	63.9993	2.4287	5.6398e-223	UP	phosphoenolpyruvate carboxylase 4-like
107807451	NW_015944538.1	-	4569	12127	3350	0.199262	0.275063	0.0990952	0.754902	1.0939	1.04012	0.506195	0.341979	0.779084	0.19114	0.962972	0.542419	2.0306	3.2848e-10	UP	uncharacterized LOC107807451
107807456	NW_015944546.1	-	45190	50187	1582	5.17232	2.67337	1.95852	18.6055	18.9029	14.3164	6.33615	6.13565	4.13102	3.26807	17.2749	5.53427	2.1021	2.2853e-12	UP	uncharacterized LOC107807456
107807547	NW_015944701.1	+	18719	19328	441	2.39258	2.08948	1.38007	63.77	74.5203	83.9702	33.5818	37.9278	30.3959	1.95404	74.0868	33.9685	4.9426	6.0007e-83	UP	PF00234:Protease inhibitor/seed storage/LTP family
107807595	NW_015804113.1	-	88114	94147	1755	0.390368	1.02246	0.776535	0.0684677	0.27504	0.216772	0.198334	0.426337	0.451777	0.729789	0.18676	0.358816	-2.2657	0.001346	DOWN	serine carboxypeptidase-like 42, transcript variant X2
107807609	NW_015804114.1	-	37809	40149	1125	0.0382813	0.147014	0.0983611	2.37282	3.11803	3.08076	6.11309	4.6288	5.12242	0.0945521	2.8572	5.2881	4.6197	3.3936e-26	UP	LOB domain-containing protein 1-like
107807632	NW_015944837.1	-	12728	14292	1263	0.579675	0.636045	1.00756	0.296639	0.0930954	0.0586982	0.0895093	0.164922	0.0826581	0.741093	0.149478	0.112363	-2.5975	2.3558e-06	DOWN	two-component response regulator ARR9-like
107807689	NW_015944913.1	-	48421	49420	496	0.0434137	0.0476355	0	0.424886	0.553129	1.30784	0.113962	0.0839904	0.210478	0.0303497	0.761952	0.136144	4.3369	0.0016625	UP	uncharacterized LOC107807689
107807717	NW_015944938.1	-	76077	78465	2177	0	0	0	0.107561	0.0810148	0.187298	0.207717	0.210497	0.00959093	0	0.125291	0.142602	Inf	0.0010141	UP	uncharacterized LOC107807717
107807779	NW_015945042.1	-	10785	15938	2349	0.0200123	0.0219584	0.0257101	0.0979292	0.245868	0.180861	0.0963098	0.0871127	0.0873211	0.0225603	0.174886	0.0902479	2.6563	0.010397	UP	uncharacterized LOC107807779, transcript variant X3
107807811	NW_015804169.1	-	7325	11705	2137	1.84398	1.87956	1.63111	0.262977	0.146722	0.424972	0.0617183	0.077977	0.0683931	1.78488	0.278224	0.0693628	-2.9858	1.3093e-24	DOWN	IRK-interacting protein-like
107807834	NW_015945158.1	-	188322	190582	1705	0.22733	0.332583	0.129802	2.30726	1.77001	2.69585	5.83485	5.25322	6.13525	0.229905	2.25771	5.74111	2.9931	3.5715e-17	UP	uncharacterized LOC107807834
107807838	NW_015945177.1	-	19261	26238	3948	1.8108	2.28612	1.92695	0.189795	0.302784	0.262893	0.0763595	0.179384	0.132215	2.00796	0.251824	0.12932	-3.2943	6.4394e-50	DOWN	LRR receptor-like serine/threonine-protein kinase ERECTA
107807845	NW_015945189.1	-	14542	20301	1638	3.98562	3.58214	1.67767	14.6738	15.1276	16.0636	10.0695	11.6056	10.565	3.08181	15.2883	10.7467	2.0085	5.2701e-38	UP	shikimate O-hydroxycinnamoyltransferase-like, transcript variant X3
107807872	NW_015945235.1	+	90532	93297	2095	1.39786	1.31952	0.792288	0.201187	0.243203	0.0884676	0.0629556	0	0.169427	1.16989	0.177619	0.077461	-3.0147	4.2048e-10	DOWN	QWRF motif-containing protein 2-like
107807884	NW_015945253.1	+	7943	11674	3208	0.302056	0.37562	0.258704	8.04376	8.29556	5.5521	14.842	13.5185	17.5406	0.312126	7.29714	15.3003	4.2506	8.7678e-25	UP	triacylglycerol lipase SDP1-like
107807916	NW_015945317.1	-	117468	120302	1170	0.207231	0	0.169421	1.31113	1.81735	1.55666	12.1161	16.9662	13.9196	0.125551	1.56171	14.334	3.3388	3.5987e-11	UP	probable WRKY transcription factor 51, transcript variant X1
107807921	NW_015945330.1	-	9293	18177	2971	0.13046	0.0397631	0.0744909	0.662047	0.718959	0.892076	0.583452	0.78523	1.24391	0.0815714	0.757694	0.870865	2.9133	1.136e-11	UP	protein DGS1, mitochondrial-like
107807939	NW_015945359.1	-	46778	47474	697	288.057	351.968	301.487	77.4709	93.8499	96.5787	20.6799	135.975	77.7063	313.837	89.2998	78.1205	-2.1126	1.7832e-39	DOWN	14 kDa proline-rich protein DC2.15-like
107807966	NW_015945409.1	-	147080	149983	1994	0.043196	0	0.15261	0.481471	0.481561	0.539102	11.3768	10.1537	10.0209	0.0652687	0.500712	10.5171	2.6489	1.1624e-05	UP	WRKY transcription factor 6-like
107807989	NW_015804241.1	+	10302	12481	1532	0.272381	0.448303	0.524898	16.2414	14.1431	13.3762	28.3619	28.4559	36.7848	0.415194	14.5869	31.2009	4.8399	1.703e-91	UP	probable protein phosphatase 2C 24, transcript variant X1
107808045	NW_015945539.1	-	9447	13876	3917	0.213367	0.0924141	0.0937765	0.610586	0.592752	0.821584	0.353743	0.342181	0.348444	0.133186	0.674974	0.348123	2.0376	1.9955e-08	UP	pentatricopeptide repeat-containing protein At1g11290, chloroplastic-like, transcript variant X2
107808093	NW_015945618.1	+	1391	6474	2191	0.219523	0.273717	0.37176	0.0434031	0.0544854	0.11165	0.0698488	0.0386091	0.0387015	0.288333	0.0698463	0.0490531	-2.3482	0.0007111	DOWN	AP2-like ethylene-responsive transcription factor AIL5, transcript variant X2
107808120	NW_015945658.1	+	81652	84065	1054	35.4256	43.735	35.4593	3.59904	6.20992	5.27532	0.286022	1.67981	0.970676	38.2067	5.02809	0.978835	-3.2252	3.1902e-48	DOWN	palmitoyl-monogalactosyldiacylglycerol delta-7 desaturase, chloroplastic-like
107808142	NW_015945702.1	+	52258	53754	748	0	0	0	1.18958	0.445377	0.396449	0.680115	0.807565	1.00489	0	0.677135	0.830858	Inf	0.00026312	UP	16.9 kDa class I heat shock protein 1-like
107808161	NW_015945759.1	+	1455	7404	2983	0.339276	0.356428	0.250395	0.0156996	0.0197083	0.0186396	0	0.0139655	0.13299	0.315367	0.0180158	0.0489852	-4.4298	6.9375e-11	DOWN	PF10613:Ligated ion channel L-glutamate- and glycine-binding site|PF01094:Receptor family ligand binding region
107808178	NW_015945783.1	+	137400	138240	841	1.74109	2.02278	1.1513	0.194901	0.419427	0.749292	0.336059	0.74303	0.148962	1.63839	0.45454	0.40935	-2.1575	3.0278e-06	DOWN	uncharacterized LOC107808178
107808225	NW_015945856.1	-	108194	109258	1065	0.20219	0.399333	0.0259756	0.835499	1.25124	1.67067	0.159226	0.0195583	0.156841	0.209166	1.25247	0.111875	2.2749	8.6153e-05	UP	uncharacterized LOC107808225
107808229	NW_015945865.1	+	11117	12368	1252	0.0687962	0.150973	0.0883836	0.598491	0.657393	0.473712	2.94966	5.14086	4.56946	0.102717	0.576532	4.21999	2.1924	0.001697	UP	putative calcium-binding protein CML19
107808276	NW_015945960.1	-	62246	67924	1232	0	0	0.0224546	0.285097	0.143157	0.255745	2.09522	1.67381	1.30497	0.00748487	0.227999	1.69133	4.6438	0.0033373	UP	salicylic acid-binding protein 2-like
107808311	NW_015946011.1	+	23147	28686	4602	0.696939	0.752575	0.447685	2.88715	3.32734	3.26118	7.93743	6.77912	6.83288	0.6324	3.15855	7.18314	2.0198	2.2438e-31	UP	subtilisin-like protease SBT1.8, transcript variant X2
107808379	NW_015946110.1	+	28070	31897	2415	1.10564	1.33056	1.27152	0.281185	0.259665	0.230236	0.00780195	0.0517506	0	1.2359	0.257029	0.0198508	-2.5621	2.3367e-16	DOWN	growth-regulating factor 1-like
107808387	NW_015804334.1	+	3301	4057	757	19.6558	25.5623	22.292	4.51616	3.08057	3.94183	2.46411	2.99924	1.07569	22.5034	3.84619	2.17968	-2.8466	4.0355e-40	DOWN	auxin-induced protein 15A-like
107808455	NW_015804352.1	-	3534	4392	826	0.756008	1.43022	0.703324	5.61303	5.26688	3.61255	38.4818	35.9097	36.0714	0.963184	4.83082	36.8209	2.03	6.515e-08	UP	uncharacterized LOC107808455
107808490	NW_015946306.1	-	5679	7783	1855	1.07026	1.49345	0.866837	7.05894	7.24152	6.57851	4.05132	3.78106	3.97059	1.14352	6.95966	3.93433	2.3067	1.543e-39	UP	CBL-interacting serine/threonine-protein kinase 5-like, transcript variant X2
107808562	NW_015946468.1	+	23416	25717	829	7.11713	9.23428	5.93993	0.988611	0.969191	0.648354	0.318195	1.1558	1.38525	7.43045	0.868719	0.953082	-3.3929	1.0012e-17	DOWN	probable inactive nicotinamidase At3g16190
107808571	NW_015804404.1	+	58612	62089	1062	0.141933	0.355966	0.26049	0	0	0.0174519	0.319351	0.706089	0.39321	0.252796	0.00581732	0.472883	-5.7608	0.00028164	DOWN	uncharacterized protein C24B11.05-like
107808676	NW_015804409.1	+	88809	91183	1443	10.207	12.4931	12.5763	1.41177	2.66177	2.13211	1.51465	5.47084	3.05306	11.7588	2.06855	3.34618	-2.8054	5.352e-49	DOWN	expansin-A1-like
107808677	NW_015946657.1	-	4157	6867	2299	0.0470774	0.134304	0.0846736	0.685994	0.496983	0.575388	1.47471	1.32974	1.16859	0.0886851	0.586122	1.32435	2.4276	3.2304e-06	UP	uncharacterized LOC107808677, transcript variant X2
107808792	NW_015946891.1	+	40172	40621	450	0.143555	0.31503	0.122951	11.1356	10.6692	14.4977	28.7231	21.2462	21.6218	0.193845	12.1008	23.8637	5.6622	1.0219e-46	UP	uncharacterized LOC107808792
107808845	NW_015946993.1	-	69260	72333	2583	0	0	0.0107101	0.0362616	0.0986277	0.143507	0	0	0	0.00357002	0.0927989	0	4.4092	0.007927	UP	pentatricopeptide repeat-containing protein At1g06145-like
107808861	NW_015804423.1	-	25231	26522	1158	0.743807	1.24461	0.883912	6.65272	8.30908	8.72281	0.113896	0.395727	0.234398	0.957444	7.89487	0.248007	2.7442	1.2841e-34	UP	heavy metal-associated isoprenylated plant protein 20-like
107809053	NW_015947390.1	-	65624	76633	663	0.035829	0	0.18412	0.428578	0.880378	1.04851	0.470259	0.831798	1.11172	0.0733164	0.785822	0.804592	3.1295	0.00096251	UP	uncharacterized LOC107809053, transcript variant X2
107809103	NW_015947520.1	+	16167	19309	1884	0.6972	0.752459	1.13064	6.22685	7.96761	7.79135	10.951	7.92719	7.03739	0.860101	7.3286	8.63853	2.7941	2.4358e-39	UP	3-ketoacyl-CoA synthase 20-like
107809147	NW_015804537.1	+	23342	24597	749	0.80498	1.98734	1.03417	0.375155	0.104655	0.19796	0.553428	1.02897	0.473899	1.2755	0.225923	0.685431	-2.7932	0.0005939	DOWN	phylloplanin
107809160	NW_015947637.1	+	10499	12849	1175	0.164935	0.140758	0.0235439	0	0	0	0	0	0	0.109746	0	0	#NAME?	0.0092295	DOWN	uncharacterized LOC107809160
107809189	NW_015947709.1	-	34544	36452	1430	0	0.181748	0.154764	0	0	0	0	0	0	0.112171	0	0	#NAME?	0.0099513	DOWN	S-type anion channel SLAH1-like
107809284	NW_015947883.1	-	48777	52199	924	0.466087	0.383559	0.179637	3.95334	6.0444	4.93437	4.7716	5.07215	6.3497	0.343094	4.97737	5.39782	3.5567	4.904e-19	UP	pre-mRNA cleavage factor Im 25 kDa subunit 1-like
107809321	NW_015947984.1	-	154531	158833	1777	0.0484709	0.0265923	0.0155678	0.421672	0.297753	0.229458	0.201459	0.398541	0.928236	0.0302103	0.316294	0.509412	3.0891	0.00071805	UP	PF00083:Sugar (and other) transporter
107809485	NW_015948309.1	+	1509	2703	1162	0.0370623	0.0203332	0	1.22924	0.944413	0.685853	0.551306	0.734952	0.25156	0.0191318	0.953168	0.512606	5.3359	1.3653e-10	UP	uncharacterized LOC107809485
107809539	NW_015948398.1	+	55173	61084	2667	7.98709	9.55505	8.678	1.53856	1.77773	1.44563	0.375396	1.3598	0.663823	8.74005	1.58731	0.799672	-2.7582	5.4258e-80	DOWN	interactor of constitutive active ROPs 3-like, transcript variant X4
107809613	NW_015948507.1	+	14443	16596	988	2.04871	2.5349	2.85601	0.592509	0.833053	0.637809	0.0190706	0.0210826	0	2.47987	0.68779	0.0133844	-2.1466	1.1109e-10	DOWN	protein TRANSPORT INHIBITOR RESPONSE 1-like
107809633	NW_015948534.1	-	14429	15481	1053	0	0.067314	0	0.400273	0.390815	0.176011	0.465227	0.454968	0.0991427	0.022438	0.322366	0.339779	3.5482	0.0049549	UP	uncharacterized LOC107809633
107809791	NW_015948803.1	+	14484	17128	2063	0.855901	0.618454	0.590024	3.50729	3.99911	2.85691	5.90915	4.73538	4.92888	0.688126	3.45443	5.19114	2.0299	6.8354e-14	UP	gibberellin receptor GID1B-like
107809861	NW_015948957.1	-	13976	16611	985	51.0894	45.3115	50.2447	347.887	274.929	210.403	489.655	469.332	459.92	48.8819	277.74	472.969	2.2111	7.6845e-09	UP	chaperone protein dnaJ 8, chloroplastic-like
107810030	NW_015949300.1	+	137	955	819	1.9982	2.36561	1.14845	0.142955	0.334984	0.06789	0.16104	0.305196	0	1.83742	0.181943	0.155412	-3.6306	9.6835e-09	DOWN	putative RING-H2 finger protein ATL69
107810049	NW_015949343.1	-	9318	12914	2553	0.700335	0.444399	0.834692	3.61516	4.26947	4.11059	6.03939	4.40752	6.47165	0.659809	3.99841	5.63952	2.302	2.7291e-33	UP	cytochrome P450 82A3-like, transcript variant X1
107810050	NW_015949347.1	+	8969	10058	1090	0.434615	0.411851	0.253799	0.0429651	0.0539355	0.0680146	0.155574	0	0	0.366755	0.0549717	0.0518579	-3.0413	0.00081322	DOWN	ethylene-responsive transcription factor ERF038-like
107810126	NW_015949451.1	-	9	1116	1108	0.13604	0.149269	0.374514	0	0	0	0.170052	0.0563979	0.0753771	0.219941	0	0.100609	#NAME?	0.00017992	DOWN	U-box domain-containing protein 21-like
107810151	NW_015949526.1	-	48240	49223	984	0.0218833	0.408194	0.674733	0	0	0	0.0957404	0.613881	0.572912	0.36827	0	0.427511	#NAME?	0.0032025	DOWN	latex serine proteinase inhibitor-like
107810153	NW_015949538.1	-	1261	2288	923	0	0.307179	0.209803	0	0	0	0	0	0	0.172328	0	0	#NAME?	0.013133	DOWN	germin-like protein subfamily 1 member 17
107810158	NW_015949554.1	+	1350	2059	710	1.09182	1.26456	1.24683	7.94823	6.54139	6.57825	21.4159	14.6687	18.6445	1.20107	7.02263	18.243	2.2508	4.3161e-17	UP	uncharacterized LOC107810158
107810238	NW_015949670.1	+	40711	42955	1135	1.23318	1.41555	1.04807	13.3894	12.4486	12.4104	7.17147	6.33147	7.15604	1.23227	12.7495	6.88633	3.0723	2.3851e-64	UP	uncharacterized LOC107810238
107810283	NW_015949772.1	+	12255	12973	526	0.327501	0.269512	0.420746	1.78068	2.34712	1.83226	4.01192	5.0292	7.38323	0.339253	1.98668	5.47478	2.2538	8.9384e-05	UP	protein LE25-like
107810309	NW_015949823.1	+	4431	5209	779	0.801621	1.33453	3.19611	262.686	313.042	341.368	271.911	271.774	286.523	1.77742	305.698	276.736	7.1324	2.2746e-156	UP	14 kDa proline-rich protein DC2.15-like
107810318	NW_015949838.1	-	49031	50202	1078	0.219727	0.3726	0.0513248	2.78037	3.56301	3.19788	1.88767	2.87905	2.45982	0.21455	3.18042	2.40885	3.587	2.8381e-21	UP	uncharacterized LOC107810318
107810331	NW_015949877.1	-	116805	118858	1140	1.01999	1.20209	1.11627	0.308105	0.0687599	0.211352	0	0.0182716	0.146522	1.11278	0.196072	0.0549313	-2.8026	7.3871e-09	DOWN	protein RADIALIS-like 3
107810342	NW_015949889.1	+	17647	18901	967	0.780017	0.700258	1.97384	0.0257036	0.430221	0.122068	0.186142	0.0457291	0	1.15137	0.192664	0.0772904	-2.8702	0.0088592	DOWN	uncharacterized protein At4g22758-like, transcript variant X2
107810394	NW_015950014.1	+	81969	84538	1336	0.557059	0.969538	1.0118	9.14914	7.93652	8.36591	8.70652	8.21293	8.13944	0.846132	8.48386	8.35296	3.0298	8.5751e-45	UP	probable calcium-binding protein CML18, transcript variant X2
107810416	NW_015950044.1	-	9803	12100	1748	0.776082	0.90562	0.822958	0.0535834	0.112109	0.212059	0	0.0595813	0.047779	0.834887	0.125917	0.0357868	-3.0352	1.9743e-10	DOWN	gibberellin 20 oxidase 1-like
107810483	NW_015950188.1	-	626	4489	3046	0	0	0.0090821	0.645745	0.521117	0.565876	0.154643	0.232504	0.123385	0.00302737	0.57758	0.170177	7.2919	2.2539e-19	UP	protein virilizer homolog
107810497	NW_015804881.1	+	29431	29757	327	5.33391	4.04625	4.48378	1.21734	1.49821	0.396752	0.921918	0.382195	0	4.62131	1.03743	0.434704	-2.4474	7.6367e-09	DOWN	uncharacterized LOC107810497
107810524	NW_015950258.1	+	26673	31673	4188	0.118258	0.152324	0.05945	0.0055912	0.0561506	0.0398294	0.278936	0.651547	0.558381	0.110011	0.0338571	0.496288	-2.0043	0.0082124	DOWN	LRR receptor-like serine/threonine-protein kinase FLS2
107810529	NW_015950258.1	+	83799	84768	970	1148.79	1199.46	1178.29	289.465	336.738	324.784	25.2323	77.2843	44.385	1175.51	316.995	48.9672	-2.1893	4.9237e-249	DOWN	chlorophyll a-b binding protein 21, chloroplastic-like
107810534	NW_015950259.1	+	131998	134077	771	20.1088	21.7272	22.8202	138.916	160.051	142.478	81.9407	59.6521	80.3764	21.5521	147.149	73.9897	2.4739	8.7661e-87	UP	18.1 kDa class I heat shock protein-like
107810540	NW_015950272.1	-	164	1504	647	29.1547	42.1054	36.1728	8.75836	10.7221	11.8881	3.52372	10.6563	5.0343	35.811	10.4562	6.40476	-2.0754	4.4542e-15	DOWN	defensin-like protein P322
107810542	NW_015950275.1	-	131871	134504	1374	0.125375	0.275135	0.181206	0	0	0	0	0	0.0151961	0.193905	0	0.00506537	#NAME?	6.1035e-05	DOWN	protein ODORANT1-like
107810544	NW_015950291.1	+	21522	29434	1951	0.320073	0.811391	0.765689	0.0720122	0.120532	0.0379989	0.0386298	0.0213528	0	0.632384	0.0768479	0.0199942	-3.3315	1.2992e-05	DOWN	aluminum-activated malate transporter 8-like
107810613	NW_015950466.1	-	33627	36425	2686	0.00801683	0.0351857	0.0926942	0.601527	0.707695	0.669321	1.10132	1.61302	2.61187	0.0452989	0.659514	1.7754	3.5733	2.6088e-12	UP	-
107810623	NW_015950483.1	-	214415	216023	1206	0.624927	1.07753	1.65159	6.91217	5.26475	6.73124	17.9824	15.8208	15.5817	1.11801	6.30272	16.4616	2.2001	3.316e-18	UP	homeobox-leucine zipper protein ATHB-7-like
107810628	NW_015950488.1	-	745	3876	2039	0.264017	0.115876	0.312052	1.56183	1.33591	1.34528	3.64082	2.95231	3.23585	0.230648	1.41434	3.27633	2.3205	3.5502e-11	UP	CBL-interacting protein kinase 2-like
107810629	NW_015950495.1	-	12521	17275	2022	2.01275	3.16665	1.95646	0.277934	0.300442	0.0549969	0.0372734	0.0927134	0.196197	2.37862	0.211124	0.108728	-3.7847	5.588e-13	DOWN	receptor-like cytosolic serine/threonine-protein kinase RBK1
107810648	NW_015950516.1	-	17359	19408	1415	0	0	0	0.215129	0.290833	0.117884	0.812257	1.19237	0.767301	0	0.207948	0.923975	Inf	0.00059588	UP	probable WRKY transcription factor 71
107810652	NW_015950518.1	+	10781	14413	755	0.280056	0.136574	0.719586	6.32772	6.00357	4.95489	4.60152	4.18398	4.61641	0.378738	5.76206	4.4673	3.6365	1.3486e-25	UP	outer envelope pore protein 16-2, chloroplastic-like, transcript variant X1
107810674	NW_015950557.1	-	83105	86130	2025	0.276476	0.221687	0.136613	1.02915	1.53869	1.55594	10.998	11.6954	12.8885	0.211592	1.37459	11.8607	2.3969	3.9795e-11	UP	PF03106:WRKY DNA -binding domain
107810687	NW_015950601.1	-	18312	22647	3610	0.0597812	0.12463	0.153604	0.0260033	0.0108809	0.0463092	0.0104618	0	0.0173899	0.112672	0.0277311	0.00928389	-2.3245	0.0074138	DOWN	TMV resistance protein N-like, transcript variant X2
107810720	NW_015950655.1	-	9894	10771	878	0.88291	1.0495	0.850717	9.44106	8.63767	7.97932	5.62247	4.91085	6.06408	0.927709	8.68601	5.53247	2.9294	8.9632e-35	UP	glutaredoxin-C9-like
107810834	NW_015950898.1	-	101383	103305	1638	0.013146	0.173093	0	0.243023	0.358912	0.49786	0.506126	0.21618	0.254938	0.0620797	0.366598	0.325748	2.2558	0.0035782	UP	uncharacterized LOC107810834
107810840	NW_015950916.1	+	62720	64128	708	10.4608	9.35906	7.98081	2.20509	2.31409	2.57647	1.97148	1.74359	1.59171	9.2669	2.36522	1.76892	-2.2705	1.5757e-26	DOWN	kirola-like, transcript variant X1
107810843	NW_015950929.1	+	14045	17787	3743	0.379693	0.410304	0.443453	2.62749	2.42405	2.43125	3.70995	3.87877	5.29935	0.41115	2.49426	4.29602	2.3036	1.6951e-30	UP	lysM domain receptor-like kinase 4
107810861	NW_015950949.1	+	93421	94433	925	0.419025	0.638573	0.628049	13.3914	9.15213	10.4992	36.5224	33.1247	30.0213	0.561882	11.0143	33.2228	3.9969	1.773e-25	UP	homeobox-leucine zipper protein ATHB-7-like
107810893	NW_015951003.1	+	30899	32149	745	0.780398	0.602573	0.928324	10.9065	9.65361	9.37893	17.8554	13.5043	17.2921	0.770432	9.97968	16.2173	3.399	5.5723e-41	UP	uncharacterized LOC107810893
107810914	NW_015951034.1	+	20446	21461	665	0.0323808	0.142119	0	1.19721	0.677776	1.00334	0.935002	1.72275	0.910532	0.0581665	0.959442	1.18943	3.741	4.3155e-05	UP	uncharacterized LOC107810914
107810915	NW_015951034.1	+	12721	14292	1011	0	0	0	0.231612	0.0775334	0.586634	0.298187	1.11256	1.69349	0	0.298593	1.03474	Inf	0.0076389	UP	probable WRKY transcription factor 40
107810925	NW_015804919.1	+	39406	42768	1934	0.014019	0.0153823	0	0.167692	0.255164	0.361992	0.196268	0.542438	0.666076	0.00980044	0.261616	0.468261	4.429	0.00050397	UP	chitin elicitor receptor kinase 1-like, transcript variant X2
107810948	NW_015951117.1	+	10469	11599	856	0.100622	0.0552038	0.193907	1.39511	0.618116	0.584599	0.528272	0.365005	1.09763	0.116578	0.865942	0.663637	2.6032	0.0043096	UP	uncharacterized LOC107810948
107811017	NW_015787400.1	-	5934	7149	821	0	0.0575572	0.0336956	0.827117	0.57286	0.293473	0.206547	2.8923	1.80565	0.0304176	0.564483	1.63483	3.9245	0.00037243	UP	MLP-like protein 423
107811053	NW_015951335.1	+	1062	7624	1768	4.43331	5.3188	5.35131	0.715193	1.56285	1.38376	0.106571	0.812921	0.472386	5.03447	1.2206	0.463959	-2.3439	4.3391e-36	DOWN	probable pectate lyase 8
107811097	NW_015951420.1	-	3814	13078	2396	0.31455	0.335278	0.31174	0.0293188	0.065431	0.139237	0	0	0	0.320523	0.0779955	0	-2.3464	0.00014085	DOWN	probable glutamate carboxypeptidase 2
107811198	NW_015951571.1	-	176	4483	1708	0	0	0	0.118007	0.296276	0.0800603	0.0542598	0.0749806	0.07516	0	0.164781	0.0681335	Inf	0.0032541	UP	uncharacterized LOC107811198, transcript variant X1
107811213	NW_015951581.1	+	65612	68313	1570	27.1702	28.5032	28.316	4.96657	5.29232	5.38311	0.732066	1.31346	0.851137	27.9965	5.214	0.965554	-2.7233	1.5239e-152	DOWN	palmitoyl-monogalactosyldiacylglycerol delta-7 desaturase, chloroplastic-like
107811216	NW_015951594.1	-	15300	16572	949	0.431118	0.497939	1.04943	0.148046	0.0206497	0.07812	0	0	0.044003	0.659495	0.0822719	0.0146677	-3.295	0.0003439	DOWN	uncharacterized LOC107811216
107811253	NW_015951671.1	-	4670	10053	3656	0.00588983	0.00646259	0.0151335	0.140906	0.155443	0.172362	0.108226	0.227895	0.205596	0.00916198	0.156237	0.180573	3.7971	7.0147e-05	UP	pentatricopeptide repeat-containing protein At1g62260, mitochondrial-like
107811263	NW_015951686.1	-	2555	3132	578	5.14115	4.16951	5.83913	0	0	0	0.130392	0.432449	0	5.04993	0	0.187614	#NAME?	1.463e-47	DOWN	putative lipid-binding protein At4g00165
107811291	NW_015951735.1	+	1	678	592	0.109121	0.0399108	0.280379	2.57101	1.19168	1.53406	0.827507	1.09074	1.55185	0.143137	1.76558	1.1567	3.3346	1.691e-05	UP	uncharacterized LOC107811291
107811314	NW_015951780.1	-	16462	20777	1585	1.8884	1.96769	2.72277	0.650033	0.234912	0.561281	10.0093	11.9721	11.2104	2.19296	0.482075	11.0639	-2.4832	1.7288e-13	DOWN	protein trichome birefringence-like 39
107811350	NW_015951840.1	-	15306	19646	2201	0.342418	0.268369	0.263946	1.53198	2.39504	1.68414	5.2048	3.65299	4.84752	0.291578	1.87039	4.56844	2.3829	1.2077e-09	UP	cytochrome P450 84A1-like
107811384	NW_015951887.1	+	50097	57574	4222	1.07409	1.01555	0.851428	5.51695	5.13702	4.87814	1.7047	1.74639	2.12174	0.980356	5.17737	1.85761	2.1023	3.8403e-48	UP	TMV resistance protein N-like, transcript variant X1
107811435	NW_015951969.1	+	13098	17492	4181	0.020601	0.0113022	0.0661661	0.330433	0.440583	0.230511	0.337988	0.308882	0.264676	0.0326898	0.333842	0.303849	3.064	2.2531e-07	UP	receptor-like protein kinase 2
107811439	NW_015951974.1	-	16801	17675	875	1794.47	1889.34	1973.16	485.473	530.294	515.732	239.537	375.671	325.123	1885.66	510.5	313.444	-2.1831	1.8792e-251	DOWN	plastocyanin A'/A''-like
107811531	NW_015805063.1	-	8083	8540	458	0.940315	1.80557	1.38924	0.306759	0.342298	0.526073	8.68035	13.7803	9.7559	1.37838	0.39171	10.7388	-2.1164	0.001351	DOWN	F-box protein At2g27310-like
107811583	NW_015952322.1	+	567	3854	2127	0.141732	0.111082	0.182086	0.0660535	0.00921325	0.0174273	0	0	0	0.144967	0.030898	0	-2.5205	0.0092031	DOWN	uncharacterized LOC107811583
107811788	NW_015952755.1	+	33333	40529	4732	0.0500561	0.0199723	0.035077	0	0	0	0.0159271	0.0220093	0.0176496	0.0350351	0	0.0185286	#NAME?	0.0025359	DOWN	pleiotropic drug resistance protein 1-like
107811814	NW_015952815.1	-	6914	10437	2185	1.08405	1.1354	1.21545	0.235767	0.260092	0.313848	0.586378	0.781706	0.716686	1.14497	0.269902	0.694923	-2.3844	1.4241e-12	DOWN	uncharacterized LOC107811814
107811881	NW_015952951.1	+	4369	12821	2587	0.216498	0.0822293	0.256743	0.0181098	0.0303118	0.100339	0.830609	1.03906	0.92044	0.185157	0.0495867	0.930038	-2.2087	0.0084881	DOWN	interactor of constitutive active ROPs 2, chloroplastic-like, transcript variant X2
107811893	NW_015952994.1	-	48652	53446	2256	1.00221	1.35102	1.41018	0.3529	0.147669	0.230032	0.0334073	0.0369319	0.0555304	1.25447	0.243534	0.0419566	-2.6606	1.8248e-16	DOWN	sulfate transporter 3.1-like
107812011	NW_015953303.1	-	3806	6350	2545	0.566886	0.659148	0.782638	0.0644054	0.0539002	0.08739	0.0888411	0.188244	0.0082041	0.669557	0.0685652	0.0950964	-3.5875	1.1969e-14	DOWN	IRK-interacting protein-like
107812108	NW_015953507.1	+	10068	10822	688	33.1719	37.4765	40.7424	9.93195	8.34081	13.2931	4.71736	6.04335	5.71955	37.1302	10.522	5.49342	-2.1194	3.113e-41	DOWN	uncharacterized LOC107812108, transcript variant X1
107812130	NW_015953545.1	-	2179	4823	1268	0.798155	0.689438	0.414525	0.129268	0.0927283	0.263101	0.0297188	0.0164271	0.0329329	0.634039	0.161699	0.0263596	-2.2789	8.0819e-05	DOWN	VIN3-like protein 2
107812163	NW_015953603.1	+	4202	6136	1817	0	0	0.0152251	0.115984	0.150992	0.183606	0.0622181	0.160492	0.0229823	0.00507504	0.150194	0.0818976	4.6003	0.0037751	UP	uncharacterized LOC107812163
107812169	NW_015953606.1	+	54736	57123	1004	0.171579	0.141199	0.110215	0	0	0	0	0	0.0207963	0.140998	0	0.00693209	#NAME?	0.0063398	DOWN	uncharacterized LOC107812169
107812205	NW_015953702.1	-	2572	3747	837	0.61744	1.01622	0.396617	0	0.0234129	0.221433	0	0.199088	0.299347	0.67676	0.0816154	0.166145	-3.3715	0.00020216	DOWN	uncharacterized LOC107812205
107812269	NW_015953752.1	+	1153	4845	1321	54.2747	65.4292	62.9653	10.287	13.1649	13.9718	5.91018	7.90457	8.06625	60.8897	12.4745	7.29367	-2.5865	1.4982e-67	DOWN	protein ABA DEFICIENT 4, chloroplastic-like, transcript variant X5
107812305	NW_015953836.1	-	60325	61560	703	195.729	177.12	259.09	30.7772	23.0532	28.9214	730.619	751.644	538.678	210.646	27.5839	673.647	-3.23	1.2631e-22	DOWN	WAS/WASL-interacting protein family member 3-like
107812348	NW_015953910.1	+	26241	30090	975	1.85517	2.8595	2.26987	44.5023	39.2735	36.9729	37.6448	44.9065	50.3676	2.32818	40.2496	44.3063	3.8148	3.0593e-82	UP	probable WRKY transcription factor 70
107812397	NW_015954020.1	-	41443	47325	1958	0.681848	1.61698	1.24333	0.287019	0.270229	0.359699	0.0962294	0.89361	0.287919	1.18072	0.305649	0.425919	-2.2485	0.0002061	DOWN	O-acyltransferase WSD1-like
107812404	NW_015954036.1	-	20669	24319	2385	2.29927	3.2907	3.31352	0.880544	0.982558	0.860444	0.0874731	0.357797	0.445893	2.96783	0.907849	0.297055	-2.0054	2.6651e-13	DOWN	PTI1-like tyrosine-protein kinase 2, transcript variant X2
107812408	NW_015954036.1	+	4107	8273	1948	0.342674	0.206192	0.184616	0.0120205	0	0.0475718	0.183774	0.438406	0.482328	0.244494	0.0198641	0.368169	-3.9372	1.9438e-05	DOWN	L-ascorbate oxidase homolog
107812420	NW_015954059.1	+	33187	35184	797	0.25071	0.152828	0	4.75589	4.58859	4.29182	4.92371	4.14976	3.56544	0.134513	4.54544	4.21297	4.7733	2.5345e-28	UP	uncharacterized LOC107812420, transcript variant X1
107812446	NW_015954105.1	+	20010	28390	1645	0.811586	0.789968	0.201805	4.4412	4.28861	3.42512	1.47756	0.683769	0.812331	0.601119	4.05165	0.991219	2.4517	4.8585e-17	UP	protein RCC2-like
107812511	NW_015805332.1	+	6	1706	804	0	0	0.034408	1.57271	0.706842	0.922088	0	0	0.0259695	0.0114693	1.06721	0.00865649	6.2578	8.7254e-08	UP	acyl-protein thioesterase 1-like
107812675	NW_015805363.1	+	2836	3855	920	0.819198	1.28409	1.08251	0.254521	0.255607	0.32233	0.122881	0.113204	0.453901	1.06193	0.277486	0.229995	-2.2355	2.4588e-05	DOWN	growth-regulating factor 5-like
107812677	NW_015954447.1	-	13947	17920	3362	0.00640488	0.0140555	0.00822845	0.118403	0.279785	0.363844	0.140108	0.185868	0.173892	0.00956293	0.25401	0.166623	4.4277	1.4554e-05	UP	pentatricopeptide repeat-containing protein At2g37310-like
107812708	NW_015954501.1	+	63805	67307	1184	45.8901	57.9615	49.5041	10.674	10.8559	9.87045	3.1767	5.44432	4.95444	51.1186	10.4668	4.52515	-2.5856	8.5521e-43	DOWN	protein ABA DEFICIENT 4, chloroplastic-like, transcript variant X2
107812712	NW_015954513.1	+	9755	11968	2214	0.0486296	0.0213435	0	0.158645	0.203578	0.20091	0.102123	0.131714	0.0377226	0.0233244	0.187711	0.0905199	2.7011	0.0088118	UP	pentatricopeptide repeat-containing protein At2g17210-like
107812718	NW_015954525.1	+	70259	74584	3443	0.19388	0.432331	0.200872	0.0612093	0.0569171	0.0161493	0.0711421	0.235944	0.163737	0.275694	0.0447586	0.156941	-2.9147	0.00040464	DOWN	putative receptor-like protein kinase At3g47110
107812768	NW_015805371.1	-	23522	26635	2157	1.99659	2.23456	2.29572	0.41252	0.672298	0.335107	0.183438	0.154508	0.212957	2.17562	0.473308	0.183634	-2.4955	2.461e-23	DOWN	WEB family protein At2g38370-like
107812774	NW_015954628.1	-	12300	15229	1258	0.017117	0.544666	0.285877	0	0	0	0	0	0	0.282553	0	0	#NAME?	0.0047762	DOWN	probable zinc transporter 10
107812783	NW_015954636.1	+	51142	53548	1236	69.1118	39.4743	27.5969	234.273	248.699	212.436	133.63	86.5204	77.0816	45.3943	231.803	99.0773	2.0515	7.9556e-22	UP	thioredoxin-like protein CDSP32, chloroplastic
107812784	NW_015954636.1	-	105732	109140	1603	2.32392	1.20863	0.949173	20.1731	19.1809	16.7072	16.4791	14.3975	11.6446	1.49391	18.6871	14.1737	3.3445	2.9891e-57	UP	probable nucleoredoxin 2
107812790	NW_015954636.1	-	76018	78183	2166	0.278361	0.0872658	0.102176	1.04864	0.65141	0.812893	0.443641	0.153866	0.192793	0.155934	0.837647	0.263433	2.124	2.7084e-06	UP	pentatricopeptide repeat-containing protein At1g20300, mitochondrial-like
107812792	NW_015954636.1	+	81195	85096	975	0.463792	0.823923	0.255361	3.05008	2.55258	2.60426	1.91316	1.62364	1.47762	0.514359	2.73564	1.67147	2.1109	5.2455e-09	UP	uncharacterized LOC107812792
107812816	NW_015954695.1	-	60271	64724	2971	0.00725512	0.0159213	0.00932078	0.102563	0.105642	0.16236	0.120617	0.196506	0.274359	0.0108324	0.123522	0.197161	3.2096	0.0048105	UP	G-type lectin S-receptor-like serine/threonine-protein kinase At4g27290, transcript variant X2
107812849	NW_015954736.1	-	4	2962	849	39.4649	38.5995	40.8933	3.00629	4.31632	3.99495	0.887713	2.4289	1.50017	39.6525	3.77252	1.60559	-3.6928	8.1172e-197	DOWN	heavy metal-associated isoprenylated plant protein 3-like
107812990	NW_015954995.1	-	44926	45363	438	2.99892	2.10379	3.22116	0.855377	0.313187	1.18482	0.430176	0.285337	0	2.77462	0.784462	0.238504	-2.1251	5.436e-06	DOWN	auxin-responsive protein SAUR68-like
107812995	NW_015954995.1	-	42992	44349	1358	0.872111	0.748137	1.07967	0.396588	0.144305	0.245664	0	0.0613538	0.0153751	0.899974	0.262186	0.0255763	-2.0748	5.181e-06	DOWN	auxin-responsive protein SAUR68-like
107812998	NW_015954996.1	+	63733	68026	1295	25.9895	27.6776	29.1808	5.80426	6.14379	5.61028	1.96419	2.95957	2.46684	27.616	5.85278	2.46354	-2.5356	3.3234e-120	DOWN	expansin-A3-like
107813102	NW_015955219.1	+	25926	26747	822	0.157177	0.517384	0.3702	0	0	0	0.137531	0.405443	0	0.348254	0	0.180991	#NAME?	3.1324e-05	DOWN	fasciclin-like arabinogalactan protein 3
107813154	NW_015955339.1	-	27862	28603	535	0	0	0	0.745452	1.98168	0.79828	0	0.234041	0	0	1.17514	0.0780135	Inf	2.996e-05	UP	gibberellin-regulated protein 1-like, transcript variant X2
107813195	NW_015805433.1	-	46490	48018	551	88.7687	32.1259	65.8519	42.7308	7.56553	6.07328	45.8091	5.72716	4.95444	62.2488	18.7899	18.8302	-2.018	0.0051484	DOWN	uncharacterized LOC107813195, transcript variant X2
107813207	NW_015955441.1	-	166378	166761	384	0.897217	1.046	1.00859	0.121958	0.459295	0	0.196268	0.271219	0.217494	0.983933	0.193751	0.228327	-2.6326	0.0034548	DOWN	auxin-responsive protein SAUR72-like
107813366	NW_015805874.1	+	51615	55009	2848	0.763642	0.813015	0.91307	0.13155	0.275233	0.195231	0.0132315	0.095079	0.0586501	0.829909	0.200671	0.0556536	-2.3459	1.3235e-11	DOWN	-
107813413	NW_015805997.1	-	21878	23349	1056	0.0815652	0.089497	0.130985	1.77394	1.65161	2.03593	0.481748	0.1578	0.98861	0.100682	1.82049	0.542719	3.8792	5.9105e-14	UP	uncharacterized LOC107813413
107813434	NW_015806073.1	+	5655	7789	1036	0.561194	1.1175	1.01471	13.3353	15.4162	17.3711	6.21995	6.5947	9.08941	0.897801	15.3742	7.30135	3.7999	1.0717e-62	UP	histidine-containing phosphotransfer protein 1-like
107813474	NW_015789061.1	+	97077	98320	1000	0	0	0	1.14738	0.80346	1.0379	0.301467	0.104148	0.584624	0	0.996248	0.33008	Inf	5.4818e-12	UP	uncharacterized LOC107813474
107813661	NW_015806601.1	-	45013	48637	1482	0.217947	0.079714	0.205334	0	0.0132231	0.0500242	0	0	0	0.167665	0.0210824	0	-3.3049	0.0086521	DOWN	GDSL esterase/lipase At4g10955-like
107813676	NW_015806628.1	-	2011	2465	455	0.0473257	0.25964	0.1216	10.3957	10.3797	8.83928	10.1041	6.27177	5.87378	0.142855	9.87155	7.41656	5.8144	5.4581e-42	UP	17.3 kDa class II heat shock protein-like
107813693	NW_015806668.1	+	15867	20750	1412	0.686257	0.602394	0.64654	0.0165835	0.124907	0.013126	0.427008	0.0885111	0.0295743	0.645063	0.051539	0.181698	-3.9376	2.2665e-09	DOWN	branched-chain-amino-acid aminotransferase 2, chloroplastic-like
107813781	NW_015806849.1	-	40449	46227	1718	0.0760891	0.0834884	0	0.661935	0.496262	0.523928	0.621399	0.809632	0.885347	0.0531925	0.560708	0.772126	3.094	7.9537e-06	UP	basic leucine zipper 6-like, transcript variant X2
107813799	NW_015806880.1	-	86489	91311	1338	0.659837	0.582734	0.889054	0.0175007	0.219693	0.263188	0.112656	0.14011	0.109235	0.710542	0.166794	0.120667	-2.3949	2.2316e-05	DOWN	dihydroceramide fatty acyl 2-hydroxylase FAH2-like
107813806	NW_015806894.1	+	6528	7869	1238	2.55685	1.7749	1.65359	0.226972	0.474877	0.628778	0.167414	0.572057	0.674619	1.99511	0.443542	0.471363	-2.4743	2.3206e-09	DOWN	wall-associated receptor kinase-like 15
107813838	NW_015806965.1	-	31553	34644	1303	0.0330517	0.344526	0.339697	3.59416	2.28602	1.99137	1.66293	1.11901	1.23386	0.239091	2.62385	1.3386	3.1654	8.152e-08	UP	peroxidase 12-like
107813846	NW_015807015.1	+	44061	68736	3831	0	0	0	0.128357	0.0562679	0.0387031	0.113119	0.299042	0.272506	0	0.0744426	0.228222	Inf	0.00090308	UP	probable LRR receptor-like serine/threonine-protein kinase At3g47570
107813869	NW_015807067.1	+	26578	28637	1567	0.0137417	0	0.0176542	3.4967	4.7522	4.55366	2.10421	2.51231	2.75817	0.0104653	4.26752	2.45823	8.3756	1.366e-61	UP	CEN-like protein 1
107813876	NW_015807090.1	+	20186	24114	2349	0.134462	0.274	0.357831	0.093998	0.052444	0.0165334	0	0	0.00931287	0.255431	0.0543252	0.00310429	-2.5197	0.00049162	DOWN	ankyrin repeat-containing protein At5g02620-like, transcript variant X2
107813878	NW_015807093.1	-	9012	10531	1421	0.0151536	0.199526	0.29202	0	0	0.0130429	0	0.0146584	0	0.1689	0.00434764	0.00488614	-5.594	0.0098793	DOWN	36.4 kDa proline-rich protein-like
107813944	NW_015807205.1	+	15004	16615	1612	0.0801484	0.0146571	0.0858067	0.392203	0.303917	0.36792	0.140261	0.064608	0.10362	0.060204	0.35468	0.10283	2.2618	0.0044431	UP	PF03822:NAF domain
107813962	NW_015807242.1	+	53383	55651	2269	0	0.0104131	0	0.0722396	0.120913	0.130693	0.0498238	0.0826208	0.147233	0.00347102	0.107949	0.0932258	4.6546	0.0074305	UP	uncharacterized LOC107813962
107814038	NW_015807485.1	-	28496	30311	1346	0.0159979	0.19309	0.205528	0	0	0	0	0	0	0.138205	0	0	#NAME?	0.0027292	DOWN	peroxidase 3-like
107814044	NW_015807521.1	-	20553	28855	530	0.731316	0.624115	0.626356	0.176724	0.0369747	0.0699395	0.142202	0.235807	0.157581	0.660596	0.0945461	0.17853	-3.0993	0.0013479	DOWN	WAT1-related protein At1g70260-like
107814050	NW_015807526.1	-	4823	11781	2148	0.520965	0.795793	0.748032	0.0111081	0.232407	0.123091	0.107258	0.375486	0.0495243	0.688263	0.122202	0.177423	-2.7924	2.8887e-09	DOWN	anthranilate synthase alpha subunit 1, chloroplastic-like, transcript variant X2
107814063	NW_015807564.1	-	3170	6831	1638	1.78786	2.58197	2.43201	0.528932	0.693896	0.803365	0.506126	0.775706	0.650093	2.26728	0.675398	0.643975	-2.0467	1.165e-13	DOWN	CBS domain-containing protein CBSX5-like
107814142	NW_015807747.1	+	638	2267	941	2.31122	1.65717	2.0285	11.173	12.8075	11.2267	44.5113	33.2256	30.4649	1.99896	11.7357	36.0673	2.2554	5.8758e-34	UP	amino acid permease 6-like
107814168	NW_015789169.1	+	28645	31993	3349	0.00642974	0.0846601	0.0247812	0.174798	0.210653	0.19923	0.123774	0.0932948	0.236912	0.0386237	0.194894	0.151327	2.0365	0.0043648	UP	putative pentatricopeptide repeat-containing protein At3g47840
107814319	NW_015808201.1	+	47886	48582	538	0.720442	0.790502	0.565622	0.174096	0.182124	0	0.245152	0.271017	0.0388094	0.692189	0.11874	0.184993	-2.8317	0.0017159	DOWN	uncharacterized LOC107814319
107814402	NW_015789225.1	+	25655	26416	762	0.22607	0.49611	0.217827	1.56721	2.05738	1.16749	0.865433	1.20276	1.34264	0.313336	1.59736	1.13694	2.0534	9.5284e-05	UP	uncharacterized LOC107814402
107814485	NW_015808555.1	-	28492	31279	2788	0.139024	0.279662	0.347289	0	0.0281156	0.0598299	0.0270326	0.0971252	0.0823794	0.255325	0.0293152	0.0688457	-3.4301	1.7438e-05	DOWN	G-type lectin S-receptor-like serine/threonine-protein kinase SD2-5
107814491	NW_015808571.1	+	27262	31181	2227	2.62799	2.91708	2.72191	0.553831	0.500575	0.70138	0.115867	1.12326	0.691372	2.75566	0.585262	0.6435	-2.5355	9.0427e-29	DOWN	L-ascorbate oxidase homolog, transcript variant X1
107814505	NW_015808649.1	-	23118	25908	2419	0	0	0	3.46545	4.35839	7.83805	4.36187	5.14067	6.69799	0	5.22063	5.40018	Inf	3.456e-17	UP	low-temperature-induced 65 kDa protein-like
107814513	NW_015789251.1	-	10814	12707	1749	0.0492469	0.0675449	0.173988	0	0.0112044	0	1.15269	2.10797	0.955035	0.0969266	0.00373481	1.40523	-4.9817	0.0095824	DOWN	premnaspirodiene oxygenase-like
107814514	NW_015808661.1	-	10596	17250	2540	0.536815	0.427513	0.333704	2.29734	3.66402	2.7052	4.20472	6.92645	7.07735	0.432677	2.88885	6.06951	2.4393	3.3316e-10	UP	S-type anion channel SLAH2-like, transcript variant X2
107814619	NW_015808885.1	+	54865	62005	2848	0.0236889	0	0.040578	0.206081	0.12935	0.224283	0.449106	0.878403	0.689091	0.0214223	0.186572	0.6722	2.8273	0.0016603	UP	potassium channel AKT1-like, transcript variant X2
107814672	NW_015809052.1	-	1290	5816	1162	0	0	0	0.14106	0.219239	0.159501	0	0.0358513	0.143748	0	0.173266	0.0598665	Inf	0.0068152	UP	galactinol synthase 2-like
107814785	NW_015809415.1	-	3942	5979	1093	31.6201	34.4356	38.5221	2.33517	2.5818	1.3396	1.98243	4.23072	2.46427	34.8593	2.08552	2.89247	-4.3566	1.5731e-134	DOWN	aquaporin TIP2-1-like
107814800	NW_015809459.1	+	26138	27638	806	198.341	233.517	197.767	1123.76	1255.06	1354.59	919.737	840.627	784.041	209.875	1244.47	848.135	2.2684	1.0858e-75	UP	non-specific lipid-transfer protein 2
107814817	NW_015809509.1	-	2261	4611	1562	0.041357	0.0756313	0.0177107	0.419748	0.225825	0.249176	0.398064	0.146687	0.441115	0.0448997	0.29825	0.328622	2.4326	0.0091266	UP	glucan endo-1,3-beta-glucosidase 14-like
107814820	NW_015809514.1	-	6	626	621	1.59505	1.9404	2.13829	0.641016	0.63113	0.417835	0	0.335421	0.0336223	1.89125	0.563327	0.123014	-2.0415	1.2491e-05	DOWN	21 kDa protein-like
107814835	NW_015809554.1	+	40935	45726	3904	0.0110314	0.0484164	0.00708608	0.179938	0.281098	0.213634	0.173745	0.0320127	0.106964	0.022178	0.22489	0.104241	3.0413	1.467e-05	UP	pentatricopeptide repeat-containing protein At3g09040, mitochondrial-like
107814838	NW_015809562.1	-	33530	38941	1578	0.0546528	0.224878	0.245747	0.0148578	0	0.0117601	0	0	0	0.175093	0.00887266	0	-4.5991	0.00072288	DOWN	AP2-like ethylene-responsive transcription factor At1g16060, transcript variant X2
107814840	NW_015809562.1	-	64251	66674	1920	0.79628	0.689127	0.590743	0.0365874	0.122479	0.144797	0.0196268	0.0216975	0.0108747	0.69205	0.101288	0.0173997	-3.0773	6.1444e-10	DOWN	aspartyl protease family protein At5g10770-like
107814850	NW_015789320.1	-	32070	33878	1192	0.108389	0.118929	0.185665	2.49482	2.10433	2.09907	21.9398	18.9948	21.9655	0.137661	2.23274	20.9667	3.7247	6.3524e-18	UP	glucan endo-1,3-beta-glucosidase, acidic
107814865	NW_015809597.1	-	4403	6991	773	0	0	0	0.302923	0.354919	0.28772	0.243748	0.188625	0.0540218	0	0.315187	0.162132	Inf	0.0022478	UP	uncharacterized LOC107814865
107814929	NW_015809766.1	-	9654	13786	2227	15.9154	16.0733	16.2481	4.38458	4.43497	5.15988	1.01527	0.879202	1.38759	16.079	4.65981	1.09402	-2.0862	1.9101e-88	DOWN	monogalactosyldiacylglycerol synthase 2, chloroplastic-like
107814964	NW_015809855.1	+	32427	33062	550	3.83683	5.36982	6.13639	1.36238	1.42521	1.55011	3.5628	4.77188	3.41664	5.11435	1.4459	3.9171	-2.1199	1.2972e-10	DOWN	uncharacterized LOC107814964
107814969	NW_015789335.1	-	49512	52709	3198	1.26587	0.820082	1.34082	7.9005	6.81407	7.94561	23.6199	20.0024	19.9001	1.14225	7.5534	21.1741	2.4273	7.6963e-64	UP	UDP-glycosyltransferase 73C3-like
107814972	NW_015809862.1	-	22045	24243	1601	0.376596	0.280398	0.501098	2.32551	3.13349	2.88255	1.45932	1.43114	1.95623	0.386031	2.78052	1.61556	2.5515	1.2488e-18	UP	uncharacterized LOC107814972
107814990	NW_015809896.1	+	8677	10687	996	1.10139	1.84973	2.05026	14.6655	12.1302	14.1423	9.97155	15.5026	14.9077	1.66712	13.646	13.4606	2.7367	6.6946e-52	UP	CASP-like protein 1E2, transcript variant X3
107815175	NW_015810395.1	-	2777	6388	1413	0.0761968	0.351148	0.176204	5.98242	4.93728	6.38786	6.53393	5.95553	4.83197	0.201183	5.76919	5.77381	4.5433	1.6257e-60	UP	BTB/POZ and TAZ domain-containing protein 1-like
107815197	NW_015810443.1	-	2454	4997	1274	0.142368	0.11716	0	0.735377	0.712603	0.704597	0.0155717	0.0860728	0.069023	0.0865094	0.717526	0.0568891	2.7469	8.439e-05	UP	protein PHR1-LIKE 1-like, transcript variant X3
107815220	NW_015810541.1	-	12517	15350	648	1.59505	2.04186	0.981904	8.13054	7.68137	8.00851	14.1313	13.6293	13.0174	1.5396	7.94014	13.5927	2.0662	2.1515e-15	UP	ubiquitin-conjugating enzyme E2 variant 1C-like
107815242	NW_015810604.1	+	5388	8431	1878	0.676496	0.830349	1.31102	0.26184	0.135653	0.069083	0.0601971	0.166371	0.111179	0.93929	0.155525	0.112582	-2.8829	6.9791e-07	DOWN	3'-N-debenzoyl-2'-deoxytaxol N-benzoyltransferase-like
107815265	NW_015810665.1	-	8652	12069	1303	0.0330517	0	0.0636932	1.06028	0.7219	0.896117	1.60509	2.34993	1.90687	0.0322483	0.892765	1.95396	4.4986	4.1282e-10	UP	chitin elicitor receptor kinase 1-like
107815294	NW_015810727.1	-	9326	11519	1399	0.0153919	0.0337773	0.0988709	0.92057	0.602325	0.569665	2.22222	4.40712	4.59676	0.0493467	0.69752	3.74203	3.5328	3.8838e-07	UP	putative quinone-oxidoreductase homolog, chloroplastic
107815314	NW_015810784.1	-	9989	11145	1157	0.186112	0.122527	0.0478203	3.7846	0.982369	1.23346	2.84987	1.7283	1.9129	0.11882	2.00014	2.16369	3.7757	0.01261	UP	vacuolar iron transporter homolog 1-like
107815339	NW_015810846.1	-	36485	40648	1791	0.37565	0.531845	0.467035	0.184481	0.110279	0.114729	0.16965	0.0937743	0.164498	0.458177	0.136496	0.14264	-2.0425	0.00024869	DOWN	amino acid permease 4-like, transcript variant X2
107815383	NW_015810891.1	-	15524	17837	1230	45.7624	49.0409	52.7641	12.7741	7.79083	11.1957	7.67455	7.70526	5.61878	49.1892	10.5869	6.99953	-2.5139	6.7085e-104	DOWN	expansin-A4-like
107815425	NW_015810989.1	+	59076	61318	1539	0.293825	0.552683	0.215704	0.015215	0.0381999	0.132472	4.93386	9.71778	13.4991	0.354071	0.0619622	9.38357	-2.8276	0.0015322	DOWN	probable WRKY transcription factor 53
107815460	NW_015789489.1	+	16345	20781	2152	0.390239	0.252521	0.257101	0.010881	0.145699	0.0516746	0.0437772	0	0	0.299954	0.0694184	0.0145924	-2.4099	0.00029242	DOWN	PF08246:Cathepsin propeptide inhibitor domain (I29)
107815461	NW_015811048.1	-	48334	52137	954	0.722288	0.817294	0.811943	6.28353	5.62837	5.05119	1.95527	1.98689	1.70712	0.783842	5.65436	1.8831	2.5542	1.3847e-21	UP	uncharacterized LOC107815461
107815487	NW_015811119.1	+	2625	5622	436	9.03802	8.23701	7.48706	1.93343	2.11247	3.31571	1.51252	1.71988	1.72399	8.25403	2.45387	1.65213	-2.053	3.6756e-14	DOWN	uncharacterized LOC107815487
107815514	NW_015811167.1	+	153062	156810	1980	0.271884	0.0835306	0.0978023	0.697748	1.4549	1.17007	3.39722	2.96664	2.98428	0.151072	1.10757	3.11605	2.5707	1.3732e-05	UP	protein NUCLEAR FUSION DEFECTIVE 4-like
107815523	NW_015811179.1	-	19932	21295	581	0	0.121999	0	0.644846	0.438478	0.414702	0.227009	0.215108	1.18592	0.0406665	0.499342	0.54268	3.3188	0.013445	UP	uncharacterized LOC107815523
107815525	NW_015789489.1	-	20870	21923	730	1.38638	1.58594	2.38745	0.19246	0.322135	0.558558	0.103242	0	0.42903	1.78659	0.357718	0.177424	-2.6226	1.2092e-07	DOWN	oryzain beta chain-like
107815643	NW_015811515.1	+	10650	13507	1857	24.7452	22.4948	20.3347	2.40843	2.55378	2.27558	0.344975	0.953429	0.539695	22.5249	2.41259	0.612699	-3.5213	6.2764e-81	DOWN	fructose-1,6-bisphosphatase, chloroplastic-like
107815659	NW_015811548.1	-	37442	40096	1040	77.2711	77.9698	74.4536	22.8756	23.4594	23.8625	4.60172	12.0171	7.40819	76.5648	23.3991	8.009	-2.0089	5.3016e-128	DOWN	photosystem I chlorophyll a/b-binding protein 6, chloroplastic-like
107815684	NW_015811632.1	+	48663	51328	1503	0.129458	0.126264	0.0739187	1.54855	1.25669	1.74568	18.6152	26.4649	18.0899	0.10988	1.51698	21.0567	3.4852	2.7745e-14	UP	uncharacterized acetyltransferase At3g50280-like, transcript variant X1
107815744	NW_015811771.1	-	18398	20766	2369	0.0999853	0.0698145	0.0934202	0.306414	0.55423	0.492883	0.357905	0.369288	0.370172	0.08774	0.451176	0.365788	2.0627	0.00019794	UP	proline-rich extensin-like protein EPR1
107815765	NW_015811847.1	-	85583	94754	6405	0.198354	0.151244	0.224595	0.00731177	0.110145	0.0202557	0.0264755	0.0585376	0.0521579	0.191398	0.0459041	0.0457236	-2.3529	1.152e-06	DOWN	uncharacterized LOC107815765
107815767	NW_015811847.1	+	96975	97664	690	174.481	164.295	167.789	30.7122	44.4473	42.9773	30.4471	62.5492	49.6568	168.855	39.379	47.551	-2.3999	8.4052e-198	DOWN	14 kDa proline-rich protein DC2.15-like
107815826	NW_015812015.1	-	21331	23448	1845	0.116711	0.0896426	0.134947	0	0	0	0	0	0	0.113767	0	0	#NAME?	0.00051927	DOWN	extensin-2-like
107815832	NW_015812026.1	+	9484	9969	486	4.96238	2.09047	3.69993	0.915439	0.685477	0.762715	1.00799	0.814327	1.03108	3.58426	0.787877	0.951134	-2.484	6.8937e-05	DOWN	lachrymatory-factor synthase-like
107815870	NW_015812114.1	+	40856	43011	493	0.131034	0.575105	0.561137	2.13736	3.53772	4.81207	9.28709	11.0697	10.0374	0.422425	3.49571	10.1314	2.7496	7.9482e-06	UP	uncharacterized LOC107815870
107815893	NW_015812161.1	-	39461	44240	1847	13.9902	11.6921	18.7972	1.49598	2.18565	2.38824	5.34545	5.52599	5.84444	14.8265	2.02329	5.57196	-3.1722	3.5607e-15	DOWN	amino acid permease 3-like
107815937	NW_015812255.1	-	113460	117035	3395	0.0761115	0.0208782	0.0325939	0.337962	0.357876	0.414899	1.24316	1.3866	1.31611	0.0431945	0.370246	1.31529	2.7967	9.8332e-07	UP	receptor-like protein 12
107815943	NW_015812256.1	-	26299	30540	1453	2.53419	4.16281	4.91213	0.451237	0.876653	1.19903	0.440893	1.00349	0.546056	3.86971	0.842307	0.66348	-2.5008	7.5686e-07	DOWN	expansin-B3-like
107816007	NW_015812423.1	-	19839	20951	669	4.60276	8.51145	7.60865	2.17009	1.99188	1.21898	0.168984	1.4011	0	6.90762	1.79365	0.52336	-2.2385	4.7113e-07	DOWN	protein GAST1-like
107816010	NW_015812426.1	-	3648	4582	935	0	0	0.0295872	1.90333	0.440137	1.07041	1.995	0.913384	0.669929	0.00986241	1.13796	1.19277	6.5677	8.7079e-05	UP	vacuolar iron transporter homolog 1-like
107816122	NW_015789619.1	-	1572	2739	960	0.0448608	0.172282	0.0864502	1.12201	1.89842	1.5445	45.6519	45.6516	46.3698	0.101198	1.52164	45.8911	3.6121	3.0593e-10	UP	proteinase inhibitor type-2
107816124	NW_015812800.1	-	36746	39241	2496	0	0.0757283	0.0110834	0.234535	0.243387	0.341572	1.02663	1.3853	1.20458	0.0289372	0.273164	1.20551	2.9366	0.00018467	UP	G-type lectin S-receptor-like serine/threonine-protein kinase RLK1
107816137	NW_015812849.1	-	28101	28772	603	0	0.0391828	0.0458774	0.388324	0.292486	0.614725	0.624932	1.51991	1.03878	0.0283534	0.431845	1.06121	3.6322	0.011979	UP	zinc finger protein ZAT5-like
107816200	NW_015813058.1	-	24101	25935	1446	0.461639	0.522871	0.841783	0.194323	0.0135523	0.166626	0	0	0	0.608764	0.124834	0	-2.5838	8.4543e-06	DOWN	probable protein phosphatase 2C 72
107816224	NW_015813097.1	+	403	3702	1493	1.55766	1.0603	0.759696	0.345044	0.288764	0.22345	0.618382	0.0976606	0.223758	1.12588	0.285753	0.313267	-2.2766	2.3372e-05	DOWN	uncharacterized LOC107816224
107816299	NW_015813265.1	-	559	1373	493	0.786202	1.43776	2.07621	46.4519	42.8104	53.9854	168.2	148.427	152.297	1.43339	47.7492	156.308	4.762	4.9409e-100	UP	uncharacterized LOC107816299
107816336	NW_015813414.1	-	15939	19727	1884	0.377174	0.363689	0.102786	0	0.0104016	0.0491878	0	0.132673	0.066495	0.281216	0.0198631	0.0663893	-4.1431	0.00022427	DOWN	AP2-like ethylene-responsive transcription factor AIL1
107816355	NW_015813464.1	-	4319	6970	1417	33.3711	43.1526	41.174	248.966	275.749	297.459	265.273	209.119	203.357	39.2326	274.058	225.917	2.5058	1.2983e-94	UP	BURP domain protein RD22-like
107816366	NW_015813510.1	+	17299	18220	922	11.514	20.424	30.6945	1.47302	1.74286	0.804077	512.548	552.572	397.185	20.8775	1.33999	487.435	-4.2518	5.9688e-07	DOWN	cysteine protease inhibitor 8-like
107816373	NW_015813518.1	-	45290	46144	643	0	0	0	0.582668	0.640012	0.893551	1.28932	0.550705	0.454607	0	0.70541	0.764879	Inf	8.2048e-06	UP	60S acidic ribosomal protein P1-like
107816377	NW_015813525.1	-	56146	61636	1503	8.72503	7.71854	9.3686	0.950348	0.886605	1.44276	0.977813	2.16196	1.33362	8.60406	1.09324	1.49113	-3.2776	4.0595e-80	DOWN	protein PMR5-like
107816392	NW_015813552.1	+	19825	23415	800	0.368816	0.0933882	0.619617	0.0617021	0	0.0244189	0	0	0	0.360607	0.028707	0	-3.9417	0.0075969	DOWN	calcineurin B-like protein 7, transcript variant X1
107816438	NW_015813664.1	-	25893	29091	912	0.0944439	0.129535	0.0303334	0.462157	0.537187	0.629992	0.454515	0.776543	0.961553	0.0847708	0.543112	0.73087	2.3756	0.0071507	UP	uncharacterized LOC107816438
107816480	NW_015813754.1	-	6194	8562	970	0.177593	0	0.114079	1.44841	2.70716	2.52215	3.4187	2.64128	3.72386	0.097224	2.2259	3.26128	4.2158	1.0653e-11	UP	LOB domain-containing protein 1-like
107816524	NW_015813908.1	-	13070	13867	798	3.15712	3.04963	3.53601	24.7951	19.8913	27.7313	36.1251	38.4226	31.9733	3.24759	24.1392	35.507	2.5948	1.6704e-26	UP	glycine-rich cell wall structural protein-like
107816583	NW_015814046.1	-	70515	71453	939	0.229321	0.528404	0.97222	0	0.104348	0.0789519	0.180591	0	0.222358	0.576648	0.0611	0.134317	-3.5359	0.0047795	DOWN	abscisic acid receptor PYL4-like
107816626	NW_015814190.1	+	3332	5958	2069	0.145706	0.262652	0.160449	0.0679051	0.0284146	0.0716635	0.05464	0.16108	0.211923	0.189602	0.0559944	0.142548	-2.0607	0.01228	DOWN	protein ACCELERATED CELL DEATH 6-like
107816653	NW_015814333.1	-	3062	4401	1340	0.690991	0.564232	0.743214	4.63077	4.7529	4.3292	15.6358	21.5136	27.7042	0.666146	4.57096	21.6179	2.4815	2.2619e-23	UP	EID1-like F-box protein 3
107816657	NW_015814351.1	+	86	699	614	9.71449	9.69716	9.4166	2.21193	2.07456	2.74689	0	0.644565	0.442073	9.60942	2.34446	0.362213	-2.3354	4.8291e-26	DOWN	homeobox-leucine zipper protein HAT4-like
107816664	NW_015814368.1	+	33035	34906	1872	16.1614	16.4835	15.5315	1.87628	2.10412	1.91082	1.58021	2.64821	2.02995	16.0588	1.96374	2.08612	-3.3299	7.766e-160	DOWN	abscisic acid receptor PYL4-like
107816670	NW_015814375.1	-	2615	4927	1744	0.148164	0.0270954	0.0951745	0.604196	0.629248	0.3507	0.98314	0.883825	1.14933	0.0901447	0.528048	1.00543	2.2546	0.00034898	UP	dehydration-responsive element-binding protein 2A-like
107816684	NW_015814381.1	-	223586	228042	2514	0.265525	0.347735	0.2751	0.0651996	0.0311799	0.0884676	0	0	0	0.29612	0.0616157	0	-2.5676	4.2902e-05	DOWN	CO(2)-response secreted protease-like
107816774	NW_015814616.1	+	8745	13816	2315	17.2245	17.0584	16.6596	2.72567	2.9786	3.20935	2.90012	2.17414	2.70157	16.9809	2.97121	2.59194	-2.8141	1.0716e-139	DOWN	vacuolar amino acid transporter 1-like, transcript variant X1
107816887	NW_015814964.1	+	175026	182372	2471	0	0.0095618	0.0111955	0.123192	0.103098	0.135011	11.575	9.93853	9.97921	0.0069191	0.120434	10.4976	3.8281	0.0054626	UP	sulfate transporter 3.1-like
107816910	NW_015815025.1	+	29361	30047	687	0.250751	0.687837	0.724823	8.52109	7.92991	9.38839	5.18353	8.15599	7.35491	0.55447	8.61313	6.89814	3.6613	8.2045e-37	UP	uncharacterized LOC107816910
107816921	NW_015815076.1	-	7	5010	1233	0.977988	0.862307	1.07695	0.284866	0.174827	0.37579	0.397311	0.168934	0.270942	0.972414	0.278494	0.279062	-2.1051	7.2698e-06	DOWN	probable methyltransferase PMT22
107817034	NW_015815364.1	-	42497	47542	1653	1.00306	1.04343	2.61076	0.0283315	0.213393	0.0112123	12.4244	12.6767	9.35975	1.55242	0.0843122	11.4869	-4.4883	0.00011381	DOWN	PF00067:Cytochrome P450
107817053	NW_015815415.1	-	55553	58829	1429	0.135619	0.297614	0.232308	1.96635	1.57705	1.75093	2.28105	3.30883	3.46286	0.221847	1.76478	3.01758	2.6951	6.0591e-12	UP	uncharacterized protein HI_0077-like
107817082	NW_015789785.1	-	15668	19123	893	0.120567	0.105833	0.0309788	0.603098	0.395004	0.933963	0.696278	0.489834	0.771581	0.0857928	0.644022	0.652564	2.6006	0.001972	UP	uncharacterized LOC107817082
107817134	NW_015815612.1	+	7122	9076	1289	1.01903	1.00814	2.38224	21.563	16.0695	13.8466	93.9162	81.4763	92.4106	1.4698	17.1597	89.2677	3.2538	5.9772e-15	UP	protein STAY-GREEN 1, chloroplastic-like
107817155	NW_015815656.1	+	62734	63594	861	1.5756	1.4544	2.40976	0.462336	0.591766	0.452048	1.07229	0.556424	0.194002	1.81326	0.50205	0.607573	-2.1478	3.3625e-07	DOWN	glutaredoxin-C11-like
107817158	NW_015815660.1	+	10375	11340	437	0.246375	0.919137	0.56974	0	0.179374	0	0	0	0	0.578417	0.0597912	0	-3.5624	0.0050692	DOWN	phylloplanin-like
107817166	NW_015789795.1	+	78787	83152	3335	0.129135	0.255046	0.124426	1.5166	1.5454	1.22819	0.0451975	0.0624576	0.169039	0.169536	1.43006	0.0922314	2.7788	1.9997e-21	UP	receptor protein kinase CLAVATA1-like
107817176	NW_015815695.1	-	28059	30033	1868	0	0	0.0740473	0.137888	0.293739	0.10914	2.19887	3.23372	3.16321	0.0246824	0.180256	2.86527	2.5878	0.013457	UP	PF00067:Cytochrome P450
107817196	NW_015815751.1	+	3337	5241	914	0.188651	0.946271	0.865584	0	0.122632	0	0.0235816	0.130348	0.0522639	0.666836	0.0408773	0.0687312	-4.3142	0.00096766	DOWN	high-affinity nitrate transporter 3.2-like, transcript variant X1
107817198	NW_015815751.1	+	36586	38870	1079	0.219523	0.240871	0.17947	1.12848	1.39846	1.30545	18.3702	14.1309	13.4681	0.213288	1.27746	15.3231	2.2828	6.4741e-06	UP	high-affinity nitrate transporter 3.1-like
107817218	NW_015815789.1	-	26305	28745	869	4.65851	4.62213	6.17587	0.538917	0.180406	0.0426559	0.867282	0.838937	0.576647	5.15217	0.253993	0.760956	-4.6288	2.9736e-41	DOWN	heavy metal-associated isoprenylated plant protein 3-like
107817278	NW_015815959.1	+	14472	17231	1711	0.201363	0.220944	0.226357	1.17696	1.08806	1.38653	9.80077	7.18263	9.66483	0.216221	1.21718	8.88274	2.1937	5.7846e-08	UP	PF00067:Cytochrome P450
107817300	NW_015815980.1	-	36840	38653	1143	3.59829	2.06712	2.58972	13.6235	13.7502	14.3018	28.04	19.882	22.1033	2.75171	13.8918	23.3418	2.0362	4.0349e-39	UP	chlorophyllase-2, chloroplastic-like
107817310	NW_015816020.1	-	12464	26844	1835	0	0.0128759	0.0603031	0.114847	0.234945	0.242406	0.266967	0.408646	0.273083	0.024393	0.197399	0.316232	2.7262	0.0080931	UP	pachytene checkpoint protein 2 homolog
107817326	NW_015816089.1	-	15879	16967	1089	0.435014	0.455621	0.711289	4.08543	2.66326	2.97837	4.20435	3.72982	3.45115	0.533975	3.24235	3.79511	2.3076	7.0773e-10	UP	uncharacterized LOC107817326
107817332	NW_015789835.1	-	10484	11826	1343	0.0801683	0.0703715	0.247185	0	0	0	0	0	0	0.132575	0	0	#NAME?	0.0022502	DOWN	extensin-3-like
107817398	NW_015816232.1	+	84150	88306	1537	0.400086	0.862307	0.605782	0.0621525	0.0130037	0.0122986	0	0.110575	0.19397	0.622725	0.0291516	0.101515	-4.7067	1.979e-09	DOWN	BRO1 domain-containing protein BROX homolog, transcript variant X1
107817466	NW_015816376.1	-	43751	48103	2578	0.00835268	0	0.107308	0.663058	0.410479	0.381032	1.54943	3.44198	3.63649	0.0385536	0.484856	2.87597	3.3693	2.7068e-07	UP	wall-associated receptor kinase 2-like
107817481	NW_015816449.1	+	6961	9274	2230	0.00965615	0	0.124054	1.02904	1.17755	0.897609	5.06107	3.76428	3.895	0.0445701	1.03473	4.24011	4.2523	2.0184e-18	UP	uncharacterized LOC107817481
107817482	NW_015816450.1	-	6288	8696	1569	0	0	0	1.44764	1.39886	0.803257	8.8024	7.14234	11.2981	0	1.21659	9.08093	Inf	3.1177e-17	UP	UDP-glycosyltransferase 74B1-like
107817510	NW_015816526.1	-	7263	9874	1644	0.222667	0.359295	0.0841365	1.4813	1.37081	1.48813	2.8423	2.31863	2.26067	0.222033	1.44675	2.47387	2.4019	1.3378e-09	UP	uncharacterized LOC107817510
107817542	NW_015816610.1	+	26036	28254	2219	0.0970401	0.0851815	0.0748014	0.295469	0.529876	0.501144	1.20573	1.49252	1.72192	0.0856744	0.442163	1.47339	2.0665	0.00038512	UP	L-type lectin-domain containing receptor kinase IV.1-like
107817575	NW_015789878.1	+	65645	66483	839	0.256653	0.25345	0.395672	2.3723	4.4612	3.71121	0.920751	0.695148	0.821242	0.301925	3.5149	0.81238	3.244	6.5894e-10	UP	14 kDa proline-rich protein DC2.15-like
107817610	NW_015816763.1	+	76316	78902	1555	0.0143939	0.0157936	0.0739681	1.00175	0.95625	0.656618	5.62984	7.68579	8.44389	0.0347185	0.87154	7.25318	4.3622	5.1566e-11	UP	probable WRKY transcription factor 41, transcript variant X2
107817643	NW_015816890.1	-	11350	26677	1817	0.521443	0.377099	0.959183	3.96924	4.48661	4.99815	10.9608	14.1692	13.1804	0.619242	4.48467	12.7701	2.5604	3.0798e-32	UP	protein DETOXIFICATION 29-like
107817700	NW_015789922.1	+	6865	15277	574	0.323808	3.46414	2.96401	0.17606	0.184178	0.418059	0.141667	0.274074	0.0392471	2.25065	0.259433	0.151663	-3.4181	0.014328	DOWN	uncharacterized LOC107817700, transcript variant X1
107817714	NW_015817139.1	-	134338	136034	1697	0	0.139229	0.0163017	0.372558	0.704414	0.491472	1.57662	1.60794	1.6487	0.0518437	0.522815	1.61109	3.0345	1.1758e-05	UP	cinnamate beta-D-glucosyltransferase-like
107817755	NW_015817280.1	+	15194	19427	1253	1.19239	1.84708	1.44178	0	0.0797906	0.256578	0	0	0	1.49375	0.112123	0	-4.0487	2.0839e-17	DOWN	putative auxin efflux carrier component 8, transcript variant X2
107817824	NW_015787475.1	+	27025	41690	1348	0.0638968	0.105166	0.0615669	0.555868	0.508813	0.384979	0.125798	0.200879	0.325273	0.0768764	0.48322	0.217317	2.3555	0.0019002	UP	uncharacterized LOC107817824
107817980	NW_015789966.1	-	9146	10809	1664	0.0776438	0.113592	0.116375	0	0	0	0.679389	0.976388	0.263503	0.102537	0	0.63976	#NAME?	0.0023543	DOWN	phospholipase A1-Ibeta2, chloroplastic-like
107818063	NW_015818107.1	+	1113	5062	2255	0.0485638	0.0852583	0.0499126	0	0	0	0	0.00939541	0	0.0612449	0	0.0031318	#NAME?	0.0083062	DOWN	BTB/POZ domain-containing protein At5g67385-like, transcript variant X1
107818071	NW_015818134.1	-	25367	29456	1265	0.0889802	0.0781065	0.0228629	0.29028	0.599234	0.811818	0.37372	0.723011	0.69023	0.0633165	0.567111	0.595654	2.8549	0.0003866	UP	thymidylate kinase-like, transcript variant X3
107818121	NW_015818256.1	-	1560	3661	622	1.31836	1.40638	0.988002	17.8009	15.164	12.6712	29.8647	26.285	22.5484	1.23758	15.212	26.2327	3.3221	6.3041e-25	UP	putative uncharacterized transmembrane protein DDB_G0293028, transcript variant X1
107818196	NW_015818422.1	+	2668	5334	1627	0.913209	1.64098	1.42826	0.0719605	0.361338	0.0569575	0.0926452	0.10242	0	1.32748	0.163419	0.0650216	-3.3133	3.4632e-10	DOWN	thaumatin-like protein 1
107818277	NW_015818710.1	+	25350	30321	1851	0.0232666	0.114881	0.0896728	0.759026	0.645808	0.200259	0.0916128	0.0450127	0.135361	0.0759402	0.535031	0.0906622	2.5283	0.0062299	UP	alcohol-forming fatty acyl-CoA reductase-like
107818380	NW_015819002.1	-	16427	17555	1129	0.877349	1.08823	1.34767	0.45629	0.0867873	0.377574	7.35978	6.69721	5.75156	1.10442	0.306884	6.60285	-2.1455	3.0346e-06	DOWN	ethylene-responsive transcription factor 1B-like
107818388	NW_015790111.1	-	16713	17502	790	0.763202	0.269171	0.840427	0.0592809	0.0744174	0.258068	0	0.1582	0.158578	0.624267	0.130589	0.105593	-2.5649	0.0028317	DOWN	uncharacterized LOC107818388
107818429	NW_015819075.1	+	17588	18306	719	1.70708	3.77904	3.03958	17.3259	13.7094	12.9403	11.1635	17.2663	16.6977	2.8419	14.6585	15.0425	2.0715	6.978e-14	UP	uncharacterized LOC107818429
107818492	NW_015819196.1	-	27381	31101	2168	0.00993229	0	0	0.0540036	0.225975	0.145331	1.32101	1.01842	1.42535	0.00331076	0.14177	1.25493	5.1102	0.0016188	UP	uncharacterized LOC107818492
107818508	NW_015819268.1	-	200618	205661	2030	2.39137	2.83861	2.69519	17.8013	18.2809	19.0953	24.0824	23.2375	24.8003	2.64172	18.3925	24.04	2.5013	8.3909e-101	UP	pyruvate kinase, cytosolic isozyme, transcript variant X3
107818589	NW_015819598.1	-	17883	22470	3485	0.0595571	0.0580878	0.0680125	0	0.0060223	0.00569575	0.017371	0.00640123	0.0192496	0.0618858	0.00390602	0.0143406	-4.2898	0.0063743	DOWN	uncharacterized LOC107818589, transcript variant X1
107818796	NW_015820264.1	+	82170	86338	2322	275.619	245.786	261.581	76.5103	74.7742	68.0138	22.8665	32.0697	25.843	260.996	73.0994	26.9264	-2.1336	2.1203e-124	DOWN	probable 1-deoxy-D-xylulose-5-phosphate synthase, chloroplastic
107818808	NW_015820325.1	+	7759	8713	883	0.560888	0.428126	0.375956	41.6343	39.1931	36.5012	48.8433	47.9812	49.5621	0.45499	39.1095	48.7956	6.1266	8.5437e-218	UP	homeobox-leucine zipper protein ATHB-12-like
107818824	NW_015820377.1	-	25588	31955	2407	1.79816	1.55093	2.24117	57.533	51.2344	47.463	88.0558	73.6089	73.5942	1.86342	52.0768	78.4196	4.5087	9.4366e-104	UP	probable galactinol--sucrose galactosyltransferase 2
107818860	NW_015820486.1	+	7967	25259	2768	0	0	0	0.142646	0.165294	0.295293	0.0441465	0.0780867	0.244605	0	0.201078	0.122279	Inf	1.53e-05	UP	annexin D5-like, transcript variant X4
107818877	NW_015820545.1	+	8740	15660	3467	0.906792	1.13809	1.41233	0.162095	0.22044	0.176412	0.124995	0.204271	0.331229	1.1524	0.186316	0.220165	-2.9249	1.74e-16	DOWN	LRR receptor-like serine/threonine-protein kinase ERL1
107818943	NW_015820708.1	-	690	3036	1690	0.114674	0.363496	0.343755	1.23315	1.66977	1.89726	1.98451	1.29415	1.5814	0.273975	1.60006	1.62002	2.2484	1.4522e-10	UP	cytochrome P450 83B1-like
107819004	NW_015820862.1	+	18743	21950	1099	0.274308	0.171991	0.025172	1.96021	1.4265	1.60212	0.960087	0.587551	0.113992	0.157157	1.66294	0.553876	3.0993	4.5326e-10	UP	probable diphthine methyl ester synthase
107819006	NW_015820862.1	-	32477	36865	1182	0.892662	1.73906	0.444685	5.38844	5.53744	5.34694	11.7322	9.3046	7.48975	1.02547	5.42427	9.50886	2.1021	5.7568e-19	UP	cytokinin riboside 5'-monophosphate phosphoribohydrolase LOG1-like
107819051	NW_015821036.1	-	11866	12912	1047	0	0	0	0.447296	0.580223	0.017702	9.01595	7.59973	9.23322	0	0.348407	8.6163	Inf	0.0051849	UP	F-box protein CPR30-like
107819090	NW_015821131.1	-	60804	70138	3683	0.5437	0.640763	0.845099	0.0583939	0.109956	0.161768	0.0704802	0.564893	0.390513	0.676521	0.110039	0.341962	-2.922	6.6119e-14	DOWN	respiratory burst oxidase homolog protein E-like, transcript variant X1
107819141	NW_015821277.1	+	13196	15393	1631	0.660123	0.709831	0.559727	4.55111	5.38275	5.93178	7.33567	6.52602	7.43774	0.643227	5.28855	7.09981	2.739	7.1836e-36	UP	uncharacterized LOC107819141
107819146	NW_015821299.1	+	56274	57119	846	1.70535	3.10002	1.47149	15.8874	13.8751	15.6641	18.7304	19.8694	15.4992	2.09229	15.1422	18.033	2.5557	1.8565e-45	UP	cold and drought-regulated protein CORA-like
107819176	NW_015821432.1	+	8965	10683	1101	0.0195579	0.0214598	0	0.40409	0.409374	0.101003	1.04391	0.491889	0.51203	0.0136725	0.304822	0.68261	4.181	0.0026159	UP	transcription factor JUNGBRUNNEN 1-like
107819266	NW_015821679.1	-	13359	17597	1794	0.0840203	0.0131701	0.0616813	0.391571	0.262162	0.258277	1.35484	1.47456	2.15312	0.0529572	0.304003	1.66084	2.2245	0.0071397	UP	glutamate decarboxylase 4-like
107819282	NW_015821737.1	+	4318	6025	1080	0.185831	0	0.149213	0.530459	0.782172	0.439857	0.711391	1.03362	0.743281	0.111681	0.584162	0.82943	2.0915	0.0093961	UP	MFP1 attachment factor 1-like, transcript variant X2
107819313	NW_015821863.1	+	4777	9354	1750	0.639347	0.477034	0.394262	19.6338	17.9325	19.6015	27.0878	23.3777	26.1117	0.503548	19.0559	25.5257	4.9416	7.4857e-210	UP	putative glucose-6-phosphate 1-epimerase, transcript variant X1
107819422	NW_015787247.1	-	14749	17938	1607	0	0	0	8.91759	8.79224	7.81956	9.93088	10.512	12.4211	0	8.5098	10.9547	Inf	3.9121e-145	UP	probable protein phosphatase 2C 51
107819446	NW_015822240.1	-	131	2223	2093	0.123458	0.112887	0.0528697	0.481073	0.533686	0.478182	1.81845	3.36379	3.04263	0.096405	0.497647	2.74163	2.0668	0.00034709	UP	PF00069:Protein kinase domain
107819448	NW_015822254.1	+	22889	30808	2063	0.855901	1.42015	1.04595	5.80007	6.43087	5.50719	2.75821	3.31174	3.50184	1.10733	5.91271	3.1906	2.1194	4.6744e-34	UP	transcriptional activator TAF-1
107819475	NW_015822313.1	+	20704	22301	1596	0.25453	0.521325	0.457798	4.64998	4.04594	3.54906	2.61319	2.70834	2.07314	0.411218	4.08166	2.46489	3.0161	8.1946e-26	UP	UPF0481 protein At3g47200-like, transcript variant X2
107819510	NW_015822390.1	-	53258	69394	917	1.4559	1.31405	1.35756	0.178748	0.406036	0.545711	0.226018	0.408869	0.0455386	1.37584	0.376832	0.226809	-2.1722	3.1927e-06	DOWN	PF00676:Dehydrogenase E1 component
107819518	NW_015822433.1	+	9674	12347	1214	2.4655	3.2502	3.91946	23.0881	20.0647	20.9614	23.0632	19.7144	18.7124	3.21172	21.3714	20.4967	2.4382	2.9934e-70	UP	NAC domain-containing protein 83-like
107819563	NW_015822527.1	+	9549	12923	1350	0.382813	0.437541	0.348362	0.0520355	0	0.0274577	0	0	0	0.389572	0.0264977	0	-4.1755	2.4498e-06	DOWN	homeobox-leucine zipper protein ATHB-13-like
107819573	NW_015822561.1	+	156351	158942	1134	0.113932	0.0833412	0.0487902	0.227139	0.501147	0.702787	0.747687	0.606153	0.773313	0.0820212	0.477024	0.709051	2.2328	0.0061862	UP	superoxide dismutase [Fe], chloroplastic-like
107819631	NW_015822711.1	+	1917	3460	1233	368.282	462.676	390.842	158.689	71.9812	93.3613	80.3943	85.5146	52.749	407.267	108.011	72.886	-2.2108	6.5346e-24	DOWN	probable xyloglucan endotransglucosylase/hydrolase protein 7
107819641	NW_015822733.1	-	8872	10474	1603	0.0134331	0.0294787	0.0172577	0.438227	0.317848	0.566541	0	0.207906	0	0.0200565	0.440872	0.0693021	4.1571	3.7973e-06	UP	myosin heavy chain kinase B-like
107819667	NW_015822824.1	-	219258	235598	1769	0.170415	0.0667813	0.0156383	0	0	0	0	0.0941984	0	0.0842783	0	0.0313995	#NAME?	0.013157	DOWN	probable hexokinase-like 2 protein
107819672	NW_015822836.1	-	10797	14698	1549	0.637252	0.390264	0.209432	3.22312	1.8612	2.53838	0.674308	0.573424	0.747234	0.412316	2.5409	0.664988	2.3216	4.4006e-07	UP	serine/threonine-protein kinase SAPK2-like, transcript variant X3
107819693	NW_015822907.1	+	3508	13463	2478	0.20357	0.17373	0.116236	0	0	0	0.277084	0.185979	0.230288	0.164512	0	0.231117	#NAME?	8.3613e-06	DOWN	ubiquitin-like protein 4A, transcript variant X5
107819733	NW_015823045.1	-	48029	49304	513	0.377776	0.736911	0.431408	0	0	0	0	0	0.162803	0.515365	0	0.0542676	#NAME?	6.2963e-05	DOWN	uncharacterized LOC107819733
107819807	NW_015823343.1	-	25633	28621	1730	466.599	475.973	437.089	132.508	130.72	139.52	83.4151	81.6243	74.3181	459.887	134.249	79.7858	-2.0753	3.2462e-173	DOWN	ribulose bisphosphate carboxylase/oxygenase activase 1, chloroplastic, transcript variant X2
107819915	NW_015823693.1	-	21510	22705	881	1.07544	1.39457	1.72704	97.2785	104.923	119.703	320.608	212.552	258.516	1.39902	107.301	263.892	5.9635	5.7599e-190	UP	abscisic acid and environmental stress-inducible protein TAS14-like
107819918	NW_015823693.1	-	36132	36914	783	0.467515	0.301752	0.247316	0.0299054	0.0250276	0	0.144381	0.0266023	0.239994	0.338861	0.018311	0.136992	-4.4993	0.0006804	DOWN	bZIP transcription factor 53-like
107819921	NW_015823718.1	-	16184	18720	2537	0.0424383	0.0745044	0.0763297	0	0	0	0	0	0	0.0644242	0	0	#NAME?	0.0031534	DOWN	subtilisin-like protease SBT1.7
107819922	NW_015790411.1	-	9791	12922	2298	0.00937041	0	0.0120383	0.163035	0.0852766	0.193566	0.131187	0.126899	0	0.00713624	0.147293	0.0860287	4.0693	0.0022538	UP	uncharacterized LOC107819922
107819925	NW_015823718.1	+	24039	26554	2516	0	0.169034	0.0989573	0	0	0	0	0	0	0.0893305	0	0	#NAME?	0.01072	DOWN	subtilisin-like protease SBT1.7
107819933	NW_015823755.1	+	12094	13541	988	1.80896	3.63496	3.16401	32.6828	25.5271	26.2815	16.9919	18.8479	19.9707	2.86931	28.1638	18.6035	2.9993	1.8622e-32	UP	low-temperature-induced 65 kDa protein-like
107820000	NW_015823951.1	-	1054	1733	680	0.253332	0.243221	0.203412	10.5372	9.48128	9.26698	7.61981	6.86152	6.14101	0.233322	9.76182	6.87411	5.0883	9.6183e-55	UP	17.3 kDa class II heat shock protein
107820018	NW_015824007.1	-	29903	31159	1052	30.8056	28.1415	34.2908	6.98917	7.95412	8.15706	6.03579	6.77161	7.28399	31.0793	7.70012	6.69713	-2.3114	2.3853e-60	DOWN	aquaporin TIP1-3-like
107820111	NW_015824259.1	+	607	1814	1208	0.0178255	0.19559	0.114504	0	0	0	0	0	0	0.109306	0	0	#NAME?	0.010562	DOWN	auxin-responsive protein SAUR71-like
107820185	NW_015824453.1	-	23364	25189	1069	2.0949	2.09971	2.69136	0.547614	0.953248	0.485455	0.105753	0.448158	0.507826	2.29532	0.662105	0.353912	-2.0881	2.2763e-10	DOWN	uncharacterized LOC107820185
107820187	NW_015824461.1	-	163913	166382	1149	13.0249	16.4918	20.7059	6.37876	2.60947	2.6938	1.22988	5.78298	1.81718	16.7408	3.89401	2.94335	-2.3962	6.4294e-11	DOWN	repetitive proline-rich cell wall protein 1-like
107820314	NW_015824736.1	-	29914	32979	1915	0.337335	0.641575	0.650069	0	0.0204664	0	0	0	0	0.542993	0.00682213	0	-6.6022	3.287e-14	DOWN	cytochrome P450 82C4-like
107820315	NW_015824741.1	+	1655	3334	1680	2.3584	1.88455	1.8278	0.390266	0.559902	0.330964	0.57198	1.04148	0.770551	2.02358	0.427044	0.794671	-2.5415	2.1479e-18	DOWN	uncharacterized LOC107820315
107820326	NW_015824779.1	-	13692	17804	1512	44.989	46.4887	46.985	7.29426	8.72255	9.19344	0.461074	1.61182	0.952832	46.1543	8.40341	1.00857	-2.7567	2.3417e-199	DOWN	protochlorophyllide reductase-like
107820337	NW_015824818.1	+	61789	63717	696	0	0	0.0397472	1.0766	0.929148	1.5445	1.67843	1.31681	1.16997	0.0132491	1.18341	1.3884	6.1933	4.309e-09	UP	UPF0098 protein CPn_0877/CP_0992/CPj0877/CpB0906-like
107820342	NW_015824823.1	-	11438	13259	1114	0.309274	0.593862	0.496662	3.61539	3.30714	3.6103	6.96839	10.8075	10.1773	0.466599	3.51094	9.31773	2.6143	5.6741e-17	UP	phosphoglycerate mutase-like protein AT74H
107820343	NW_015824823.1	-	27697	29405	1028	0.0418934	0	0.188374	2.66505	3.20255	1.91109	1.30132	1.76282	2.09201	0.0767558	2.5929	1.71872	4.7921	4.6274e-17	UP	phosphoglycerate mutase-like protein AT74H
107820438	NW_015825106.1	+	59765	72968	1606	0.0670399	0.088271	0.0172254	0.320767	0.500286	0.403916	1.14974	0.791162	0.936065	0.0575121	0.408323	0.95899	2.5249	0.001124	UP	uncharacterized LOC107820438
107820448	NW_015825133.1	+	91595	94583	1427	0.182356	0.0666964	0.117138	0.578376	0.567014	0.745544	0.452095	0.529193	0.14735	0.122063	0.630311	0.376212	2.0668	0.00082977	UP	metacaspase-1-like, transcript variant X1
107820474	NW_015790562.1	-	27592	28580	708	8.33347	6.70773	12.6208	304.275	408.456	502.04	276.558	241.777	204.636	9.22065	404.924	240.99	5.1579	6.1142e-30	UP	non-specific lipid-transfer protein 2-like
107820490	NW_015825287.1	-	2003	4827	1146	2.01052	2.06171	2.48639	88.6169	77.9246	84.3409	77.5206	90.3889	85.9956	2.18621	83.6275	84.6351	4.9603	8.8004e-284	UP	probable WRKY transcription factor 70
107820584	NW_015825597.1	+	13206	14871	1586	0.92324	1.1322	1.09889	0.206698	0.321255	0.245406	1.05732	1.62855	1.61928	1.05144	0.257786	1.43505	-2.3256	1.2612e-08	DOWN	beta-D-glucosyl crocetin beta-1,6-glucosyltransferase-like
107820590	NW_015825625.1	-	251	4732	1146	8.79367	5.52539	8.06265	1.38943	1.026	1.09975	43.9475	30.6083	33.05	7.46057	1.17172	35.8686	-2.9679	4.0464e-15	DOWN	linoleate 13S-lipoxygenase 2-1, chloroplastic-like
107820597	NW_015825639.1	-	5693	9003	828	0.572138	0.913129	0.9355	4.15718	4.75714	4.11866	6.53088	4.72943	3.85816	0.806922	4.34433	5.03949	2.1325	2.7051e-12	UP	probable glutathione peroxidase 8
107820639	NW_015787542.1	-	59724	61860	1338	0	0	0	0.525021	0.322216	0.13852	1.05615	2.10164	0.858273	0	0.328586	1.33869	Inf	0.0001031	UP	S-type anion channel SLAH4-like
107820648	NW_015825804.1	-	1141	1460	320	7.87308	7.01433	8.21277	0.585399	0.979829	0.810861	1.05985	0.846203	1.43546	7.70006	0.79203	1.11384	-3.5798	1.5299e-20	DOWN	protein RADIALIS-like 5
107820673	NW_015825895.1	+	48294	53092	2479	1.18133	1.02934	1.45072	0.160577	0.245056	0.403725	0.106407	0.058817	0.437971	1.22046	0.269786	0.201065	-2.4804	3.4515e-15	DOWN	long-chain-alcohol oxidase FAO1-like
107820702	NW_015825970.1	-	42477	46894	3127	0	0.00803374	0.00940635	0.230895	0.593028	0.207964	0.916139	0.793239	1.2211	0.00581336	0.343962	0.976827	5.598	0.00014625	UP	G-type lectin S-receptor-like serine/threonine-protein kinase At5g24080, transcript variant X1
107820732	NW_015826087.1	-	6286	10021	1427	0.845031	0.612619	0.600971	0	0.0549308	0	0	0.175161	0.0146317	0.686207	0.0183103	0.0632644	-5.5188	2.3364e-13	DOWN	uncharacterized LOC107820732, transcript variant X2
107820738	NW_015826108.1	-	43409	54620	1735	0.0124111	0	0	0.134962	0.169423	0.106824	0.238915	0.0600277	0.361028	0.00413702	0.13707	0.21999	4.7437	0.009304	UP	-
107820755	NW_015826227.1	+	26470	30409	1981	0.0326096	0.0477077	0.0279294	0.508272	0.83095	0.224541	4.5844	5.14169	4.17378	0.0360822	0.521254	4.63329	3.5591	0.0012995	UP	lysine histidine transporter-like 8
107820784	NW_015826285.1	+	85393	87169	1225	0.298828	0.424326	0.451658	0.0955753	0.0159972	0	0	0.13603	0	0.391604	0.0371908	0.0453434	-3.6803	2.463e-05	DOWN	transcription factor bHLH96-like
107820833	NW_015826468.1	-	10164	13009	1687	0.39569	0.378148	0.344366	0.0138802	0	0.109863	0	0.0740828	0	0.372735	0.0412479	0.0246943	-3.4928	6.045e-06	DOWN	rop guanine nucleotide exchange factor 12-like
107820834	NW_015826468.1	+	7703	9906	681	858.957	915.529	856.814	211.087	247.619	223.959	23.6836	80.8409	57.1195	877.1	227.555	53.8813	-2.2448	1.3357e-249	DOWN	photosystem I reaction center subunit VI-2, chloroplastic-like
107820870	NW_015826580.1	-	70802	71473	546	0.63101	4.28406	3.54668	0	0	0	0.0345086	0	0	2.82058	0	0.0115029	#NAME?	3.1649e-06	DOWN	uncharacterized LOC107820870
107820911	NW_015826682.1	+	34163	35502	1340	0	0.0176323	0.0412896	0.594136	0.935956	0.746891	0.0562439	0.062178	0.218143	0.0196406	0.758994	0.112188	4.9825	8.3252e-10	UP	pathogenesis-related genes transcriptional activator PTI6-like
107820986	NW_015826862.1	-	35115	36794	740	1.68774	1.81993	1.98135	38.225	30.666	29.9048	47.5626	40.7022	55.4998	1.82967	32.9319	47.9215	3.8735	5.0343e-45	UP	nicotinamidase 1-like
107821006	NW_015826941.1	-	26485	28865	1504	0.191548	0.297748	0.697241	3.97498	3.1523	2.18451	30.8535	42.5394	23.7893	0.395513	3.10393	32.394	2.6832	9.1914e-08	UP	wound-induced proteinase inhibitor 2-like, transcript variant X3
107821077	NW_015827144.1	-	17227	21831	693	28.2644	22.1214	28.8815	5.32988	8.26684	7.48109	9.37797	8.31288	10.7724	26.4224	7.02594	9.48775	-2.2099	2.8261e-24	DOWN	histidine-containing phosphotransfer protein 4-like, transcript variant X2
107821204	NW_015790698.1	+	8070	8855	786	0	0	0	0.327704	0.498641	0.282961	0	0	0	0	0.369769	0	Inf	0.00063953	UP	uncharacterized LOC107821204
107821251	NW_015827689.1	-	75011	75754	744	3.41521	2.66759	4.64786	0.72388	0.869203	0.99645	0.227924	0.755913	0.617403	3.57689	0.863178	0.533747	-2.3492	2.6953e-08	DOWN	uncharacterized LOC107821251
107821329	NW_015827913.1	+	30370	31785	1416	0.288934	0.0333718	0.117221	1.14103	1.09331	1.36125	1.66329	1.76522	2.374	0.146509	1.19853	1.93417	2.729	2.2547e-08	UP	24-methylenesterol C-methyltransferase 2-like
107821436	NW_015828243.1	-	60348	61995	1339	0.0160816	0	0	0.262315	0.146352	0.221466	0.562859	1.1356	0.561359	0.00536052	0.210044	0.753271	4.9833	0.0034293	UP	transcription factor bHLH55-like
107821493	NW_015828459.1	-	24246	28677	2090	6.31572	7.35948	6.75056	218.743	186.608	187.548	105.982	118.619	125.556	6.80859	197.633	116.719	4.5619	5.1011e-125	UP	probable nucleoredoxin 1
107821502	NW_015790756.1	+	33859	43239	3033	0.333683	0.342762	0.337478	0.0154408	0.0581501	0.0916616	0.00621223	0.00686766	0.0275364	0.337974	0.0550841	0.0135388	-2.9234	2.2508e-07	DOWN	glutamate receptor 2.7-like
107821615	NW_015828854.1	+	21564	24237	1457	0.118233	0.35676	0.550623	0	0	0	0.0258637	0.0142962	0.257948	0.341872	0	0.0993693	#NAME?	2.1237e-05	DOWN	probable protein kinase At2g41970
107821651	NW_015828999.1	+	17361	19163	1244	0.155787	0.170936	0.22238	12.1786	6.39567	7.09178	2.98378	2.10975	2.98757	0.183034	8.55533	2.6937	5.2525	1.1947e-11	UP	gibberellin 3-beta-dioxygenase 1-like
107821662	NW_015829023.1	-	56488	58706	1106	3.44609	5.42614	4.77743	1.7996	0.726455	1.3071	0.0511077	0.621498	0.490837	4.54989	1.27772	0.387814	-2.1292	8.4303e-10	DOWN	aquaporin TIP2-1-like
107821686	NW_015829103.1	-	19706	30277	1779	2.986	1.7181	2.152	0.593979	0.497095	0.658196	0.212421	0.140899	0.364861	2.28537	0.58309	0.239394	-2.2712	1.0166e-07	DOWN	protein BREVIS RADIX-like, transcript variant X2
107821710	NW_015829221.1	+	5399	9335	1058	3.26261	2.96619	2.60473	0.760258	1.10284	0.822395	0.163132	0.653743	0.406742	2.94451	0.895163	0.407872	-2.0164	4.2788e-11	DOWN	maf-like protein DDB_G0281937, transcript variant X3
107821737	NW_015829266.1	-	17795	22076	519	8.9618	4.4614	3.25146	30.5896	28.9606	26.4618	30.4952	25.2845	17.5403	5.55822	28.6707	24.44	2.0657	7.8881e-19	UP	NADH dehydrogenase [ubiquinone] 1 beta subcomplex subunit 2-like
107821816	NW_015829472.1	-	2600	10807	4047	0.279362	0.159395	0.0574241	0.947818	0.930507	0.904096	0.361776	0.183759	0.308803	0.165394	0.927473	0.28478	2.1841	9.8759e-12	UP	uncharacterized LOC107821816, transcript variant X6
107821829	NW_015829527.1	+	14150	19768	2094	0.185099	0.361065	0.686978	2.8627	3.05085	3.22176	1.50266	1.4722	0.987137	0.411047	3.0451	1.32066	2.5954	9.0075e-27	UP	IQ domain-containing protein IQM3-like
107821877	NW_015829621.1	-	10116	17531	1601	2.23267	2.28746	3.21394	0.380272	0.58753	0.821931	0.470748	0.884706	0.482536	2.57802	0.596578	0.612663	-2.4124	9.9942e-13	DOWN	-
107821892	NW_015829638.1	+	28372	36515	3660	0.0321872	0.162459	0.157135	7.66531	5.85847	6.17799	4.12321	2.90182	4.13219	0.117261	6.56726	3.71908	5.5139	3.5649e-61	UP	transitional endoplasmic reticulum ATPase homolog 2-like, transcript variant X1
107821914	NW_015829661.1	-	105417	106905	552	0.156038	0	0.200464	3.01183	2.87558	2.14887	11.5713	9.28276	10.818	0.118834	2.67876	10.5573	4.2017	8.8721e-12	UP	protein SRC1-like
107821922	NW_015829679.1	+	58346	60732	1645	0.104721	0.244172	0.386792	0.0569385	0	0.0112669	0	0	0.0126927	0.245228	0.0227351	0.00423089	-3.717	0.00080367	DOWN	-
107821969	NW_015829828.1	-	75890	76667	778	0.110711	0.242953	0.142232	17.3362	16.4228	15.7705	29.1344	17.7239	24.0462	0.165299	16.5099	23.6349	6.3444	1.5418e-116	UP	oleosin 18.2 kDa-like
107822011	NW_015829920.1	+	190537	192658	1223	0	0	0	0.72756	0.432631	0.500099	1.01681	1.14112	0.921905	0	0.55343	1.02661	Inf	2.5968e-08	UP	uncharacterized LOC107822011
107822037	NW_015830038.1	-	7	2658	987	0.458153	1.53206	0.89691	0	0	0	0	0	0	0.962374	0	0	#NAME?	2.0296e-07	DOWN	uncharacterized LOC107822037
107822055	NW_015830067.1	+	46213	52499	907	0.522305	1.90164	1.25053	0.283986	0.0432118	0.306515	1.12178	0.528204	0.69061	1.22482	0.211238	0.780197	-2.8364	0.0029905	DOWN	protein FLOWERING LOCUS T-like
107822064	NW_015830120.1	+	2543	3378	753	0	0	0.0367385	0.248775	0.364345	0.49227	0	0.0276622	0.0277283	0.0122462	0.368464	0.0184635	4.6228	0.0033342	UP	uncharacterized LOC107822064
107822159	NW_015830388.1	-	48122	56939	613	0	0.0385436	0.045129	0.534785	1.40661	0.332583	0	0	0.204367	0.0278909	0.757991	0.0681222	4.4773	0.0068195	UP	protein app1-like
107822221	NW_015830559.1	+	865	2204	1089	0.0197734	0	0	0.322534	0.25193	0.204231	0.570961	0.822473	1.57219	0.00659113	0.259565	0.988541	4.9933	0.0033323	UP	probable leucine-rich repeat receptor-like protein kinase At1g35710
107822272	NW_015790886.1	+	151509	152006	498	0.69183	0.664219	1.38876	0.18808	0.196753	0.297734	0	0.0418265	0.377339	0.914936	0.227522	0.139722	-2.3058	0.0045835	DOWN	SKP1-like protein 1B
107822329	NW_015830987.1	-	40845	42328	587	1.94422	3.26031	2.92193	0.837709	0.367227	1.29454	0.545671	1.52585	0.960383	2.70882	0.833157	1.01063	-2.0038	1.4731e-06	DOWN	uncharacterized LOC107822329
107822360	NW_015831110.1	+	34737	35550	814	1.58721	2.96066	1.22347	11.1902	10.9057	8.8116	14.953	13.8694	17.0062	1.92378	10.3025	15.2762	2.1227	8.6054e-16	UP	UDP-glycosyltransferase 89B2-like
107822443	NW_015790911.1	-	8406	11452	1663	0.414349	0.497266	0.382606	3.30893	2.69851	3.32118	0.985706	2.0792	1.83307	0.431407	3.10954	1.63266	2.5502	1.0303e-20	UP	dihydroflavonol-4-reductase-like
107822687	NW_015831977.1	+	32580	36138	1180	712.475	897.934	899.996	178.18	164.262	171.188	32.9251	120.476	82.8631	836.802	171.21	78.7549	-2.5865	8.3429e-42	DOWN	carbonic anhydrase, chloroplastic-like
107822698	NW_015832007.1	-	56801	57846	912	6.16246	5.59592	5.46001	0.564859	1.0314	0.87386	1.96268	2.67222	1.1676	5.73947	0.823373	1.93417	-3.1011	3.2813e-34	DOWN	abscisic acid receptor PYL4-like
107822731	NW_015832069.1	+	4665	5846	1182	0.0728704	0.119935	0.234045	2.17915	3.4982	3.07331	2.99682	4.72279	3.33859	0.142283	2.91689	3.68607	4.0633	4.3765e-19	UP	protein EXORDIUM-like
107822841	NW_015832426.1	-	72928	74914	1000	0.387598	0.165391	0	0.679063	1.05821	1.0935	1.3566	0.895673	0.918696	0.184329	0.943594	1.05699	2.0472	0.00095326	UP	uncharacterized LOC107822841
107822922	NW_015832736.1	+	46554	49189	1430	0.903491	0.941784	0.754475	0.0491244	0.24667	0.47955	0	0.0145662	0.014601	0.866583	0.258448	0.00972239	-2.0547	1.2261e-05	DOWN	trans-resveratrol di-O-methyltransferase-like
107822998	NW_015832958.1	-	30711	35280	1126	2.33308	2.93766	1.94091	0.707054	0.765763	0.5761	0.1004	0.499467	0.37086	2.40388	0.682972	0.323576	-2.1131	1.3983e-11	DOWN	axial regulator YABBY 1-like
107823029	NW_015833075.1	-	6144	9042	2281	0.217126	0.103583	0.0727683	0.677533	0.859122	0.861289	2.58547	2.00899	2.05957	0.131159	0.799315	2.21801	2.3041	2.6621e-07	UP	endoglucanase 24-like
107823047	NW_015833098.1	+	4777	9593	790	7.10374	7.33783	9.58973	0	0.0252533	0.047768	0.242806	0.107369	0.565037	8.01044	0.0243404	0.30507	-8.6708	3.2704e-66	DOWN	zinc finger Ran-binding domain-containing protein 2-like, transcript variant X1
107823053	NW_015833147.1	-	27150	29533	949	1.24797	2.11624	1.42839	9.15418	8.79678	11.386	1.58834	2.34854	1.65011	1.59753	9.77898	1.86233	2.3138	1.7478e-26	UP	histidine-containing phosphotransfer protein 1-like
107823062	NW_015833183.1	-	126680	127863	865	15.7827	15.2689	14.9674	3.32967	3.80604	3.29969	5.0535	10.0175	5.45521	15.3397	3.47847	6.84206	-2.4387	3.312e-55	DOWN	keratinocyte proline-rich protein-like
107823075	NW_015833242.1	-	24910	26602	856	1.50934	2.12535	4.45986	13.1031	17.6278	9.31029	44.9472	35.3811	35.7097	2.69818	13.347	38.6793	2.0161	3.4073e-05	UP	pathogenesis-related protein STH-2-like
107823092	NW_015833256.1	+	17679	18500	822	1.12643	1.09226	0.605782	0.0854597	0.166881	0.473496	0.0916871	0.202721	0	0.94149	0.241945	0.0981362	-2.2719	0.00015213	DOWN	uncharacterized LOC107823092
107823097	NW_015833270.1	-	3110	5909	2359	1.32358	1.28202	1.1727	0.377196	0.17445	0.369265	0.423319	0.60043	0.345188	1.25943	0.306971	0.456312	-2.337	1.2255e-14	DOWN	aspartyl protease family protein At5g10770-like
107823105	NW_015833306.1	+	52254	65035	959	0.0504291	0.0276665	0.161968	0.301611	0.527777	0.737886	0.0441258	1.00002	0.464531	0.0800211	0.522425	0.502891	2.4104	0.0066949	UP	uncharacterized LOC107823105, transcript variant X2
107823106	NW_015833313.1	+	3995	8401	1168	0.294975	0.0809151	0.09474	0.681629	0.838894	0.952087	1.03242	0.784677	0.768678	0.156877	0.824204	0.861926	2.0889	0.00055786	UP	uncharacterized LOC107823106
107823116	NW_015833334.1	+	42380	43615	648	2.12674	4.01079	3.75685	19.1881	18.024	21.4514	47.366	44.3594	44.9488	3.29813	19.5545	45.558	2.2702	2.1677e-39	UP	uncharacterized LOC107823116
107823159	NW_015833477.1	-	3337	4152	816	1.10833	0.810738	1.15267	0.172176	0.240154	0.0908528	0	0.153159	0.0511751	1.02391	0.167728	0.0681114	-2.9029	1.9707e-06	DOWN	pathogenesis-related protein PR-1-like
107823195	NW_015787621.1	+	41542	44437	1500	0.0143555	0	0.0553281	0.171717	0.352738	0.148272	2.73833	1.15257	1.86523	0.0232279	0.224242	1.91871	2.9848	0.0085069	UP	WAT1-related protein At5g07050-like
107823215	NW_015833587.1	-	58783	60779	825	0	0	0	0.227064	0.498822	0.29205	0.342577	0.454464	0.0759253	0	0.339312	0.290989	Inf	0.000824	UP	protein MOTHER of FT and TFL1-like
107823269	NW_015833747.1	+	10845	14116	659	1.04562	0.68121	0.965514	6.99991	6.24474	5.20301	9.20642	5.05727	6.27334	0.897447	6.14922	6.84567	2.4801	4.6548e-16	UP	uncharacterized LOC107823269
107823326	NW_015834002.1	+	22374	25683	2591	0	0.054862	0.0856473	0.3806	0.174428	0.215178	0.196875	0.532026	0.630262	0.0468364	0.256735	0.453054	2.166	0.002913	UP	rust resistance kinase Lr10-like, transcript variant X1
107823347	NW_015834083.1	-	32026	36260	1998	0.226325	0.425716	0.359993	0.152356	0.0686567	0.0463813	0.66955	1.00082	1.26447	0.337344	0.0891313	0.978281	-2.2112	0.00037296	DOWN	sugar transporter ERD6-like 16
107823411	NW_015834269.1	-	16003	18209	1419	3.17156	5.82771	6.55048	70.3139	78.7454	67.8273	338.938	307.086	346.666	5.18325	72.2955	330.897	3.5068	1.2781e-106	UP	glucan endo-1,3-beta-glucosidase, basic vacuolar
107823433	NW_015834311.1	-	123476	126841	2824	0.617631	0.669326	0.911033	0.0580424	0.117968	0.334714	0.0867359	0.420428	0.0961164	0.732663	0.170241	0.201093	-2.4131	6.3731e-09	DOWN	-
107823434	NW_015834311.1	-	129611	130715	882	134.814	131.396	156.606	28.4602	26.3732	32.3189	12.6893	5.59707	9.3271	140.939	29.0507	9.2045	-2.5771	1.0796e-75	DOWN	protein SSUH2 homolog
107823501	NW_015834495.1	+	56488	60023	1479	0.189271	0.191702	0.0187046	1.06076	0.808243	0.852137	2.31859	2.73221	2.83757	0.133226	0.907048	2.62946	2.4641	5.1811e-06	UP	cysteine-rich receptor-like protein kinase 10
107823640	NW_015835082.1	+	25605	27003	1399	0.277053	0.219552	0.177968	4.50242	4.13223	5.19322	7.95958	3.91579	5.26837	0.224858	4.60929	5.71458	4.0562	2.1643e-43	UP	uncharacterized LOC107823640
107823700	NW_015791187.1	+	2340	8835	2553	0.774952	0.554136	0.917288	0.132561	0.158484	0.179869	0.0533328	0.176879	0.101316	0.748792	0.156971	0.110509	-2.5528	1.6082e-10	DOWN	probable methyltransferase PMT2, transcript variant X1
107823710	NW_015835254.1	-	61575	64535	1766	6.49898	9.49905	9.08559	1.68393	1.10966	1.31186	0.277398	0.684098	0.851257	8.36121	1.36848	0.604251	-2.9075	1.2822e-20	DOWN	glucan endo-1,3-beta-glucosidase 12-like
107823811	NW_015835668.1	-	9862	10251	390	1.21469	1.33282	2.26987	0.960655	0	0.047523	0	0.267046	0	1.60579	0.336059	0.0890155	-2.5399	0.00022666	DOWN	auxin-responsive protein SAUR32-like
107823888	NW_015835864.1	+	3633	9116	2554	1.44665	1.20253	1.92612	0.343231	0.382995	0.309403	0.176449	0.271396	0.357059	1.5251	0.345209	0.268301	-2.4389	1.9039e-11	DOWN	probable cysteine desulfurase, transcript variant X1
107823896	NW_015835895.1	+	5493	7973	1435	10.549	9.58261	11.6247	1.04434	1.70702	2.07942	1.26049	1.3209	0.756607	10.5854	1.61026	1.11267	-3.0179	2.9364e-73	DOWN	purine permease 1-like
107823908	NW_015835946.1	-	1558	4763	2539	0.220505	0.381534	0.17433	0	0.00771822	0	0	0.0492232	0	0.25879	0.00257274	0.0164077	-6.9435	3.8291e-09	DOWN	uncharacterized LOC107823908, transcript variant X2
107824034	NW_015836203.1	-	8939	10525	1089	0.0395468	0.542406	0.152419	1.54816	1.0797	1.3275	0.588263	0.459055	0.44098	0.244791	1.31846	0.496099	2.1311	1.1477e-05	UP	-
107824047	NW_015836245.1	+	5339	9032	1567	3.298	2.78943	4.21934	0.717272	0.312645	0.567728	12.5291	12.083	8.44771	3.43559	0.532549	11.0199	-2.9865	7.0708e-18	DOWN	tryptophan synthase beta chain 1-like
107824070	NW_015836299.1	+	10951	12347	1397	0.63197	0.490472	0.297037	3.05061	2.41275	2.22885	1.84776	1.71468	1.06116	0.47316	2.56407	1.5412	2.1385	1.4013e-11	UP	WD repeat-containing protein LWD1
107824073	NW_015836299.1	-	108265	112566	1984	0.434356	0.405106	0.251111	3.5307	3.1228	2.93478	4.1047	2.67854	2.65336	0.363524	3.19609	3.14554	2.8367	6.0111e-28	UP	probable serine/threonine-protein kinase NAK, transcript variant X2
107824099	NW_015836370.1	-	153492	155567	2076	2.34417	2.37866	2.82504	0.236867	0.387023	0.544592	0.254127	0.140469	0.170978	2.51596	0.389494	0.188525	-2.9935	7.7365e-32	DOWN	scarecrow-like protein 32
107824109	NW_015836411.1	+	53400	54630	836	1.28787	0.339147	0.595638	15.6573	13.1503	12.7476	6.04016	5.90505	4.12094	0.740885	13.8518	5.35538	3.9246	1.6575e-52	UP	thioredoxin H2-like
107824186	NW_015836718.1	+	13579	14953	559	0.924503	6.38231	4.75089	0	0.070113	0.0331556	0	0.0372623	0	4.01923	0.0344228	0.0124208	-7.164	2.7937e-05	DOWN	defensin-like protein 1
107824199	NW_015836783.1	+	213715	216789	1896	0.0227144	0	0.0145908	0.247004	0.279065	0.156405	0.0795009	0.0878887	0.0110124	0.012435	0.227491	0.0594673	3.8974	0.00069273	UP	cytochrome P450 93A3-like
107824201	NW_015836783.1	+	331618	332845	1228	0.0876759	0.250125	0.247805	0.0190684	0.0159581	0.0150928	0.214808	0.254433	0.11902	0.195202	0.0167064	0.196087	-3.8406	0.004375	DOWN	polygalacturonase inhibitor-like
107824209	NW_015836816.1	+	17169	17825	657	1.01603	0.719246	0.50528	6.20149	3.51963	3.55446	9.11973	8.17967	7.59541	0.746851	4.42519	8.29827	2.2686	6.5192e-05	UP	uncharacterized LOC107824209
107824214	NW_015836825.1	-	11092	13485	1967	0.12042	0.0360354	0.0281282	1.15473	1.16563	1.56413	0.344841	0.307097	0.212297	0.0615277	1.29483	0.288078	4.0894	1.8498e-18	UP	probable inorganic phosphate transporter 1-9
107824293	NW_015837079.1	-	5462	8094	906	0	0.104314	0	1.78333	2.27113	1.28879	75.9699	61.6612	68.1463	0.0347715	1.78108	68.5925	5.38	2.3028e-14	UP	NAC domain-containing protein 104-like
107824323	NW_015837184.1	-	50042	52962	1460	4.8081	4.75781	6.93496	28.5161	28.2674	29.4512	113.631	94.7462	98.3193	5.50029	28.7449	102.232	2.089	1.3153e-85	UP	protein STAY-GREEN, chloroplastic-like
107824342	NW_015791324.1	-	164654	167006	1679	18.3523	17.1776	15.235	4.00096	4.0954	4.47894	2.3985	3.28963	2.94217	16.9216	4.19177	2.87677	-2.313	1.8331e-52	DOWN	uncharacterized LOC107824342, transcript variant X2
107824367	NW_015837341.1	-	128913	130489	1039	0.227974	0.068221	0.0532513	4.30457	5.84691	14.003	71.3954	100.179	142.016	0.116482	8.05151	104.53	5.7991	1.944e-05	UP	PF00182:Chitinase class I
107824390	NW_015837437.1	-	55276	59419	508	0.127165	0.651144	0.108914	4.33287	2.93177	2.55389	2.5963	4.05931	4.19233	0.295741	3.27285	3.61598	3.1705	3.9764e-08	UP	uncharacterized LOC107824390
107824392	NW_015837437.1	-	45513	50104	2953	0.360112	0.395131	0.443758	3.47643	3.11004	2.6947	7.08654	7.1233	7.48239	0.399667	3.09372	7.23075	2.6567	1.6397e-31	UP	carotenoid 9,10(9',10')-cleavage dioxygenase 1-like, transcript variant X2
107824556	NW_015837932.1	-	16359	17977	1619	0.771418	0.977779	0.768921	0.115706	0.096833	0.137373	0.0116379	0.218717	0.0128965	0.839373	0.116637	0.0810839	-3.1476	1.5434e-10	DOWN	zeatin O-glucosyltransferase-like
107824577	NW_015838004.1	+	216748	221167	1147	0.413017	0.123595	0.192949	0.020415	0.0170851	0.0646346	0	0	0	0.243187	0.0340449	0	-3.1476	0.0061184	DOWN	aldose reductase-like
107824591	NW_015791389.1	+	1380	3456	1751	0.0245953	0.0134936	0.015799	0.187221	0.391708	0.412807	0.0215211	0.107063	0.0238486	0.0179626	0.330578	0.0508107	3.8989	5.5638e-05	UP	uncharacterized LOC107824591
107824610	NW_015838086.1	+	30291	31966	1676	0.745183	0.59209	0.627228	3.56269	4.79391	3.89258	6.49792	8.07831	7.63669	0.654834	4.08306	7.40431	2.3419	7.332e-21	UP	UDP-glycosyltransferase 73C4-like
107824618	NW_015838122.1	+	49935	57715	1533	0.252836	0.616496	0.162411	0.0152746	0	0.01209	0	0	0	0.343915	0.00912153	0	-5.5394	0.00057533	DOWN	gibberellin 2-beta-dioxygenase 2-like
107824634	NW_015838185.1	+	34	6299	2765	7.80335	7.38297	8.32423	1.36346	1.69388	1.83664	3.37992	3.49546	3.42831	7.83685	1.63133	3.43456	-2.5636	1.8635e-85	DOWN	protein SAP1-like
107824682	NW_015791407.1	+	37362	43560	1319	0.375484	0.823997	0.838941	0.088764	0.133714	0.112412	0.157133	0.15792	0.063319	0.679474	0.11163	0.126124	-2.9019	1.0655e-05	DOWN	probable GMP synthase [glutamine-hydrolyzing]
107824725	NW_015838544.1	+	415	1282	868	0.372118	0.626067	0.254968	0.188838	0.0451534	0.0213525	0	0.0239973	0.0240547	0.417718	0.0851147	0.0160173	-2.5856	0.0029946	DOWN	dirigent protein 22-like
107824735	NW_015838618.1	+	16080	17906	1270	0.389971	0.0930205	0.47922	21.6459	21.4174	22.8099	4.67334	3.18185	3.8964	0.320737	21.9577	3.91719	5.8009	1.2145e-215	UP	gibberellin 3-beta-dioxygenase 1-like
107825018	NW_015839590.1	-	17932	21619	1823	0.142368	0.11716	0.71637	0	0	0	2.27346	4.78565	4.1989	0.325299	0	3.75267	#NAME?	0.0059833	DOWN	5-epiaristolochene 1,3-dihydroxylase-like, transcript variant X2
107825039	NW_015839640.1	+	1	1683	788	6.3993	5.92344	6.70172	1.55007	1.04883	1.43573	0.212301	0.58675	0.176446	6.34149	1.34488	0.325166	-2.5357	3.3018e-23	DOWN	uncharacterized LOC107825039, transcript variant X1
107825051	NW_015791472.1	+	12061	15722	1409	2.593	2.77447	2.89676	0.910718	0.600942	0.804017	1.21196	1.15287	0.952615	2.75475	0.771892	1.10582	-2.1334	2.0461e-15	DOWN	bidirectional sugar transporter SWEET1-like, transcript variant X3
107825055	NW_015839723.1	-	19051	27955	1947	1.8085	2.4077	1.87422	0.301549	0.373059	0.601887	0.147695	0.373207	0.280575	2.03014	0.425498	0.267159	-2.5575	6.1846e-19	DOWN	probable pectate lyase 12, transcript variant X1
107825061	NW_015839739.1	+	2605	3751	935	0.391513	0.581204	0.710094	0.0751314	0.0628767	0.118935	0	0.0222777	0	0.560937	0.0856476	0.00742589	-3.0115	0.0001849	DOWN	PF04827:Plant transposon protein
107825114	NW_015839910.1	-	12413	13018	606	1.42133	1.98843	0.913005	45.9818	56.138	37.5573	108.107	120.853	122.417	1.44092	46.559	117.126	4.7157	1.804e-30	UP	glycine-rich cell wall structural protein 2-like
107825117	NW_015791475.1	-	8507	10562	1530	0.0844439	0.108098	0.108487	0.596877	0.563562	0.569344	0.147778	0.122527	0.16376	0.100343	0.576594	0.144689	2.2254	0.00040176	UP	LRR receptor-like serine/threonine-protein kinase FLS2
107825157	NW_015840016.1	-	31380	32026	647	0.0332816	0	0	3.07628	1.12067	1.14584	2.4171	2.44676	2.54942	0.0110939	1.78093	2.47109	7.0228	5.2929e-05	UP	monothiol glutaredoxin-S1-like
107825187	NW_015840082.1	-	14792	16674	1883	0.537472	0.439168	0.572968	0.0497418	0.0104071	0.0590567	0.0100062	0.265486	0.188503	0.516536	0.0397352	0.154665	-4.0026	4.1348e-10	DOWN	uncharacterized LOC107825187
107825406	NW_015791554.1	+	5089	7055	1177	0.32931	0.180667	0.282047	3.77998	4.1291	2.47225	15.3679	30.5277	32.3924	0.264008	3.46044	26.096	3.417	7.7398e-13	UP	glucan endo-1,3-beta-glucosidase, acidic
107825461	NW_015791559.1	-	22815	27724	2086	0.289036	0.249184	0.198927	2.9747	3.06255	3.48289	13.9371	14.7585	16.6655	0.245716	3.17338	15.1204	3.3901	1.3859e-36	UP	cytochrome P450 CYP72A219-like
107825477	NW_015841006.1	-	182	2277	1908	1.58	1.21356	1.33391	18.1388	18.21	22.7789	11.4354	10.4912	11.6763	1.37582	19.7092	11.201	3.54	4.7664e-61	UP	ferruginol synthase-like
107825487	NW_015841054.1	+	4132	6978	2354	0.054885	0.0200741	0.0470078	0.348156	0.649334	0.503897	0.680351	0.513219	0.842628	0.0406556	0.500462	0.678733	3.323	8.3948e-08	UP	ethylene-responsive transcription factor ABR1-like, transcript variant X2
107825584	NW_015841335.1	-	77244	78824	1037	0.477593	0.318979	0.426832	2.91288	3.08027	7.22056	83.0343	120.016	107.015	0.407801	4.40457	103.355	3.1276	0.0005868	UP	acidic endochitinase
107825623	NW_015841501.1	+	6	2639	996	2.91866	1.8266	2.72197	0.49371	0.688635	0.279126	0.208091	0.209133	0.545046	2.48908	0.487157	0.320757	-2.6469	7.7788e-12	DOWN	glutamine synthetase PR-2-like
107825650	NW_015841547.1	+	2708	4388	1184	0	0	0	0.15835	0.132521	0.344672	0.0318541	0.176075	0.247094	0	0.211848	0.151674	Inf	0.0018024	UP	uncharacterized LOC107825650, transcript variant X1
107825693	NW_015841717.1	+	15551	17277	1159	4.77484	5.97306	5.80014	587.662	528.347	587.282	478.96	357.536	397.448	5.51601	567.763	411.315	6.3876	0	UP	abscisic acid and environmental stress-inducible protein TAS14-like
107825704	NW_015841746.1	+	79979	87361	712	0	0	0	0.366395	0.529637	0.553646	1.12568	0.681481	0.980116	0	0.483226	0.929092	Inf	0.00016862	UP	uncharacterized LOC107825704, transcript variant X1
107825777	NW_015841918.1	+	77547	79677	819	3.33909	2.91373	4.22223	20.2995	20.7451	22.2227	88.089	92.2454	90.9365	3.49169	21.0891	90.4236	2.297	2.9897e-51	UP	protein SENESCENCE-ASSOCIATED GENE 21, mitochondrial-like
107825827	NW_015842054.1	-	10358	10896	539	2.47692	3.59449	1.64239	0.78198	0.581716	0.206315	0	0.15458	0	2.57127	0.523337	0.0515266	-2.5898	2.147e-05	DOWN	auxin-induced protein 15A-like
107825831	NW_015842061.1	+	3219	23979	979	0.0606569	0	0.0779269	0.626624	0.165605	0.965855	3.42335	2.99242	2.91136	0.0461946	0.586028	3.10905	3.3636	0.0097217	UP	uncharacterized LOC107825831, transcript variant X3
107825844	NW_015842092.1	+	106528	109044	1496	1.75605	2.87443	2.18206	14.4158	15.5096	16.4154	4.68524	5.51372	5.87583	2.27085	15.447	5.35826	2.4674	4.9591e-71	UP	probable acyl-activating enzyme 6
107825897	NW_015791643.1	+	44996	49642	1961	1.81182	1.46992	1.76339	0.334343	0.53963	0.349698	0.259422	0.32928	0.851788	1.68171	0.40789	0.480163	-2.3406	9.3716e-16	DOWN	cytochrome P450 724B1-like
107825987	NW_015842515.1	+	456	1142	687	0.0626876	0.103176	0	1.56788	0.627547	1.1061	4.58015	4.27507	5.16667	0.0552878	1.10051	4.67397	4.0115	1.3085e-05	UP	protein ODORANT1-like
107826014	NW_015842647.1	-	32377	35412	1264	1.1414	0.859851	0.722242	0.259354	0.0465109	0.337248	0.238503	0.18127	0.297334	0.90783	0.214371	0.239036	-2.3879	8.7028e-07	DOWN	3-ketodihydrosphingosine reductase-like
107826043	NW_015842723.1	+	88033	90578	1624	0	0	0.0851726	0.360467	0.362006	0.239663	0.197235	0.62848	0.32142	0.0283909	0.320712	0.382378	3.2163	0.00041879	UP	myb-related protein Myb4-like
107826045	NW_015842731.1	-	11733	12834	991	1.99905	2.78949	2.7357	0.567087	0.692109	0.691985	1.31188	1.28215	1.4327	2.50808	0.650393	1.34224	-2.2453	1.7806e-11	DOWN	uncharacterized LOC107826045
107826084	NW_015842833.1	+	163112	165085	1974	0.0327252	0.0239384	0.126128	0.201657	0.29782	0.403729	0.305438	1.22403	0.518284	0.0609305	0.301069	0.682584	2.0098	0.0049514	UP	aspartic proteinase PCS1-like
107826191	NW_015843155.1	+	31684	33134	1105	0.0389741	0.0213821	0.0500707	2.75482	1.79118	2.9017	15.4655	8.04909	9.73114	0.036809	2.48257	11.0819	5.7778	2.1885e-22	UP	homeobox-leucine zipper protein ATHB-12-like
107826216	NW_015843250.1	+	570	4745	1549	0.0834082	0.183038	0.0357186	1.28493	1.1133	1.43581	1.19205	1.27748	1.42881	0.100722	1.27801	1.29945	3.3627	3.7438e-12	UP	PF02458:Transferase family
107826261	NW_015843350.1	-	27821	32240	2083	0.0413504	0.0794002	0.185932	0	0	0	0	0	0	0.102228	0	0	#NAME?	0.0012836	DOWN	probable aminotransferase TAT2
107826321	NW_015843579.1	-	26118	27057	940	1.58063	0.980278	1.3832	0.199285	0.0416948	0.256321	0.96213	1.79489	1.466	1.3147	0.165767	1.40768	-3.2912	3.0867e-10	DOWN	malonyl-coenzyme:anthocyanin 5-O-glucoside-6'''-O-malonyltransferase-like
107826337	NW_015843621.1	-	10168	17383	2138	1.50068	2.56385	2.49727	0.525709	0.48579	0.554805	0.0352511	0.155881	0.156254	2.18727	0.522101	0.115795	-2.364	8.4687e-09	DOWN	glucomannan 4-beta-mannosyltransferase 9-like
107826446	NW_015844092.1	+	128160	131392	1352	0.445954	0.996118	0.859387	33.1322	27.9164	32.3111	9.29543	4.91468	4.78745	0.767153	31.1199	6.33252	5.0454	1.9875e-157	UP	bidirectional sugar transporter N3-like
107826514	NW_015844304.1	+	22	3809	2320	2.87109	3.1792	3.1471	1.03116	0.455456	1.33762	0.691439	0.70069	0.549123	3.0658	0.941412	0.647084	-2.0054	3.6945e-18	DOWN	heparan-alpha-glucosaminide N-acetyltransferase-like, transcript variant X3
107826539	NW_015844375.1	-	20935	22585	1651	0.0782551	0.157419	0.0335119	0.524767	0.629084	0.538843	1.59772	2.97746	1.80846	0.0897288	0.564232	2.12788	2.3515	0.00019214	UP	protein ELC-like
107826644	NW_015844878.1	-	258	3183	1639	0.105104	0.0288313	0.135029	1.67155	1.36303	1.34566	4.10402	3.18989	4.54787	0.0896548	1.46008	3.94726	3.7308	2.9706e-16	UP	alpha-amylase-like
107826649	NW_015844914.1	-	11000	14342	1618	2.0229	1.82534	1.29942	0.130249	0.569245	0.252007	1.1878	2.18853	1.7163	1.71589	0.317167	1.69754	-2.7345	1.2353e-11	DOWN	lysM domain-containing GPI-anchored protein 2-like
107826695	NW_015845065.1	-	44906	47692	2787	1.51436	1.34795	1.67751	0.394887	0.288288	0.352458	0.608451	0.852019	1.22115	1.51327	0.345211	0.893874	-2.4297	1.2546e-20	DOWN	leucine-rich repeat receptor-like protein kinase PXC2
107826704	NW_015845086.1	+	1267	1819	553	31.9688	23.969	52.1265	3.93795	5.06747	4.42402	1056.98	835.595	758.683	36.0215	4.47648	883.751	-3.3039	1.2475e-06	DOWN	linoleate 13S-lipoxygenase 2-1, chloroplastic-like
107826705	NW_015845089.1	-	28740	31835	1491	1.15933	1.4389	0.854583	0.537348	0.155666	0.29445	0.133039	0	0.0921423	1.15094	0.329154	0.0750606	-2.1036	1.1038e-06	DOWN	uncharacterized LOC107826705, transcript variant X2
107826736	NW_015845177.1	+	38135	38576	442	1.75384	0.748373	0.938826	0.158932	0.443361	0.167728	0.554168	0.706887	0.425147	1.14701	0.256674	0.562067	-2.4575	0.0012839	DOWN	uncharacterized LOC107826736
107826775	NW_015845270.1	+	95621	97471	603	9.23406	12.3883	9.47058	1.05477	0.81211	1.8367	0.543184	0.713086	1.16624	10.3643	1.23453	0.807503	-3.3733	1.6595e-27	DOWN	heavy metal-associated isoprenylated plant protein 20-like, transcript variant X1
107826783	NW_015845277.1	+	41332	44740	1042	3.10277	3.06405	2.79032	0.0899748	0.0188248	0.35608	0.0180996	0.0200092	0	2.98571	0.15496	0.012703	-4.5809	8.9546e-33	DOWN	tropomyosin-2-like, transcript variant X1
107826784	NW_015845277.1	-	75966	77398	717	0.270291	0.626105	0.617329	0.195949	0.109325	0.0258493	0	0	0	0.504575	0.110375	0	-2.4794	0.0056583	DOWN	uncharacterized LOC107826784
107826846	NW_015845533.1	+	6554	7978	631	0.136502	0.636549	1.13988	4.63866	3.60254	2.46728	6.74838	6.17296	6.38626	0.637645	3.56949	6.43587	2.1968	2.9894e-05	UP	uncharacterized LOC107826846
107826847	NW_015845533.1	+	10147	11282	491	0	0	0	0.476903	0.638585	0.0377474	0	0.0424228	0.170097	0	0.384412	0.07084	Inf	0.011964	UP	uncharacterized LOC107826847
107826881	NW_015845678.1	+	70859	75954	3701	0.0306916	0	0.023658	0.20025	0.212278	0.0581168	0.177245	0.0415642	0.130943	0.0181165	0.156882	0.116584	2.823	0.005113	UP	pentatricopeptide repeat-containing protein At1g62260, mitochondrial-like, transcript variant X1
107826980	NW_015846099.1	+	18563	27932	615	1.31106	1.22059	0.0510407	4.96833	5.85728	3.28277	3.16346	2.45959	1.3483	0.860899	4.70279	2.32378	2.1479	5.3519e-05	UP	uncharacterized LOC107826980, transcript variant X1
107827004	NW_015846192.1	-	40915	44135	2270	0.388926	0.166535	0.146242	1.72267	1.40715	1.19205	0.589322	0.293633	0.331128	0.233901	1.44063	0.404694	2.3229	1.8656e-10	UP	ATP-dependent zinc metalloprotease FTSH 6, chloroplastic-like
107827024	NW_015846225.1	+	6061	9301	1800	0	0	0	0.299204	0.174192	0.175043	0.0523381	0.0810041	0.0463988	0	0.216146	0.0599136	Inf	5.1445e-05	UP	protein DETOXIFICATION 16-like
107827055	NW_015846331.1	+	79974	82155	1716	0	0	0.0806063	0.31385	0.342597	0.248416	0.581941	0.169939	0.377193	0.0268688	0.301621	0.376357	3.2063	0.00043598	UP	pentatricopeptide repeat-containing protein At4g02750-like
107827077	NW_015846370.1	+	18857	19768	912	0.826384	1.32126	0.728002	0.410806	0.300825	0.101612	0.103299	0.296913	0.27473	0.958548	0.271081	0.224981	-2.1141	6.5576e-05	DOWN	21 kDa protein-like
107827162	NW_015846613.1	+	757	3736	867	0.225873	0.247838	0.483638	0	0.0228398	0	0.1098	0	0	0.319116	0.00761328	0.0366001	-5.6754	0.00026212	DOWN	uncharacterized LOC107827162, transcript variant X2
107827217	NW_015846820.1	+	4307	16120	1301	0	0	0.0425274	0.503956	0.0903762	0.256427	1.76686	1.90525	2.11844	0.0141758	0.283586	1.93018	4.0403	0.010426	UP	uncharacterized LOC107827217
107827240	NW_015846918.1	+	62634	65589	2313	0.0558579	0	0.0119603	0.182225	0.152503	0.200324	1.53145	2.4765	2.01302	0.022606	0.178351	2.00699	2.6743	0.0095183	UP	G-type lectin S-receptor-like serine/threonine-protein kinase RLK1
107827249	NW_015846929.1	-	76481	84417	727	0	0	0	2.8666	2.2373	2.72783	1.84011	5.38648	4.82496	0	2.61058	4.01718	Inf	3.1836e-22	UP	probable WRKY transcription factor 50
107827270	NW_015846975.1	+	1826	7522	1660	0.972886	1.05326	0.949911	0.169272	0.448596	0.11165	0.238359	0.225863	0.113202	0.992019	0.243173	0.192475	-2.3218	1.1794e-08	DOWN	CBL-interacting serine/threonine-protein kinase 1-like
107827278	NW_015847003.1	+	7728	9382	697	0	0	0	0.201572	0.337387	0.23932	0.0270326	0	0.209693	0	0.259426	0.0789086	Inf	0.011731	UP	uncharacterized LOC107827278
107827281	NW_015847004.1	-	76944	90326	3567	2.57641	2.61929	3.29427	27.6716	24.4249	25.3128	65.6335	61.0892	62.0523	2.82999	25.8031	62.925	2.8919	1.9872e-127	UP	alpha-aminoadipic semialdehyde synthase-like, transcript variant X1
107827316	NW_015847085.1	-	70200	72660	2461	0.0349991	0.0576039	0.033723	0.342533	0.358328	0.308774	0.88811	0.45705	0.542984	0.0421087	0.336545	0.629381	2.7005	0.00010058	UP	pentatricopeptide repeat-containing protein At4g14050, mitochondrial-like
107827370	NW_015792029.1	-	12518	16651	1217	0.183261	0.0201083	0.211895	0.65764	0.833897	1.24611	1.33095	0.833185	0.728559	0.138422	0.91255	0.96423	2.4207	2.547e-05	UP	uncharacterized LOC107827370, transcript variant X2
107827393	NW_015847319.1	-	289	977	550	0.0391513	0.644379	1.05626	0.0425745	0	0	0.239804	0	0	0.579931	0.0141915	0.0799345	-5.6305	0.009192	DOWN	uncharacterized LOC107827393
107827402	NW_015847350.1	-	151411	154113	1714	5.13832	5.27959	4.80974	0.573787	1.07472	0.648797	0.065957	0.473953	0.231452	5.07588	0.765769	0.257121	-3.0261	5.0558e-52	DOWN	basic leucine zipper 61-like
107827486	NW_015847597.1	+	61070	69653	3318	8.06684	8.58071	7.97072	1.94074	1.98446	1.60874	1.81148	3.00705	3.12122	8.20609	1.84465	2.64658	-2.4503	2.8227e-96	DOWN	uncharacterized LOC107827486
107827520	NW_015847716.1	+	2828	6044	860	0.0500772	0.0274735	0.225173	1.03466	0.706388	0.58188	0.657269	0.217984	0.485568	0.100908	0.774309	0.453607	2.653	0.00044563	UP	uncharacterized LOC107827520
107827555	NW_015847855.1	-	18806	21987	1297	1.64363	1.29339	0.57589	12.4572	11.1506	10.5888	4.69227	3.56529	1.8674	1.17097	11.3989	3.37498	2.9819	1.2804e-52	UP	GDSL esterase/lipase EXL3-like
107827830	NW_015848759.1	+	37115	39215	919	0.234311	0.359936	0.602047	0.127399	0.0639714	0.0403351	0.246029	0.158659	0.340796	0.398765	0.0772352	0.248495	-2.6565	0.0040185	DOWN	uncharacterized LOC107827830
107827837	NW_015848770.1	-	17556	19422	699	2.49526	2.46751	3.44317	19.6975	15.2231	15.4582	10.216	10.7873	9.02088	2.80198	16.793	10.0081	2.2878	1.4863e-20	UP	non-specific lipid-transfer protein 4-like
107827862	NW_015848846.1	+	44439	49288	421	1.32984	1.01019	0.919945	8.34298	8.37858	5.63503	10.4726	8.46049	8.7287	1.08666	7.4522	9.22059	2.4808	1.0824e-11	UP	uncharacterized LOC107827862
107827870	NW_015792098.1	+	47983	49519	1181	0.0911651	0.180055	0.0936971	0.693953	0.696915	0.627738	4.41927	3.68619	3.73037	0.121639	0.672869	3.94527	2.1695	0.0010832	UP	uncharacterized LOC107827870
107827875	NW_015792098.1	-	56899	58012	747	0.345915	0.474442	0.222201	2.41369	1.81013	2.00971	0.403571	7.55666	2.79511	0.347519	2.07784	3.58511	2.2803	2.3035e-06	UP	non-specific lipid-transfer protein 1-like
107827918	NW_015849015.1	+	1262	7851	2780	0.00774576	0.033996	0.0597066	0.395881	0.338358	0.160005	1.82317	3.53654	3.73276	0.0338161	0.298082	3.03083	2.8532	0.00013223	UP	cyclic nucleotide-gated ion channel 1-like
107827940	NW_015849049.1	+	95824	97977	1138	2.57483	2.86708	3.01389	24.453	24.1616	21.3247	42.3563	36.5856	38.7814	2.8186	23.3131	39.2411	2.7514	2.2285e-81	UP	nicotinamidase 1-like, transcript variant X2
107827955	NW_015849099.1	-	5650	11651	1486	0.101435	0	0	0.425458	0.501124	0.473951	0.72273	0.686845	0.927351	0.0338117	0.466844	0.778975	3.4783	5.2897e-05	UP	probable ADP,ATP carrier protein At5g56450
107827981	NW_015849210.1	+	3	2553	2194	6.88984	7.16139	7.75451	41.7517	36.2099	37.7437	50.5738	52.3399	59.4408	7.26858	38.5684	54.1181	2.1103	3.0859e-71	UP	RNA-dependent RNA polymerase 1-like
107828214	NW_015849878.1	+	22097	24484	795	2.65441	2.28842	4.2801	0.765805	0.271148	0	1.82492	0.602618	1.70712	3.07431	0.345651	1.37822	-3.4363	1.4601e-08	DOWN	uncharacterized LOC107828214
107828243	NW_015792185.1	-	20440	24802	2234	0.0385554	0.0211524	0.111449	0	0	0	0.00843407	0	0.00934621	0.0570522	0	0.00592676	#NAME?	0.01365	DOWN	probable protein phosphatase 2C 47
107828276	NW_015792193.1	+	8381	10112	1575	0.123047	0.0600056	0.035129	0.386549	0.410595	0.423634	0.490483	0.330629	0.530272	0.0727272	0.406926	0.450461	2.1809	0.0041235	UP	uncharacterized LOC107828276
107828322	NW_015850267.1	+	32496	35262	2529	0.383153	0.504496	0.371917	0.0462949	0.139477	0.0879429	0	0.0329452	0	0.419855	0.0912384	0.0109817	-2.5013	1.7305e-06	DOWN	U-box domain-containing protein 12-like
107828370	NW_015850415.1	-	2289	3760	923	1.18981	1.71509	1.82829	0.43128	0.254777	0.763045	0.530752	0.315942	0.723881	1.57773	0.483034	0.523525	-2.0105	2.7533e-06	DOWN	transcription factor PRE6-like
107828390	NW_015850448.1	-	260914	267901	1769	0.462787	0.283766	0.157381	0.0148015	0.148647	0.0702932	0.631233	0.421332	0.475133	0.301311	0.0779137	0.509233	-2.2539	0.0069494	DOWN	AP-1 complex subunit mu-2-like, transcript variant X2
107828392	NW_015850448.1	+	27785	28538	754	0.771083	0.564045	0.623726	0	0.129951	0.0983234	0	0.110502	0	0.652951	0.0760914	0.036834	-3.4047	8.1865e-05	DOWN	uncharacterized LOC107828392
107828393	NW_015850448.1	-	114224	115220	889	0.678211	0.717587	0.466773	0.289736	0.13226	0.0208481	0.14836	0.0234304	0.0234864	0.620857	0.147615	0.0650922	-2.3619	0.00050781	DOWN	uncharacterized LOC107828393
107828410	NW_015850497.1	+	23583	30527	3611	0.477058	0.582338	0.50563	0.0907846	0.217076	0.133449	0.1461	0.109599	0.277545	0.521675	0.147103	0.177748	-2.1242	1.6989e-08	DOWN	protein QUIRKY-like
107828429	NW_015850571.1	+	4	3070	1306	0.247319	0.180913	0.381281	0.125507	0.0300101	0.0283828	0.0288541	0	0.0159873	0.269838	0.0612998	0.0149471	-2.4266	0.0067985	DOWN	sulfate transporter 3.1-like
107828467	NW_015850708.1	+	8995	15347	3807	0.273752	0.306764	0.50135	0.0506702	0.0848107	0.0701854	0.0764473	0.146489	0.107306	0.360622	0.0685554	0.110081	-2.6912	1.1202e-06	DOWN	uncharacterized LOC107828467, transcript variant X4
107828495	NW_015850833.1	+	130237	131755	1519	0.0850555	0.0622178	0.0910601	0.416215	0.748256	0.390446	0.161252	0.137127	0.178692	0.0794445	0.518306	0.159024	2.4104	0.00040957	UP	receptor-like protein 51
107828564	NW_015851106.1	+	139643	141328	1559	0.359117	0.272797	0.408129	0	0	0	0	0	0	0.346681	0	0	#NAME?	1.939e-09	DOWN	UDP-glycosyltransferase 92A1-like
107828624	NW_015792249.1	-	43410	47056	2568	0.578579	0.386426	0.355496	2.37989	3.51792	3.65194	1.03453	1.80069	2.74002	0.440167	3.18325	1.85841	2.5524	9.2423e-14	UP	urea-proton symporter DUR3
107828639	NW_015851381.1	-	39790	43061	1246	0.0172819	0.0189625	0.111011	1.50343	2.35914	1.27923	0.378044	0.568384	0.284872	0.0490853	1.71393	0.410433	4.8389	3.1024e-11	UP	acyl-protein thioesterase 2-like
107828681	NW_015851493.1	+	68	2603	943	0.639374	0.851883	1.3788	0	0	0	0	0	0	0.956687	0	0	#NAME?	5.1391e-12	DOWN	uncharacterized LOC107828681
107828713	NW_015851661.1	-	12764	13789	1026	0.209875	0.46057	0.404445	2.73871	2.3493	2.33029	4.44415	5.21755	6.55281	0.358297	2.47277	5.40484	2.4912	5.5899e-11	UP	uncharacterized LOC107828713
107828729	NW_015851701.1	-	27165	34876	1909	0.338395	0.173275	0.565164	0	0.0718575	0.0679611	0.0197399	0	0.174998	0.358945	0.0466062	0.0649126	-3.2463	0.0012996	DOWN	O-acyltransferase WSD1-like
107828733	NW_015851714.1	-	48252	55567	2869	3.82191	4.168	3.4131	0.996783	0.820059	0.79565	0.183523	0.0601143	0.188307	3.801	0.870831	0.143981	-2.4236	5.8914e-46	DOWN	phosphatidylinositol 4-phosphate 5-kinase 9-like, transcript variant X1
107828742	NW_015851736.1	+	2010	6079	1898	0.397082	0.497939	0.174905	3.67648	4.30546	4.38448	4.30838	3.65451	3.49824	0.356642	4.12214	3.82038	3.2286	7.6085e-40	UP	PF00067:Cytochrome P450
107828746	NW_015851764.1	-	41435	43196	1421	0.121228	0.415679	0.389361	2.71895	2.26167	2.15208	3.30161	3.16622	3.73215	0.308756	2.37757	3.39999	2.6509	2.7487e-15	UP	probable WRKY transcription factor 65, transcript variant X2
107828797	NW_015792278.1	-	7878	9659	814	6.61339	7.72093	7.10294	0.431498	0.81853	0.091076	0.185176	0.486195	0.205203	7.14575	0.447035	0.292192	-4.2886	9.614e-56	DOWN	zinc finger Ran-binding domain-containing protein 2-like
107828803	NW_015851946.1	-	18912	23178	1706	0	0.0138495	0.0324315	0.288239	0.379066	0.16296	0.441775	0.415127	0.146866	0.015427	0.276755	0.334589	3.8799	0.00027304	UP	putative F-box protein At3g10240
107828826	NW_015852066.1	-	7362	10034	1583	3.16945	4.01498	6.22136	0.917113	1.41125	1.38156	0.499906	0.960557	0.67268	4.4686	1.23664	0.711048	-2.1503	3.9672e-05	DOWN	aspartyl protease AED3-like
107828835	NW_015852085.1	-	6118	8710	1681	0	0.0562218	0.0493707	0.306455	0.466308	0.187435	0.145712	0.247824	0	0.0351975	0.320066	0.131179	2.8955	0.00095964	UP	seipin-1-like
107828867	NW_015852159.1	+	4022	5129	1108	4.46989	5.11781	5.69261	0.697407	0.530593	0.719279	0.119036	0.357187	0.339197	5.09343	0.649093	0.271806	-3.2704	5.008e-39	DOWN	protein YLS9-like
107828876	NW_015852183.1	+	14420	15604	1185	0.581487	0.398772	0.280142	5.23648	6.2676	5.39597	6.82118	6.60923	5.51499	0.420134	5.63335	6.31513	3.4443	3.0681e-37	UP	protein EXORDIUM-like
107828917	NW_015852285.1	-	771	3469	1947	1.16127	0.424732	0.610968	0.21648	0.16104	0.0571155	0.0483865	0.0427933	0.0214478	0.732322	0.144879	0.0375425	-2.6312	0.0014878	DOWN	laccase-11-like
107828955	NW_015852349.1	-	218086	226074	1772	0	0	0.0159355	0.822796	1.15141	0.587194	14.4894	10.8828	12.0754	0.00531184	0.8538	12.4825	7.0474	7.0961e-13	UP	FAD-dependent urate hydroxylase-like, transcript variant X1
107828961	NW_015792332.1	+	39750	41268	800	3.71448	4.75498	5.98235	1.7562	1.07781	1.22788	3.43861	5.83229	3.18412	4.81727	1.35396	4.15167	-2.1259	6.6945e-10	DOWN	uncharacterized LOC107828961
107828972	NW_015852459.1	+	7401	9403	1428	0.241268	0.413642	0.755531	0.0163977	0.0548924	0	0.105556	0.204212	0.146215	0.470147	0.0237634	0.151994	-4.5902	7.8216e-05	DOWN	probable protein kinase At2g41970
107829000	NW_015852540.1	-	57587	58242	656	0	0.216103	0.0421708	0.464036	1.01568	0.875843	2.78605	2.15917	2.16433	0.0860911	0.785185	2.36985	2.8885	0.0013442	UP	uncharacterized LOC107829000
107829013	NW_015852615.1	-	5222	8926	2758	0.00780754	0.00856679	0.0100305	0.101882	0.113686	0.141122	0.0136633	0.0755244	0.0681345	0.00880161	0.118897	0.0524407	3.4565	0.0057405	UP	pentatricopeptide repeat-containing protein At4g16470-like
107829047	NW_015852740.1	+	30375	31792	727	0.335979	0.569734	1.09871	0	0	0.0262893	0	0	0	0.668143	0.00876311	0	-6.5682	2.872e-05	DOWN	uncharacterized LOC107829047, transcript variant X1
107829059	NW_015852776.1	+	1767	2644	878	0.367879	0.430564	0.409605	0.0533393	0.111598	0	22.0392	17.5083	13.6501	0.402683	0.054979	17.7325	-3.1604	0.0013297	DOWN	21 kDa protein-like
107829076	NW_015852811.1	+	16846	18979	2013	0.128365	0.0821612	0	0	0	0	0	0	0	0.0701754	0	0	#NAME?	0.012913	DOWN	probable pectinesterase/pectinesterase inhibitor 46
107829090	NW_015792356.1	-	1674	8051	1856	0.0464078	0.0509207	0.0447156	0.328025	0.823563	0.61913	2.35521	3.84944	4.98362	0.047348	0.59024	3.72942	3.3402	1.5285e-05	UP	protein DOWNY MILDEW RESISTANCE 6-like
107829266	NW_015853347.1	-	21044	23351	2308	0.121288	0.0409484	0.107875	0.45655	0.526424	0.449698	0.138782	0.297824	0.434235	0.0900371	0.477557	0.29028	2.1097	0.00014257	UP	protein ROOT PRIMORDIUM DEFECTIVE 1-like
107829289	NW_015853402.1	+	49736	61227	1910	0.0225479	0.160814	0.072419	0.539425	0.451439	0.669552	6.49102	8.14645	7.72867	0.0852601	0.553472	7.45538	2.3991	3.6814e-05	UP	PF03936:Terpene synthase family, metal binding domain|PF01397:Terpene synthase, N-terminal domain
107829336	NW_015853583.1	-	2864	7553	3183	1.40037	1.25448	1.4775	0.301619	0.332458	0.558989	0.307813	0.346833	0.242708	1.37745	0.397689	0.299118	-2.0947	6.619e-17	DOWN	probable disease resistance RPP8-like protein 2
107829337	NW_015853583.1	-	108703	110728	1530	42.2923	38.9926	70.0281	8.61646	8.12041	7.52261	5.32001	6.0719	3.47991	50.4377	8.08649	4.95727	-2.9357	5.5215e-08	DOWN	UDP-glycosyltransferase 74E2-like
107829410	NW_015853777.1	-	120736	122557	693	0.621449	1.77289	1.67661	0.236525	0.452446	0.213956	0.598149	0.300572	0.482065	1.35698	0.300976	0.460262	-2.4656	0.0012006	DOWN	uncharacterized LOC107829410
107829449	NW_015853879.1	+	7957	10151	1124	0.306522	0.693682	1.69824	17.062	13.8606	13.076	119.336	95.7718	101.852	0.899481	14.6662	105.653	3.7371	2.6827e-36	UP	blue copper protein-like
107829507	NW_015854093.1	+	29280	35001	4359	4.59477	4.99981	4.75336	23.9404	23.934	23.696	12.178	10.2705	11.2182	4.78264	23.8568	11.2222	2.0204	1.2925e-115	UP	BAG family molecular chaperone regulator 6-like, transcript variant X1
107829518	NW_015854099.1	+	55521	56310	478	0	1.03802	0.983868	0	0	0.038774	0.0394178	0	0	0.673961	0.0129247	0.0131393	-6.02	0.0081108	DOWN	uncharacterized LOC107829518
107829645	NW_015854552.1	+	47557	49793	1305	0.0660022	0.162946	0.042397	0.376808	0.525579	0.681709	1.2128	1.80364	1.02397	0.0904485	0.528032	1.3468	2.2414	0.0017996	UP	aldose 1-epimerase-like
107829818	NW_015855237.1	-	62245	63224	571	5.99611	4.42752	4.36036	23.9901	27.696	36.8732	69.2952	67.6324	66.8435	4.928	29.5198	67.9237	2.2803	1.0044e-12	UP	uncharacterized LOC107829818
107829823	NW_015855243.1	-	31707	33538	1225	0.0351563	0.038575	0.0225829	1.0131	0.255955	0.499282	0.0769049	0.306068	0.323844	0.0321047	0.589445	0.235606	3.9011	0.0036418	UP	glucose and ribitol dehydrogenase homolog 1-like
107829883	NW_015855409.1	+	7527	8850	1324	0.0325275	0.0892266	0.104472	0.512887	0.251618	0.405956	0.768468	0.770885	1.11967	0.0754086	0.390153	0.88634	2.0767	0.010489	UP	zinc finger protein ZAT9-like
107829903	NW_015792577.1	-	37347	43345	1828	0.0471702	0	0.0606004	0.807889	1.32003	1.32965	9.34862	8.93187	8.11851	0.0359235	1.15253	8.79967	4.7066	6.5555e-17	UP	uncharacterized transporter C5D6.04-like, transcript variant X1
107829913	NW_015855559.1	-	21754	25565	1266	2.60235	2.38885	3.08107	0.739841	0.603686	0.980866	0	0	0	2.69076	0.774797	0	-2.0962	9.777e-14	DOWN	uncharacterized LOC107829913
107829952	NW_015855677.1	+	9111	13189	2354	0	0	0	0.358103	0.899078	0.543264	0	0	0	0	0.600148	0	Inf	3.312e-09	UP	uncharacterized LOC107829952
107830001	NW_015855862.1	-	17063	18947	1358	1.26852	1.53107	2.38343	0.189673	0.505066	0.395792	9.37923	7.33178	6.84194	1.72767	0.36351	7.85098	-2.5459	2.8737e-06	DOWN	geraniol 8-hydroxylase-like
107830018	NW_015855933.1	-	18382	23878	2225	0.745194	0.679614	0.174066	0.0947162	0.00880745	0.0249896	0.474218	0.505528	0.731954	0.532958	0.0428378	0.570567	-3.9338	0.00026314	DOWN	probable sulfate transporter 3.5
107830019	NW_015855940.1	+	7786	10430	1728	0.386302	0.314483	0.624363	3.46903	2.85783	2.46691	6.6622	10.9934	10.7297	0.441716	2.93126	9.46177	2.4367	1.4528e-15	UP	protein SAR DEFICIENT 1-like
107830024	NW_015855949.1	+	14634	18169	1325	0.390035	0.713274	0.480206	0.300431	0.0295797	0.0699395	0.625687	1.02183	1.41823	0.527839	0.133317	1.02191	-2.2764	0.00014934	DOWN	MLO-like protein 6
107830055	NW_015856014.1	+	477	2398	1922	0.829062	0.184396	0.777242	5.75043	6.04619	6.50907	6.32305	5.11529	5.6381	0.5969	6.1019	5.69215	3.0555	5.5122e-54	UP	amino acid transporter ANTL2-like
107830078	NW_015856123.1	+	106	1407	354	0.669111	1.26813	1.64109	0	0	0.157068	0	0	0.235926	1.19278	0.0523558	0.078642	-4.8272	1.67e-05	DOWN	uncharacterized LOC107830078
107830097	NW_015856192.1	+	52613	55421	2100	0.246094	0.0450042	0.316161	1.2377	1.93166	2.5065	2.16231	3.1046	2.60496	0.20242	1.89195	2.62396	2.925	1.1087e-07	UP	abscisic acid 8'-hydroxylase 1-like
107830126	NW_015856274.1	-	721	7532	5922	0.0436336	0.0119692	0.0373712	0	0	0	0.0763595	0.0281386	0.00352574	0.0309914	0	0.036008	#NAME?	0.0013433	DOWN	PF00665:Integrase core domain|PF13976:GAG-pre-integrase domain
107830140	NW_015792603.1	+	12387	16935	2806	10.3829	9.27911	11.6631	2.54521	2.29069	2.35803	1.81971	1.99685	1.47332	10.4417	2.39798	1.76329	-2.4197	9.4576e-49	DOWN	probable serine/threonine-protein kinase RLCKVII
107830144	NW_015856355.1	+	2053	3352	906	0.308975	0.104314	0.0610686	5.40169	6.51056	5.99388	1.68452	1.58636	1.82061	0.158119	5.96871	1.69717	4.9341	8.1358e-44	UP	protein LURP-one-related 11-like
107830164	NW_015856419.1	-	27949	29815	898	0	0	0	1.77315	1.59304	1.5273	0.440619	0.487107	0.837038	0	1.63116	0.588255	Inf	2.5051e-17	UP	ATPase family AAA domain-containing protein 1-A-like
107830178	NW_015856484.1	+	50959	57759	2521	0.341661	0.234304	0.329203	1.39325	1.57021	1.68357	6.77883	8.70861	7.71073	0.301723	1.54901	7.73273	2.061	1.8012e-12	UP	cysteine-rich receptor-like protein kinase 2
107830193	NW_015856523.1	-	14583	20631	3538	0.19476	0.227056	0.125106	0.0198552	0.0221555	0.0261927	0	0.0058874	0.0649163	0.182308	0.0227345	0.0236012	-3.3054	5.4315e-06	DOWN	inactive protein kinase SELMODRAFT_444075-like
107830195	NW_015792607.1	-	14142	15336	947	1702.31	1739.93	1693.44	456.673	468.662	486.893	151.987	207.24	180.154	1711.89	470.743	179.794	-2.1612	2.1363e-248	DOWN	chlorophyll a-b binding protein 13, chloroplastic-like
107830254	NW_015856793.1	+	17193	19304	2112	0.469	0.0783099	0.510842	0	0.027836	0.105307	0.249795	0.19725	0.108747	0.352717	0.0443809	0.185264	-3.3028	0.0093154	DOWN	exocyst complex component EXO70A1-like
107830259	NW_015856817.1	-	57280	58638	644	1.70527	1.43084	1.84713	0.327242	0.426012	0.230236	0.409602	0.291097	0.324215	1.66108	0.32783	0.341638	-2.6357	4.8157e-07	DOWN	protein RADIALIS-like 1
107830281	NW_015856924.1	+	54091	55269	966	0.0445822	0.146753	0.0286377	0.315122	0.892598	0.460471	0.507127	0.646882	0.929416	0.0733243	0.556063	0.694475	2.6232	0.0059805	UP	uncharacterized LOC107830281
107830348	NW_015857144.1	-	25553	32227	2197	1.31145	1.62466	1.46745	8.17718	10.6068	9.84048	3.85903	4.75726	4.61481	1.46785	9.54148	4.41037	2.402	3.9447e-34	UP	heparanase-like protein 2, transcript variant X3
107830418	NW_015857518.1	+	62018	69397	1756	11.6495	14.5719	14.3834	2.53362	3.98404	4.14798	2.07087	2.53846	3.23417	13.5349	3.55521	2.6145	-2.2284	6.7006e-32	DOWN	CBL-interacting serine/threonine-protein kinase 1-like
107830429	NW_015857528.1	-	7149	8643	1495	0.273666	0.56895	0.444105	0.0156628	0	0.18596	0.0504126	0.111463	0.0558647	0.428907	0.0672075	0.0725801	-2.9906	5.0798e-05	DOWN	uncharacterized LOC107830429
107830465	NW_015857690.1	+	17829	19903	784	1.09863	1.26574	1.16443	9.52767	7.34871	7.94313	5.76787	6.45612	6.01882	1.17627	8.27317	6.08094	2.5168	8.0546e-25	UP	universal stress protein A-like protein
107830482	NW_015857797.1	+	1770	3572	1065	10.8576	10.7376	13.6892	1.89087	1.41684	1.32261	33.7735	25.5823	23.4869	11.7615	1.54344	27.6143	-3.2251	1.6533e-44	DOWN	aquaporin PIP2-1-like
107830488	NW_015857843.1	+	44406	52112	1189	0	0.039743	0.698	1.37857	3.56002	1.74584	1.29943	1.5066	0.895586	0.245914	2.22814	1.23387	2.896	0.0012806	UP	annexin-like protein RJ4
107830543	NW_015857956.1	-	143	3427	982	1166.94	1127.44	1074.84	185.492	203.629	195.947	5.98637	20.6175	12.9274	1123.07	195.022	13.1771	-2.8244	4.7649e-275	DOWN	chlorophyll a-b binding protein 4, chloroplastic-like
107830622	NW_015858089.1	-	40732	41762	866	1.21839	0.709362	0.798616	0.35151	0.0905153	0.256822	0	0.192421	0.192882	0.90879	0.232949	0.128434	-2.2639	7.4328e-05	DOWN	acid phosphatase 1-like
107830714	NW_015858299.1	-	25253	28032	1436	0.464853	0.477151	0.366029	2.08722	2.41546	2.73621	9.84072	10.0812	12.0537	0.436011	2.41296	10.6585	2.1675	6.2061e-12	UP	-
107830731	NW_015858350.1	+	131145	132502	637	0.676082	0.630554	0.694859	0.0367597	0.276875	0.0290957	0.118315	0.163498	0.262222	0.667165	0.114243	0.181345	-2.8374	0.0011356	DOWN	uncharacterized LOC107830731
107830775	NW_015792714.1	-	70431	71630	702	0	0	0.0394075	1.96801	1.20036	1.76891	0.402601	0.178031	0.446142	0.0131358	1.64576	0.342258	6.6844	1.1072e-12	UP	gibberellin-regulated protein 1-like
107830796	NW_015858508.1	+	88237	95381	3885	7.37727	7.27366	7.17058	1.74188	1.48298	1.71266	0.160045	0.595132	0.306339	7.27384	1.64584	0.353839	-2.4425	5.5574e-98	DOWN	LRR receptor-like serine/threonine-protein kinase ERECTA
[truncated: 245 more rows]
