# Supplementary material for: Integration of mRNA and miRNA Analysis Reveals the Molecular Mechanism Underlying Salt and Alkali Stress Tolerance in Tobacco
Source: Int J Mol Sci. 2019 May 14;20(10):2391. doi: 10.3390/ijms20102391 (PMC6566703; doi:10.3390/ijms20102391)
Supplement: Supplementary file 1 [file ijms-20-02391-s001.zip › Supplementary File 1/Table S2.xlsx]

## Sheet: Sheet1
Gene_id	Chromosome	Strand	Start	End	Length	CK_1_fpkm	CK_2_fpkm	CK_3_fpkm	NaCl_1_fpkm	NaCl_2_fpkm	NaCl_3_fpkm	NaHCO3_1_fpkm	NaHCO3_2_fpkm	NaHCO3_3_fpkm	CK_group_fpkm	NaCl_group_fpkm	NaHCO3_group_fpkm	log2FoldChange(NaHCO3vsCK)	P-value(NaHCO3vsCK)	Significant(NaHCO3vsCK)	Gene_annotation
107758909	NW_015865161.1	+	3209	10659	1913	0.0927656	0.203573	0.223458	0.151315	0.147739	0.16967	1.15668	1.48062	1.07939	0.173265	0.156241	1.2389	2.4775	5.1304e-09	UP	glucose-6-phosphate 1-dehydrogenase, cytoplasmic isoform-like, transcript variant X2
107758929	NW_015865220.1	+	7	1930	984	0.946019	1.28516	0.694495	1.86152	1.74237	1.89993	9.10551	9.47791	6.42108	0.975226	1.83461	8.33484	2.7314	4.7666e-15	UP	uncharacterized LOC107758929, transcript variant X1
107758939	NW_015793161.1	-	40340	48713	1336	9.71895	10.0097	9.48364	5.03022	4.91381	5.10517	2.58086	3.39884	3.18818	9.73744	5.0164	3.05596	-2.0376	5.2223e-37	DOWN	binding partner of ACD11 1-like
107758959	NW_015865279.1	+	21315	25789	1569	5.47594	5.04469	5.97713	1.77597	1.58621	1.70101	1.75328	1.12844	1.03798	5.49925	1.68773	1.30657	-2.4357	4.7867e-34	DOWN	uncharacterized LOC107758959
107758974	NW_015865291.1	-	1554	4470	2774	0.419176	0.55363	0.359015	1.45189	1.63893	1.6102	2.13956	2.90593	2.72471	0.44394	1.56701	2.59007	2.1785	2.4114e-19	UP	LRR receptor-like serine/threonine-protein kinase GSO1
107758975	NW_015865293.1	+	3884	4744	861	0.100038	0.439066	0.514083	0.326355	0.0455205	0.322891	0.0875341	0.0241924	0.0970009	0.351062	0.231589	0.0695758	-2.6969	0.015033	DOWN	uncharacterized LOC107758975
107758987	NW_015865316.1	-	16499	18165	1031	1372.53	1405.23	1429.84	555.465	601.944	544.748	124.728	183.365	168.676	1402.53	567.385	158.923	-3.5073	0	DOWN	chlorophyll a-b binding protein, chloroplastic-like
107758992	NW_015865322.1	-	35492	36900	1409	0.137544	0.167688	0	0.0166188	0.0556326	0	0	0	0	0.101744	0.0240838	0	#NAME?	0.0080818	DOWN	PF16983:Molybdate transporter of MFS superfamily
107758994	NW_015865346.1	+	38767	42393	1453	1.11149	1.28462	1.21851	0.0322312	0.13487	0.165824	0	0	0	1.20487	0.110975	0	#NAME?	8.1054e-28	DOWN	peroxidase 19-like
107759005	NW_015865370.1	+	3996	5712	1174	2.69624	3.6427	2.89836	10.2719	9.19737	11.3982	43.4611	50.1579	55.8623	3.0791	10.2892	49.8271	3.6507	2.4685e-70	UP	endochitinase A
107759008	NW_015865379.1	+	528649	539515	3275	0.216976	0.12986	0.177388	0.00714991	0.0777879	0.0396146	0.028766	0.0826824	0.0382524	0.174741	0.0415175	0.0499003	-2.1733	0.0020798	DOWN	-
107759010	NW_015865383.1	+	33727	34134	408	4.9083	4.51697	3.59362	3.78788	2.44957	3.67954	1.10834	1.42948	1.12585	4.33963	3.30566	1.22122	-2.1951	4.1825e-08	DOWN	josephin-like protein
107759011	NW_015865389.1	-	1445	9650	1167	0.682715	0.72886	0.640043	1.08351	0.654898	0.762323	0.0322908	0.0356977	0.250482	0.683873	0.833579	0.106157	-3.0644	3.3883e-06	DOWN	general transcription factor 3C polypeptide 5-like
107759024	NW_015793185.1	-	15637	18428	1215	9.78299	9.52867	9.13028	10.4264	9.87087	8.83224	2.35715	1.42293	2.2512	9.48065	9.70982	2.01043	-2.6032	5.2884e-48	DOWN	pirin-like protein
107759041	NW_015865485.1	-	2882	25542	1217	1.89322	1.41724	1.84124	1.6547	2.54417	2.01026	0.356088	0.393657	0.463225	1.71724	2.06971	0.404324	-2.453	1.6525e-10	DOWN	guanine nucleotide exchange factor SPIKE 1-like
107759045	NW_015865491.1	+	9731	14422	842	8.08166	7.12941	7.34719	3.38685	4.81362	3.74377	0.563842	2.75304	1.87446	7.51942	3.98141	1.73045	-2.4869	5.0523e-27	DOWN	rhodanese-like domain-containing protein 10, transcript variant X1
107759048	NW_015865491.1	+	145218	146849	1632	0.831245	0.463279	0.678041	1.24828	0.900578	0.988024	4.47952	4.46714	6.65276	0.657522	1.04563	5.19981	2.6148	3.2638e-12	UP	lactosylceramide 4-alpha-galactosyltransferase-like
107759057	NW_015793192.1	-	12087	15863	913	1.34435	0.983389	1.66651	1.15413	0.70831	0.548102	0.43338	0.159701	0.0686072	1.33142	0.803513	0.220563	-2.9505	4.6371e-08	DOWN	cytokinin riboside 5'-monophosphate phosphoribohydrolase LOG8-like
107759068	NW_015865554.1	+	459	1333	875	0.984375	0.675063	1.01171	0.267611	0.156773	0.275362	0.0215334	0.238053	0.0477244	0.890384	0.233248	0.102437	-3.4822	6.3725e-07	DOWN	EPIDERMAL PATTERNING FACTOR-like protein 1
107759110	NW_015865696.1	-	53513	55210	1698	3.58887	2.72729	3.40506	6.04016	6.10518	7.49873	29.8493	19.7133	23.1297	3.2404	6.54802	24.2308	2.5382	6.4888e-14	UP	UDP-glycosyltransferase 73C3-like
107759120	NW_015865752.1	-	282	1775	864	2.31781	4.8403	3.2659	0.975665	0.294856	0.900957	0.915916	1.37418	0.749147	3.47467	0.723826	1.01308	-2.1398	8.9212e-05	DOWN	uncharacterized LOC107759120
107759143	NW_015865852.1	+	7777	11010	1136	4.8336	5.51163	5.67406	20.8394	19.2516	18.6808	121.443	118.633	108.772	5.33976	19.5906	116.283	4.0811	7.6193e-228	UP	E3 ubiquitin-protein ligase RMA1H1-like
107759169	NW_015865961.1	-	46397	48558	717	11.9829	13.4118	14.1986	6.85823	6.28621	5.7644	1.65555	4.0962	2.32965	13.1978	6.30295	2.6938	-2.6565	2.7801e-42	DOWN	umecyanin-like
107759186	NW_015865998.1	-	326	1943	388	0.863631	1.83206	0.36984	1.75307	0.995548	0.941565	0.201516	0.111388	0.167482	1.02184	1.23006	0.160129	-3.0402	0.016368	DOWN	uncharacterized LOC107759186, transcript variant X1
107759220	NW_015793205.1	+	8371	10033	593	0.835183	1.19531	1.07297	0.43436	0.826162	0.0937638	0.381282	0.105377	0.211259	1.03449	0.451429	0.23264	-2.5145	0.00055401	DOWN	transcription factor PRE1-like
107759228	NW_015866133.1	-	3193	4643	1451	2.52284	3.48465	2.8217	3.16301	2.95772	2.5291	14.9072	20.442	19.9441	2.94306	2.88328	18.4311	2.2814	1.8629e-20	UP	ALA-interacting subunit 1-like
107759231	NW_015787837.1	-	116820	118334	1038	0.663837	0.386958	1.27926	0	0	0.0178555	0.0181519	0.160537	0	0.776686	0.00595182	0.0595628	-4.0604	0.00039166	DOWN	transcription factor MYB3-like
107759252	NW_015866236.1	-	40161	44795	2491	0.0433919	0.0238058	0	0.306708	0.276425	0.214751	1.12955	0.734546	0.957194	0.0223992	0.265961	0.940431	5.0185	9.9699e-15	UP	uncharacterized LOC107759252, transcript variant X5
107759253	NW_015793206.1	-	66452	70415	1468	3.85419	3.30965	4.45639	4.35519	4.01082	4.54335	33.7684	29.0318	29.4262	3.87341	4.30312	30.7421	2.6248	2.5174e-67	UP	haloacid dehalogenase-like hydrolase domain-containing protein 3, transcript variant X1
107759261	NW_015866262.1	-	5764	7164	1177	0.98793	1.86689	3.0555	0.218841	0.366291	0.0787339	13.4789	21.3251	15.2028	1.97011	0.221289	16.669	2.7209	2.8658e-11	UP	5-epiaristolochene 1,3-dihydroxylase
107759265	NW_015866275.1	+	8293	10283	800	5.67938	5.28659	4.14961	5.79545	4.85015	4.44815	0.683012	0.208296	0.600284	5.03853	5.03125	0.497197	-3.7081	2.3496e-31	DOWN	serum response factor homolog
107759289	NW_015866358.1	+	39809	41084	534	0.322595	0.575194	1.65777	3.59571	2.64223	4.99792	15.8778	17.085	19.6282	0.851854	3.74529	17.5304	4.004	5.1978e-54	UP	uncharacterized LOC107759289
107759294	NW_015866384.1	+	6645	12775	1642	0.249166	0.0287786	0.0336956	0.727292	1.13378	0.823983	0.677016	0.73576	0.470487	0.10388	0.89502	0.627754	2.2226	0.00062409	UP	PF01399:PCI domain
107759295	NW_015866385.1	-	6069	12914	2070	1.2704	0.859594	0.516831	4.81213	3.53586	4.228	4.57611	5.08964	5.17367	0.882274	4.192	4.94647	2.1178	5.9538e-24	UP	calmodulin-binding protein 60 A-like, transcript variant X1
107759301	NW_015793217.1	+	46951	48535	1035	14.9172	11.3	25.3921	10.7238	9.95922	8.685	112.668	115.157	94.4114	17.2031	9.78935	107.412	2.281	1.098e-27	UP	uncharacterized LOC107759301
107759306	NW_015866453.1	+	10825	12732	1213	0.798841	1.55827	1.91573	5.40517	4.63662	7.34941	10.9664	11.9517	10.6549	1.42428	5.79707	11.191	2.6131	9.1221e-44	UP	uncharacterized LOC107759306
107759309	NW_015793218.1	-	78141	79364	1224	0	0	0	0.0191307	0	0	0.507987	0.136141	0.255876	0	0.00637689	0.300001	Inf	0.00039942	UP	E3 ubiquitin-protein ligase PUB24-like
107759310	NW_015866458.1	+	11801	12896	758	0.284079	0.436387	0	0.0308918	0	0.0489023	0	0	0	0.240155	0.026598	0	#NAME?	0.008142	DOWN	uncharacterized LOC107759310
107759326	NW_015866500.1	-	814	1759	602	0.286156	0.0784957	0.321675	2.91727	3.87374	2.61692	2.1283	3.39087	2.56658	0.228775	3.13598	2.69525	3.1937	9.3851e-09	UP	thioredoxin H4-like
107759358	NW_015866549.1	-	41088	43102	717	7.92854	7.87574	8.06386	3.85367	3.85372	3.774	0.867192	2.41124	1.10658	7.95605	3.82713	1.46167	-2.8083	4.9654e-30	DOWN	transcription factor PRE5-like
107759365	NW_015866560.1	-	17598	17957	360	0	0	0	0	0	0	0.628057	0.40502	0.463988	0	0	0.499022	Inf	0.019834	UP	uncharacterized LOC107759365
107759379	NW_015866592.1	+	464	4507	950	0.725329	0.895347	1.0192	3.22894	3.25922	4.60423	5.49385	5.59111	4.5715	0.87996	3.69746	5.21882	2.2059	8.4665e-15	UP	uncharacterized LOC107759379
107759411	NW_015866706.1	+	35400	40320	3698	1.02511	1.28457	1.38433	0.468699	0.365746	0.40106	0.285403	0.24227	0.220259	1.23134	0.411835	0.249311	-2.6666	2.0181e-22	DOWN	protein NLP5-like, transcript variant X2
107759473	NW_015866886.1	+	25729	28425	1821	0.0591247	0.324371	0.1823	0	0.0107614	0.0407116	0	0	0.0458637	0.188599	0.0171577	0.0152879	-4.0036	0.0051855	DOWN	probable WRKY transcription factor 9
107759484	NW_015866955.1	-	23546	25779	2234	0.645803	0.581691	0.495328	1.00624	0.921056	1.11171	4.41102	2.94636	3.63568	0.574274	1.013	3.66435	2.3082	2.025e-13	UP	BTB/POZ domain-containing protein At2g24240-like
107759487	NW_015866961.1	+	25064	26760	536	0	0.0440806	0	0	0	0.242048	0.456982	1.2047	0.623267	0.0146935	0.0806827	0.761649	5.3329	0.00043028	UP	uncharacterized LOC107759487
107759503	NW_015866988.1	-	186661	189525	898	1.10304	1.23661	1.01661	6.41462	5.08463	3.94208	79.9409	58.0817	64.0799	1.11875	5.14711	67.3675	5.5477	6.2961e-54	UP	protein PLANT CADMIUM RESISTANCE 8-like
107759509	NW_015793262.1	+	2232	5040	1586	0	0.0148974	0.0174427	0.0442925	0	0.023372	0.26136	0.407136	0.289627	0.01078	0.0225548	0.319374	4.5318	0.00015617	UP	GDSL esterase/lipase 1-like
107759521	NW_015867064.1	+	51229	53960	1332	20.4986	18.5718	17.2174	15.7689	10.5486	11.1454	1.07505	1.46996	1.34807	18.7626	12.4876	1.29769	-4.2202	1.0032e-114	DOWN	homeobox-leucine zipper protein HAT4-like
107759522	NW_015867070.1	+	9493	14050	2449	128.869	132.979	133.798	51.4665	50.9836	54.8175	26.9257	30.3196	26.6408	131.882	52.4225	27.962	-2.6022	1.4502e-227	DOWN	granule-bound starch synthase 1, chloroplastic/amyloplastic, transcript variant X2
107759534	NW_015793263.1	+	45255	51145	1720	0.0125193	0.0274735	0.0321675	0.163367	0.0227867	0.0646534	0.53677	0.666063	1.16536	0.0240534	0.0836024	0.789399	4.6711	1.2956e-07	UP	probable glycosyltransferase At5g03795
107759541	NW_015867141.1	-	7	11498	4796	1.29756	0.857201	1.11325	1.24013	1.67936	1.20185	0.0510722	0.0521175	0.217676	1.08934	1.37378	0.106955	-3.7231	3.5932e-21	DOWN	protein SPIRRIG-like
107759552	NW_015867163.1	+	63076	65265	2190	1.45521	1.39174	1.18741	0.149691	0.277394	0.279279	0.017207	0.0570674	0.247884	1.34479	0.235455	0.107386	-4.024	3.3469e-26	DOWN	scarecrow-like protein 32
107759554	NW_015867163.1	-	119436	121315	1405	4.07675	2.16933	14.4523	6.61647	6.24859	4.44551	120.775	101.761	104.635	6.89945	5.77019	109.057	3.6244	1.2856e-62	UP	peroxidase 51-like
107759558	NW_015793267.1	+	41603	42368	766	0.393557	0.370139	0.758414	7.12261	17.3964	17.5177	12.5939	16.3428	14.3376	0.50737	14.0123	14.4248	4.4673	2.6148e-60	UP	auxin-responsive protein SAUR72-like
107759587	NW_015867266.1	-	56328	57058	731	25.7456	23.5626	21.6468	7.816	6.51432	4.53841	3.37656	7.06668	5.7697	23.6517	6.28958	5.40431	-2.4967	9.26e-47	DOWN	chaperone protein dnaJ 11, chloroplastic-like
107759588	NW_015793271.1	-	8041	15173	6273	0.569825	0.542375	0.551253	0.466602	0.681022	0.791823	0.189228	0.089654	0.166423	0.554484	0.646482	0.148435	-2.2667	1.8773e-14	DOWN	PF00931:NB-ARC domain
107759605	NW_015867302.1	-	203241	205181	692	1.27581	2.49247	3.15818	1.99645	1.78408	2.57119	27.364	24.3514	20.3967	2.30882	2.11724	24.0374	3.0203	4.357e-29	UP	thioredoxin H2-like
107759625	NW_015867363.1	+	25934	26704	771	0	0	0	0	0	0	0.195504	0.29718	0.27081	0	0	0.254498	Inf	0.013748	UP	uncharacterized LOC107759625
107759626	NW_015867363.1	-	31270	34785	2621	0	0	0	0	0.029907	0	1.61028	1.99475	2.19071	0	0.00996901	1.93191	Inf	5.5836e-51	UP	receptor-like serine/threonine-protein kinase SD1-8
107759651	NW_015793274.1	+	2273	8678	1596	0.026984	0	0	0.044015	0	0.0696766	0.0944447	0.182716	0.27473	0.00899466	0.0378972	0.183963	3.9704	0.012116	UP	PF00202:Aminotransferase class-III
107759655	NW_015867448.1	-	1143	4396	1742	2.67171	1.98352	1.70766	2.26932	1.97175	2.66569	0.220983	0.385734	0.257771	2.12096	2.30226	0.288163	-3.2464	8.0206e-15	DOWN	serine/threonine-protein kinase ATM-like, transcript variant X1
107759657	NW_015867459.1	-	83021	86422	2995	0.136605	0.165667	0.110841	0.961657	0.687025	0.674525	0.993987	1.39791	1.38034	0.137704	0.774402	1.25741	2.824	1.464e-15	UP	probable leucine-rich repeat receptor-like protein kinase At1g35710
107759659	NW_015867459.1	+	60247	60920	674	0.351432	0.280442	0.902981	0.173709	0.1163	0.35748	0.0559101	0.0309045	0.0309784	0.511618	0.21583	0.0392643	-4.0616	0.0029131	DOWN	non-specific lipid-transfer protein 1-like
107759682	NW_015867563.1	+	1764	3082	1188	7.86651	4.57429	6.96259	1.10378	1.60006	2.02813	0.33306	0.4734	0.175753	6.4678	1.57732	0.327405	-4.6663	3.6241e-19	DOWN	uncharacterized LOC107759682
107759683	NW_015867567.1	-	69	1153	1023	0.378883	0.069288	0.243379	0.251784	0.268184	0.108704	3.26	2.99311	2.49002	0.230517	0.209557	2.91438	3.2936	3.1777e-15	UP	G-type lectin S-receptor-like serine/threonine-protein kinase At4g27290
107759691	NW_015867607.1	+	108784	117024	3164	5.91415	6.42206	5.65697	3.36734	3.93294	3.84269	1.1791	1.79066	1.48479	5.99773	3.71432	1.48485	-2.3796	4.7634e-62	DOWN	oxysterol-binding protein-related protein 1D
107759700	NW_015793281.1	-	89933	97131	1328	103.385	95.4696	91.3872	49.6707	56.3992	56.7045	25.9641	32.9227	29.6369	96.7474	54.2581	29.5079	-2.0789	7.7e-79	DOWN	phosphoglycolate phosphatase 1B, chloroplastic-like
107759707	NW_015867664.1	-	46	4182	932	3.16529	5.04487	6.85665	0	0.0841055	0.0198862	0	0	0	5.02227	0.0346639	0	#NAME?	1.1556e-20	DOWN	-
107759735	NW_015867726.1	-	86179	88078	729	2272.77	2299.23	2116.17	1195.4	1234.93	1184.47	281.127	481.653	402.151	2229.39	1204.94	388.31	-2.8874	9.8159e-186	DOWN	photosystem I reaction center subunit N, chloroplastic-like
107759737	NW_015867726.1	-	184912	188079	1826	0.0117926	0	0	0	0.0536598	0	0.299239	0.319403	1.01767	0.00393085	0.0178866	0.545438	6.7299	0.00061495	UP	methionine gamma-lyase-like
107759739	NW_015867726.1	-	189845	190550	706	0.213502	0.0334663	0.313474	1.72469	4.19134	0.63005	1.44115	1.03263	1.1534	0.186814	2.18202	1.20906	2.3319	0.00066984	UP	uncharacterized LOC107759739
107759740	NW_015787843.1	-	18776	20311	593	5.04741	5.2195	6.15794	18.1641	16.7876	14.6584	25.5142	35.8635	29.2946	5.47495	16.5367	30.2241	2.1007	1.6474e-16	UP	uncharacterized LOC107759740
107759750	NW_015867757.1	-	45223	46309	1087	0.118859	0	0.254499	0.0215418	0.468731	0.102303	2.47872	2.62526	1.49825	0.124453	0.197526	2.20074	3.7863	1.7248e-11	UP	transcription factor MYB44-like
107759751	NW_015867757.1	-	101628	102959	1332	0.210159	0.28381	0.166151	0.580125	0.367804	0.389603	3.77683	5.72345	5.20419	0.22004	0.445844	4.90149	4.1108	9.5959e-25	UP	uncharacterized LOC107759751
107759788	NW_015867942.1	-	37025	39516	1805	2.38595	2.60488	2.59015	2.04971	2.14965	1.85853	0.37579	0.219259	0.289189	2.527	2.0193	0.294746	-3.4637	8.2266e-32	DOWN	PF14226:non-haem dioxygenase in morphine synthesis N-terminal
107759822	NW_015868045.1	-	5864	9374	1117	0.0192777	0.105762	0.0495328	1.0272	0.789477	1.04534	0.72533	0.503491	0.373849	0.0581908	0.954004	0.534223	2.8396	0.0014052	UP	uncharacterized protein DDB_G0283697-like
107759824	NW_015868045.1	-	13279	17992	1360	0.0317599	0.0348484	0.0204012	0.345368	0.346842	0.72441	0.291796	0.261138	0.200172	0.0290032	0.472207	0.251035	2.7489	0.023845	UP	spindle pole body component 110, transcript variant X2
107759835	NW_015868053.1	-	188606	189539	934	0.276658	0.227671	0.118476	0.526483	0.440608	0.317498	0.988484	1.22658	1.43071	0.207602	0.428196	1.21526	2.1794	0.00030338	UP	PF13499:EF-hand domain pair
107759839	NW_015868054.1	-	22723	24032	1152	4.87862	5.51712	5.21103	12.7243	9.62818	11.3102	29.7673	33.2334	29.7605	5.20225	11.2209	30.9204	2.207	4.3546e-68	UP	LOB domain-containing protein 38-like
107759843	NW_015868054.1	-	238708	240098	1391	0.154804	0.1189	0.37787	0.151505	0.0704406	0.0532968	0.0812726	0	0	0.217191	0.0917475	0.0270909	-3.352	0.0089469	DOWN	protein IRX15-LIKE-like
107759890	NW_015868166.1	+	29648	31538	1891	5.57973	4.61049	3.99381	5.18841	5.03645	5.126	0.966497	0.958317	1.23665	4.72801	5.11695	1.05382	-2.5335	5.128e-20	DOWN	PF10433:Mono-functional DNA-alkylating methyl methanesulfonate N-term
107759891	NW_015868166.1	-	16317	17926	588	0.65918	0.361641	0.658668	0	0	0	0	0	0	0.55983	0	0	#NAME?	9.1886e-06	DOWN	uncharacterized LOC107759891
107759893	NW_015868174.1	+	56181	62647	1098	16.1597	17.6236	18.5687	1.08763	0.678206	1.78925	1.4586	1.42279	0.779651	17.4507	1.18503	1.22035	-4.1991	1.0816e-134	DOWN	heavy metal-associated isoprenylated plant protein 3-like
107759912	NW_015868248.1	-	53089	54951	1270	15.0224	13.7484	36.3772	43.1075	39.7949	31.3472	468.565	417.281	463.293	21.716	38.0832	449.713	4.0113	1.1216e-217	UP	1-aminocyclopropane-1-carboxylate oxidase-like
107759913	NW_015868248.1	-	88942	91405	1306	1.58284	2.60514	12.7729	9.66401	6.61722	5.35016	404.866	407.501	412.313	5.65363	7.21046	408.227	5.8177	0	UP	1-aminocyclopropane-1-carboxylate oxidase-like
107759923	NW_015868286.1	+	1425	5350	2171	1.57185	1.50761	1.05911	1.27897	1.76059	2.16655	0.423193	0.393413	0.47962	1.37952	1.73537	0.432075	-2.0422	1.7202e-10	DOWN	uncharacterized LOC107759923, transcript variant X2
107759937	NW_015868326.1	+	12708	14548	1344	0.128174	0.0351595	0.596918	0.679481	0.335358	0.317174	3.35057	5.31589	5.77913	0.253417	0.444004	4.8152	3.8888	6.3871e-15	UP	putative RING-H2 finger protein ATL21A
107759946	NW_015868384.1	+	156	1031	876	4.15424	4.53125	3.37906	5.29265	3.71351	3.08899	0.430176	0.332893	1.04874	4.02151	4.03172	0.603936	-3.1071	1.3992e-22	DOWN	auxin-induced protein 15A-like
107759955	NW_015868410.1	-	63881	65491	1092	0.887357	0.735646	0.202667	2.07999	1.83045	1.95184	3.14028	3.52883	3.90056	0.608557	1.95409	3.52322	2.1626	6.3778e-11	UP	RNA cytidine acetyltransferase 1-like
107759959	NW_015868430.1	-	1100	1647	462	1.44487	1.07396	1.91613	0.0506839	0.0424168	0	0.0407829	0	0.0451936	1.47832	0.0310336	0.0286588	-6.056	1.6099e-09	DOWN	uncharacterized LOC107759959
107759977	NW_015868500.1	-	7044	13404	986	0.327584	0.814732	0.308625	1.04493	1.60986	1.297	0.0191092	0.211254	0.169407	0.483647	1.31726	0.133257	-2.2282	0.015919	DOWN	lon protease homolog, mitochondrial-like
107759987	NW_015868527.1	+	15454	18613	1090	81.6873	71.622	68.765	48.7958	54.0938	48.8716	21.6376	19.3322	19.1668	74.0248	50.5871	20.0455	-2.2499	1.4317e-50	DOWN	glutathione S-transferase L3-like, transcript variant X1
107759998	NW_015868602.1	-	5	5409	2776	0.248221	0.27236	0.10962	0.101222	0.141186	0.106824	0.00678736	0.0150069	0.0376071	0.210067	0.11641	0.0198005	-3.7831	4.9851e-06	DOWN	beta-galactosidase-like
107760004	NW_015868612.1	-	38435	67320	1552	45.4711	44.1734	43.3497	22.6062	25.0887	24.3025	8.72854	6.51301	8.12313	44.3314	23.9991	7.78823	-2.8742	2.4325e-166	DOWN	bidirectional sugar transporter SWEET11-like, transcript variant X1
107760005	NW_015868612.1	-	109199	111216	1267	6.59145	5.95833	6.88859	2.63685	3.41891	3.49808	1.41948	1.18932	0.861008	6.47946	3.18461	1.1566	-2.8483	7.4298e-41	DOWN	bidirectional sugar transporter SWEET12-like, transcript variant X1
107760035	NW_015868708.1	+	178441	190879	4627	0.967413	1.02524	0.915467	1.04687	1.24116	1.32415	0.185816	0.187161	0.260821	0.969375	1.20406	0.211266	-2.5651	2.9321e-21	DOWN	histone-lysine N-methyltransferase ASHH2-like, transcript variant X1
107760036	NW_015868708.1	+	83663	85423	875	0	0	0	0.133805	0.134377	0.105908	0.387601	0.0238053	0.21476	0	0.124697	0.208722	Inf	0.020481	UP	uncharacterized LOC107760036
107760058	NW_015868770.1	+	12622	16602	1232	0.279652	0.0767117	0.112273	0.247084	0.0954379	0.0902628	0	0	0.0338952	0.156212	0.144262	0.0112984	-4.1767	0.0085232	DOWN	uncharacterized LOC107760058
107760069	NW_015868838.1	+	1400	5741	1423	0.363174	0.149434	0.466576	0.0987321	0.220341	0.221418	0.0264817	0	0.0733642	0.326395	0.180164	0.0332819	-3.6672	0.00013176	DOWN	DNA polymerase epsilon catalytic subunit A-like
107760091	NW_015868890.1	+	52707	53886	1023	10.9455	9.37698	12.7909	18.6549	20.5161	22.2299	76.4167	70.5519	63.618	11.0378	20.467	70.1955	2.3056	1.2108e-48	UP	uncharacterized LOC107760091
107760121	NW_015868991.1	+	3911	40449	4288	10.8369	10.5683	9.92887	9.52365	10.4061	9.73379	2.04324	2.57456	3.19911	10.4447	9.88785	2.60563	-2.3705	8.8072e-106	DOWN	callose synthase 9-like
107760124	NW_015868994.1	+	43015	45259	833	0.956457	1.1062	1.66051	4.44144	7.59867	7.47589	14.25	11.6526	9.22405	1.24105	6.50533	11.7089	2.8776	7.1539e-15	UP	non-specific lipid-transfer protein 2-like
107760127	NW_015868994.1	+	21490	22930	662	0.0325275	0.249835	0.0417886	0.813545	1.06567	0.755917	0.654621	1.29005	1.60854	0.10805	0.878379	1.1844	3.0871	0.00013167	UP	-
107760129	NW_015868994.1	+	25139	25975	677	5.27993	6.45648	11.9319	33.9652	43.2456	39.2033	71.8044	47.5051	47.2486	7.88944	38.8047	55.5194	2.4555	1.9618e-09	UP	non-specific lipid-transfer protein 2-like
107760135	NW_015869010.1	-	11815	22127	1926	4.39597	4.72028	4.95295	4.21794	3.87225	4.80548	1.31645	1.21658	1.83493	4.68974	4.29856	1.45599	-2.054	1.0132e-26	DOWN	uncharacterized protein YnbB-like, transcript variant X1
107760143	NW_015869047.1	+	56835	57860	901	0.119496	0.0524467	0.24563	2.23504	1.06574	2.42731	36.1568	26.5861	26.3021	0.139191	1.90936	29.6817	7.3765	3.8335e-53	UP	probable glutathione S-transferase parA
107760149	NW_015869079.1	-	22	531	419	2.20985	2.08641	2.11277	0.279427	0.795088	0.530806	0	0	0.0498316	2.13634	0.535107	0.0166105	-7.3893	1.4351e-13	DOWN	thaumatin-like protein 1
107760150	NW_015869079.1	-	8713	11679	1557	520.42	485.443	477.041	266.238	282.256	270.332	141.573	157.259	156.361	494.301	272.942	151.731	-2.0696	2.7011e-142	DOWN	ferredoxin--NADP reductase, leaf-type isozyme, chloroplastic
107760156	NW_015869104.1	-	311	1272	841	0	0	0	0.167058	0.186412	0.022038	3.13655	3.46747	2.60683	0	0.125169	3.07028	Inf	7.1423e-27	UP	cucumber peeling cupredoxin-like
107760157	NW_015869104.1	-	10150	11140	892	0.0965615	0	0	0	0	0.124668	0.697059	1.4011	1.91941	0.0321872	0.041556	1.33919	4.9954	1.4897e-06	UP	cucumber peeling cupredoxin-like
107760167	NW_015869150.1	+	21681	24540	1094	0.708588	0.410345	0.859761	0.149828	0.0716511	0.220239	0.120559	0.0761595	0	0.659565	0.147239	0.0655729	-3.6852	1.1413e-06	DOWN	uncharacterized LOC107760167
107760168	NW_015869150.1	-	27648	30402	815	2.14011	1.76842	1.15408	1.14925	1.32247	1.43269	0.416136	0.23002	0.461141	1.68754	1.30147	0.369099	-2.562	1.0593e-07	DOWN	uncharacterized LOC107760168
107760170	NW_015869151.1	-	89418	90611	1113	16.2321	14.1806	14.6398	12.56	19.0155	20.0993	3.01332	2.60136	3.30169	15.0175	17.225	2.97212	-2.7033	5.4684e-68	DOWN	uncharacterized LOC107760170
107760174	NW_015869178.1	+	28350	31550	1824	12.3435	14.7621	13.8548	0.115603	0.128996	0.132168	0.103356	0.137112	0.0572667	13.6535	0.125589	0.0992448	-7.4651	8.1325e-240	DOWN	transcription factor bHLH63-like, transcript variant X1
107760176	NW_015869178.1	+	54303	55422	537	0.240594	0.439985	0.824255	0.0436051	0.437912	0.379653	0.210522	0	0	0.501612	0.287057	0.070174	-3.1856	0.011701	DOWN	uncharacterized LOC107760176
107760183	NW_015869208.1	+	23173	25647	2475	0	0.00954635	0	0	0.0554247	0.0374424	0.220772	0.993089	1.13044	0.00318212	0.0309557	0.781434	7.5716	7.15e-06	UP	G-type lectin S-receptor-like serine/threonine-protein kinase SD2-5
107760186	NW_015869212.1	-	3897	7066	1637	0.670857	0.822695	0.473179	0.143042	0.311247	0.226438	0.0460396	0.050897	0.0255094	0.655577	0.226909	0.0408154	-4.3686	2.1265e-11	DOWN	myb-related protein Zm38-like
107760205	NW_015869314.1	-	63368	66122	1116	58.5989	64.8266	58.1045	26.1436	31.0806	31.6705	13.9287	20.139	16.8944	60.51	29.6316	16.9874	-2.1979	2.6349e-92	DOWN	NAD(P)H-quinone oxidoreductase subunit N, chloroplastic-like
107760209	NW_015869314.1	-	103361	105044	1684	3.14559	3.0446	2.82555	15.6014	17.0132	14.913	17.1075	16.4262	18.5237	3.00524	15.8425	17.3525	2.1637	1.4676e-57	UP	CBL-interacting serine/threonine-protein kinase 7-like
107760217	NW_015869324.1	-	11718	13883	2166	0.0497073	0.0763576	0.204351	0.0108107	0.0542841	0.0171135	0.00869885	0.00961663	0.00963963	0.110139	0.0274028	0.00931837	-3.9223	0.011949	DOWN	probable leucine-rich repeat receptor-like protein kinase At1g35710
107760228	NW_015869359.1	+	3648	8181	1343	0.0160337	0.0175929	0.0205987	0.139484	0.160508	0.151805	0.182384	0.325705	0.186562	0.0180751	0.150599	0.231551	3.3165	0.015415	UP	uncharacterized LOC107760228
107760231	NW_015869388.1	+	39708	42625	1866	0	0.012662	0.103777	0	0	0	0.201948	0.41302	0.447577	0.0388131	0	0.354181	2.8337	0.00053127	UP	polyphenol oxidase E, chloroplastic-like
107760248	NW_015869457.1	-	152363	153341	523	0.16469	0	0	0.17909	0.299756	0.389816	2.08952	1.87188	2.51511	0.0548966	0.289554	2.15884	4.917	3.9223e-09	UP	nucleosome assembly protein 1%3B4-like
107760253	NW_015869475.1	-	20136	41625	1422	0.121143	0.132924	0.194543	0.329338	0.41343	0.599552	4.31955	5.20008	4.31685	0.149537	0.44744	4.61216	4.5845	4.5694e-44	UP	uncharacterized LOC107760253
107760257	NW_015869480.1	+	39708	44208	1908	0.586859	0.445797	0.826442	0.220905	0.585432	0.339984	0.0296253	0	0.339236	0.619699	0.382107	0.122954	-2.7117	1.3686e-05	DOWN	cytochrome c biogenesis protein CCS1, chloroplastic-like
107760260	NW_015869493.1	-	8333	10771	1971	0.819376	0.875082	0.771955	0.249485	0.288331	0.357327	0.0860352	0.412154	0.233053	0.822138	0.298381	0.243747	-2.1201	3.0164e-07	DOWN	aspartyl protease family protein At5g10770-like
107760291	NW_015869612.1	+	11992	13080	1089	0.375694	0.52071	0.55887	0	0	0	0.0173018	0.0191273	0	0.485091	0	0.012143	-5.6748	2.6585e-07	DOWN	GDSL esterase/lipase At4g10955-like
107760295	NW_015793436.1	+	767	2824	1932	24.8434	22.869	22.137	8.81128	9.17955	8.9696	1.35559	3.71957	2.5613	23.2831	8.98681	2.54549	-3.5597	2.5973e-142	DOWN	glucan endo-1,3-beta-glucosidase 11-like
107760299	NW_015869630.1	+	2680	4194	1515	2.94216	3.08791	2.73902	1.66926	2.31537	2.20206	0.236299	0.756191	0.813127	2.92303	2.06223	0.601872	-2.649	1.6562e-22	DOWN	protein EXORDIUM-like 3
107760301	NW_015869647.1	+	210209	218046	3117	0.40759	0.318365	3.60334	0.00751234	0.06287	0.0356766	7.48953	8.52698	6.77225	1.4431	0.035353	7.59626	2.0415	6.6133e-06	UP	linoleate 9S-lipoxygenase 6
107760306	NW_015869672.1	+	113	7411	4241	2.98043	2.14489	2.53745	2.52877	1.91761	2.67456	0.159939	0.314335	0.260932	2.55426	2.37364	0.245069	-3.7487	3.9506e-34	DOWN	transformation/transcription domain-associated protein-like
107760307	NW_015869674.1	-	80115	80504	390	0	0	0	0.600409	0.0502476	0.047523	0.0483121	2.83069	1.4455	0	0.232727	1.4415	Inf	0.0082926	UP	glycine-rich cell wall structural protein-like
107760323	NW_015869744.1	+	24898	28863	3254	3.18961	3.30374	2.58447	1.53276	1.93918	1.6119	0.497968	0.576111	0.577489	3.02594	1.69461	0.550523	-2.8248	9.0014e-39	DOWN	pentatricopeptide repeat-containing protein At4g01030, mitochondrial-like
107760325	NW_015869744.1	+	60204	66073	4064	0.0264926	0.00581378	0.0272284	0.0633798	0.163948	0.155058	0.505351	0.876443	0.832301	0.0198449	0.127462	0.738032	4.85	2.8285e-16	UP	uncharacterized LOC107760325
107760328	NW_015869755.1	-	17349	21099	1578	0.177396	0.134756	0.15778	0.163229	0.198698	0.164433	0.704475	0.924001	1.13792	0.156644	0.175453	0.922131	2.1897	2.9821e-05	UP	PF04117:Mpv17 / PMP22 family
107760333	NW_015869778.1	-	49430	51202	672	0	0	0	0	0	0	1.51407	2.10776	1.64674	0	0	1.75619	Inf	1.0752e-12	UP	pathogenesis-related protein STH-2-like
107760335	NW_015869782.1	+	84747	86567	1821	1.73827	2.1668	2.03569	0.2186	0.0968529	0.0916012	0	0.102947	0	1.98025	0.135685	0.0343157	-6.2094	8.2691e-46	DOWN	leucine-rich repeat receptor-like serine/threonine-protein kinase BAM1
107760345	NW_015869782.1	+	177120	180221	2209	0.0584877	0.0748712	0.03757	0.318008	0.248395	0.0755119	1.15149	1.11267	1.4178	0.0569763	0.213971	1.22732	4.0614	2.2896e-17	UP	PF00332:Glycosyl hydrolases family 17
107760348	NW_015869782.1	-	199216	208763	2324	1.38057	1.42333	1.38082	1.48113	1.09619	1.36373	0.31619	0.457104	0.0628899	1.39491	1.31368	0.278728	-2.682	3.9301e-17	DOWN	glycogen synthase-like
107760366	NW_015869858.1	+	151335	158115	2308	8.02895	6.92543	7.92244	18.1895	15.2734	14.7427	53.393	48.002	44.8297	7.62561	16.0685	48.7415	2.312	2.541e-54	UP	putative aminoacrylate hydrolase RutD, transcript variant X1
107760367	NW_015869858.1	-	153218	159146	901	0.0969964	0.159643	0.280379	0.210955	0.507569	0.229587	1.6338	2.01728	2.58642	0.179006	0.316037	2.07917	3.1753	7.1611e-10	UP	uncharacterized LOC107760367, transcript variant X1
107760388	NW_015869924.1	+	57366	61980	1497	0.651176	0.633307	0.912629	0.257495	0.350179	0.254762	0.0129496	0.0286318	0.100451	0.732371	0.287479	0.0473441	-4.3247	4.9114e-11	DOWN	uncharacterized LOC107760388, transcript variant X3
107760394	NW_015869924.1	-	77821	79502	1219	0	0	0	0	0.0643038	0	0.370961	0.529711	0.479593	0	0.0214346	0.460088	Inf	2.3991e-06	UP	transcription factor MYB108-like
107760413	NW_015870018.1	+	2452	6745	2568	54.5541	60.9358	51.2238	48.1997	45.9543	50.9179	11.4532	14.7705	12.5699	55.5712	48.3573	12.9312	-2.4686	8.1753e-67	DOWN	ferric reduction oxidase 6-like
107760435	NW_015870083.1	-	177513	178992	908	1.14209	0.731008	1.06988	1.13846	0.844493	0.45055	10.0142	11.8073	8.51328	0.980994	0.811166	10.1116	3.0014	1.3587e-24	UP	myb-related protein Myb4-like, transcript variant X2
107760460	NW_015870194.1	+	143157	148176	1616	0.680417	0.497723	0.479922	0.333685	0.546373	0.390431	0.0583696	0.0258112	0.0776188	0.552687	0.423496	0.0539332	-3.727	2.6076e-08	DOWN	beta-amyrin 28-oxidase-like, transcript variant X2
107760468	NW_015870238.1	-	102941	104497	974	3.09512	2.11044	2.81185	0.889518	0.523112	0.58989	0.193447	0.427713	0.364426	2.67247	0.667507	0.328528	-3.3913	3.8317e-19	DOWN	cyclin-U2-1-like
107760472	NW_015793471.1	-	21984	22980	782	16.4666	14.5026	14.7164	5.83902	4.03459	8.41376	3.66233	5.48709	4.40551	15.2285	6.09579	4.51831	-2.1186	6.5232e-37	DOWN	S-norcoclaurine synthase 1-like
107760485	NW_015870310.1	-	606	1807	509	3.93436	4.87398	4.67409	2.11618	2.73351	4.11461	0.851393	0.736607	0.574287	4.49414	2.9881	0.720763	-3.0026	1.8773e-14	DOWN	uncharacterized LOC107760485
107760487	NW_015870317.1	-	27763	29706	1121	3.49602	3.51984	3.35621	0.689319	1.08384	0.942405	0.0168079	0.204394	0	3.45736	0.905189	0.073734	-5.9103	1.4421e-47	DOWN	xanthoxin dehydrogenase-like
107760496	NW_015870335.1	+	11078	13108	758	0.483573	0.655445	0.730887	0	0	0	0	0	0	0.623301	0	0	#NAME?	5.9735e-08	DOWN	uncharacterized LOC107760496, transcript variant X2
107760517	NW_015870380.1	+	2006	4143	1135	0.314928	0.647913	0.581603	0.620715	0.394081	0.914839	10.8503	13.2898	9.92442	0.514815	0.643212	11.3549	4.1016	3.2742e-40	UP	uncharacterized LOC107760517, transcript variant X2
107760521	NW_015870381.1	-	3181	4246	886	0	0	0	0.210413	0.251561	0.261712	1.54797	1.06956	0.750481	0	0.241229	1.12267	Inf	1.2309e-09	UP	probable E3 ubiquitin-protein ligase RNF217, transcript variant X2
107760570	NW_015870533.1	-	4606	5267	662	0	0	0	0	0	0.0279969	0.569236	0.755152	0.0630799	0	0.00933231	0.462489	Inf	0.0038307	UP	flavonoid 3'-monooxygenase-like
107760578	NW_015870546.1	-	38306	40613	1436	1.60898	2.17793	2.80118	0.327038	0.218956	0.194141	0.171049	0.17455	0.204129	2.19603	0.246712	0.183243	-3.9465	1.6334e-15	DOWN	two-component response regulator ARR8-like, transcript variant X2
107760607	NW_015870616.1	-	966	1959	908	0.118575	0.260212	0.0914011	0	0	0.0204119	0	0	0.022995	0.156729	0.00680395	0.00766499	-4.7364	0.022062	DOWN	germin-like protein subfamily 1 member 20
107760675	NW_015793531.1	-	16220	19083	1962	0.0557566	0.0122357	0.0286526	0.2304	0.0608904	0.163168	0.11709	0.506987	0.281132	0.032215	0.151486	0.301736	2.8576	0.015399	UP	rop guanine nucleotide exchange factor 2-like, transcript variant X3
107760677	NW_015870852.1	+	30076	43317	2820	5.65819	5.03545	4.98346	2.07588	2.36966	2.66179	0.427613	0.908526	0.525688	5.2257	2.36911	0.620609	-3.4389	5.8683e-87	DOWN	isoamylase 1, chloroplastic-like
107760682	NW_015870875.1	-	34829	39180	2994	1.87869	1.56466	1.90954	2.28909	2.01871	2.0651	10.9393	18.7496	16.5265	1.78429	2.1243	15.4051	2.7439	2.7786e-11	UP	uncharacterized LOC107760682, transcript variant X3
107760683	NW_015870875.1	+	90116	92313	1710	0.10074	0.0690854	0.226489	0.821612	1.146	0.932118	4.31927	5.70074	6.42257	0.132105	0.966576	5.48086	5.012	2.4231e-36	UP	protein phosphatase 2C 37-like
107760712	NW_015870949.1	+	10629	11953	1044	6.06395	6.06522	7.2075	2.80363	3.07839	2.55641	2.25595	1.91537	1.77995	6.44556	2.81281	1.98376	-2.0631	8.3636e-22	DOWN	NAD(P)H-quinone oxidoreductase subunit T, chloroplastic-like
107760717	NW_015793540.1	-	2534	4214	1337	64.7768	58.7941	55.0178	41.4026	38.1085	35.8758	18.6726	15.2522	15.7572	59.5296	38.4623	16.5607	-2.2109	2.2986e-56	DOWN	uncharacterized LOC107760717
107760731	NW_015871002.1	-	67435	70228	1666	2.79182	3.04913	4.35053	4.93337	5.9519	5.32879	19.7352	16.7912	18.2977	3.39716	5.40469	18.2747	2.0647	8.0931e-46	UP	uncharacterized LOC107760731
107760737	NW_015871036.1	+	1565	5622	873	0.295989	0.24358	0.538705	0.643738	0.359158	0.339683	1.6187	3.50739	2.58302	0.359424	0.447526	2.56971	2.475	2.6511e-05	UP	uncharacterized LOC107760737
107760740	NW_015871055.1	+	7	4064	2517	10.5741	8.61732	8.8037	13.8803	12.5972	12.0099	1.49716	1.25789	1.22771	9.33171	12.8291	1.32759	-3.1783	1.1086e-51	DOWN	pre-mRNA-processing-splicing factor 8-like
107760746	NW_015871099.1	+	1635	3529	894	1.2284	1.77072	1.48532	2.46208	1.88513	1.01584	0.316136	0.302892	0.677297	1.49481	1.78768	0.432108	-2.1594	3.3461e-06	DOWN	UDP-N-acetylmuramoyl-tripeptide--D-alanyl-D-alanine ligase-like
107760760	NW_015871202.1	-	23866	25807	1458	0.088614	0.0972313	1.32818	0.0321207	0.0134407	0	4.40674	6.72891	5.59936	0.504675	0.0151871	5.57833	3.1116	4.7555e-13	UP	5-epi-aristolochene synthase 3-like
107760764	NW_015793546.1	-	24187	25974	1460	4.45413	3.98102	5.43807	2.53406	1.70463	1.78992	1.20019	1.46949	1.34429	4.62441	2.00954	1.33799	-2.1535	7.7874e-21	DOWN	GATA transcription factor 12-like
107760771	NW_015793546.1	-	35076	38998	1788	0.168605	0.330358	0.278497	0.523847	0.537043	0.456093	0.958946	2.09694	0.992591	0.259153	0.505661	1.34949	2.0191	0.0045541	UP	protein transport protein SEC13 homolog B-like
107760782	NW_015871306.1	+	2860	5836	1539	3.98763	3.39286	2.82213	3.31688	3.3998	3.05889	0.856998	0.812071	1.13962	3.40087	3.25852	0.936229	-2.2292	1.8396e-16	DOWN	DNA mismatch repair protein MSH3-like
107760788	NW_015871354.1	+	29542	31328	1787	0.0602496	0.0528869	0	0.104828	0.0109662	0.0103716	0.347944	0.326373	0.852938	0.0377122	0.0420552	0.509085	3.3772	0.0021071	UP	uncharacterized LOC107760788
107760810	NW_015871411.1	+	10869	15160	4040	0.74087	0.719343	0.855943	0.39413	0.523869	0.490875	0.0839482	0.299039	0.087859	0.772052	0.469625	0.156949	-2.6603	1.7707e-16	DOWN	uncharacterized LOC107760810
107760818	NW_015871443.1	-	1472	2613	996	0.367535	0.166055	0.222201	0.21159	0.118052	0.130259	0	0.0836531	0.0209633	0.25193	0.1533	0.0348721	-3.2197	0.0085903	DOWN	uncharacterized LOC107760818
107760821	NW_015871462.1	-	5496	14995	1114	0	0.169675	0.0993324	0.0210197	0	0	1.82666	1.96329	1.44319	0.0896691	0.00700657	1.74438	3.9241	9.3311e-13	UP	uncharacterized LOC107760821
107760880	NW_015871682.1	-	4162	15380	1401	6.19406	5.49784	5.82505	6.76907	6.22446	6.15153	2.07111	1.24888	1.75858	5.83898	6.38169	1.69286	-2.1513	1.5816e-27	DOWN	uncharacterized LOC107760880
107760936	NW_015871852.1	-	2193	5598	1165	2.60616	2.73792	1.87593	46.3294	39.5632	43.1293	79.1675	60.0036	68.6961	2.40667	43.0073	69.2891	4.4817	6.4751e-61	UP	putative glucose-6-phosphate 1-epimerase
107760942	NW_015871885.1	+	6378	7880	805	1.63171	1.58493	4.57058	11.3735	10.8329	8.74895	178.75	153.001	154.975	2.59574	10.3184	162.242	5.6064	2.1868e-171	UP	uncharacterized LOC107760942
107761001	NW_015871982.1	-	7	1088	788	1.06573	1.37925	1.29895	1.01033	1.49212	1.5053	0.215197	0.396503	0.370955	1.24798	1.33592	0.327552	-2.2955	2.9602e-05	DOWN	pentatricopeptide repeat-containing protein At5g01110-like
107761006	NW_015872001.1	-	29416	32989	2174	0.0405522	0.0444957	0.0390735	0.0110245	0.00922626	0.00872597	0.150805	0.529567	0.560324	0.0413738	0.0096589	0.413565	2.9523	0.0022175	UP	protein UPSTREAM OF FLC-like, transcript variant X1
107761014	NW_015872033.1	-	55002	58965	3781	0.336011	0.368687	0.395096	0.179599	0.274694	0.308818	0.174414	0.0661083	0.110444	0.366598	0.25437	0.116989	-2.0106	9.8496e-06	DOWN	probable LRR receptor-like serine/threonine-protein kinase IRK
107761036	NW_015872130.1	-	75432	80339	3378	1.78487	1.71364	1.62152	1.72604	1.58374	1.2345	0.501999	0.443971	0.432671	1.70668	1.51476	0.459547	-2.2576	2.9376e-22	DOWN	formin-like protein 6
107761049	NW_015872172.1	+	21748	24002	2107	1.37968	1.27836	1.1554	0.45565	0.465035	0.492597	0.223561	0.425094	0.317106	1.27115	0.471094	0.32192	-2.3476	1.9082e-12	DOWN	uncharacterized LOC107761049
107761057	NW_015872208.1	-	99769	100729	616	0.139826	0.153423	0	0.836284	1.62244	1.44421	6.08685	6.89812	7.55863	0.0977498	1.30098	6.84787	5.7584	1.6644e-34	UP	uncharacterized LOC107761057
107761082	NW_015793634.1	-	19159	24118	1854	1.99769	1.63122	1.6115	6.06238	6.26794	5.93807	8.95337	9.48231	10.3722	1.7468	6.08946	9.60261	2.092	5.0476e-38	UP	uncharacterized LOC107761082
107761086	NW_015872327.1	+	110539	114083	2095	0.616703	0.721786	0.35653	0.26825	0.215141	0.318483	0.134905	0.198851	0.119596	0.565006	0.267291	0.151117	-2.268	7.746e-06	DOWN	pto-interacting protein 1-like
107761094	NW_015872353.1	+	1923	2330	408	0.791662	1.04238	0.33902	0.344352	0.240154	0.317985	0.0923613	0.306318	0.10235	0.724353	0.30083	0.16701	-2.4822	0.015396	DOWN	uncharacterized LOC107761094
107761107	NW_015872366.1	+	6100	9874	1609	3.66693	2.74598	2.09759	2.80875	2.81343	2.70695	0.292755	0.194185	0.298463	2.83684	2.77638	0.261801	-3.806	2.0592e-13	DOWN	E3 ubiquitin-protein ligase PRT6-like
107761111	NW_015872389.1	+	27037	45190	1931	0.0557566	0.208008	0.372484	0.278906	0.101484	0.0383925	0	0	0.0540638	0.212083	0.139594	0.0180213	-3.9323	0.0091946	DOWN	4-coumarate--CoA ligase 2-like
107761157	NW_015872554.1	-	18156	20133	1467	0.0293568	0	0	0	0.0267165	0	0.513748	0.326572	0.555077	0.0097856	0.00890551	0.465132	5.1906	3.9236e-06	UP	transcription factor TCP12-like
107761193	NW_015872726.1	-	41915	64843	1118	0.999756	0.534425	0.461068	1.61682	1.37643	1.34592	4.59827	5.77774	5.07072	0.665083	1.44639	5.14891	2.5839	1.7468e-15	UP	uncharacterized protein At4g15970-like, transcript variant X3
107761200	NW_015872748.1	+	26754	28770	1239	0.0173795	0.0190696	0.0223277	0	0	0	4.68381	4.42146	3.90963	0.0195923	0	4.3383	7.4278	7.6143e-50	UP	expansin-A11-like
107761210	NW_015872761.1	+	33263	35044	1141	0	0.0207075	0	0	0	0	18.5775	18.9493	15.3348	0.00690249	0	17.6205	10.955	1.5489e-119	UP	heat stress transcription factor B-3-like
107761211	NW_015872777.1	+	8426	10096	1126	0.229484	0.293766	0.368527	1.16456	0.626533	0.64194	10.6926	15.8719	13.4993	0.297259	0.811011	13.3546	5.1262	4.8772e-37	UP	tropinone reductase homolog
107761222	NW_015872829.1	+	29219	31210	1992	0.886407	0.545608	0.40274	0.77583	0.649284	1.22815	0.104046	0.0941097	0.136261	0.611585	0.884423	0.111472	-2.8262	2.6481e-05	DOWN	putative pentatricopeptide repeat-containing protein At1g16830
107761227	NW_015872844.1	-	18	7915	2639	1.41161	1.02961	1.09021	1.21561	1.33664	1.13072	0.406964	0.181539	0.237356	1.17714	1.22765	0.275286	-2.4605	9.1273e-15	DOWN	histone-lysine N-methyltransferase ASHH2-like
107761230	NW_015872848.1	-	16872	25840	2930	10.5241	8.87029	9.66826	12.0676	10.1394	10.1968	2.40505	2.04031	2.95733	9.68754	10.8013	2.46756	-2.34	5.3779e-57	DOWN	potassium channel AKT2/3-like
107761248	NW_015872892.1	+	82893	85246	1626	8.35637	10.7529	9.85086	1.26728	1.42214	2.00614	0.0463511	0.576465	0.295343	9.65336	1.56519	0.306053	-5.3448	1.9455e-94	DOWN	lysM domain-containing GPI-anchored protein 1-like
107761249	NW_015872892.1	+	87505	89826	1762	52.562	59.3094	49.0951	21.4225	23.0443	25.3185	5.19698	9.36269	5.75903	53.6555	23.2618	6.7729	-3.3504	5.4341e-80	DOWN	zinc finger protein CONSTANS-LIKE 16-like
107761267	NW_015872969.1	-	98204	100460	1145	0.376126	0.247621	0.507376	0.572617	0.0171149	0.129495	0.0493669	0	0	0.377041	0.239742	0.0164556	-4.8699	1.7616e-05	DOWN	uncharacterized LOC107761267
107761291	NW_015873006.1	-	1380	5077	2720	0.063333	0.0608053	0.0203412	0.266873	0.165706	0.347512	0.207813	0.229738	0.314727	0.0481598	0.26003	0.250759	2.0094	0.0095067	UP	pentatricopeptide repeat-containing protein At2g21090-like
107761292	NW_015873014.1	-	4760	6426	1667	0.0645867	0	0.132761	0.112374	0.0470224	0.211245	1.86496	1.8493	1.37777	0.0657826	0.123547	1.69734	4.3302	1.0938e-19	UP	lactosylceramide 4-alpha-galactosyltransferase-like
107761304	NW_015873076.1	-	43454	47361	2413	1.08871	1.0477	1.20378	2.76566	2.14401	2.71903	8.01143	9.32283	8.67886	1.1134	2.5429	8.67104	2.5966	1.3949e-59	UP	cysteine-rich receptor-like protein kinase 3
107761306	NW_015873103.1	-	44994	50486	781	0.0275713	0.151263	0.141685	0.779532	0.552016	0.21358	0.796129	0.720102	0.481216	0.10684	0.515043	0.665816	2.2824	0.0096017	UP	uncharacterized LOC107761306
107761337	NW_015873203.1	+	49064	52367	1745	0.196779	0.12338	0.14446	0.0305691	0.153498	0.0483916	0	0	0	0.154873	0.0774862	0	#NAME?	0.00024008	DOWN	transcription factor bHLH84-like, transcript variant X2
107761346	NW_015873235.1	+	58357	61825	1335	0	0.0176983	0.207221	0.0350801	0.117433	0.0416494	0.748023	0.5773	0.875842	0.0749733	0.0647207	0.733722	2.9365	1.172e-05	UP	RING-H2 finger protein ATL47-like
107761353	NW_015793685.1	+	44782	45851	371	46.1426	33.3711	38.6999	26.2562	26.3577	25.1283	9.70018	10.5552	12.1562	39.4045	25.914	10.8039	-2.2338	5.6451e-19	DOWN	uncharacterized LOC107761353
107761367	NW_015793686.1	+	7961	9418	1107	11.6073	10.38	9.96739	13.9218	17.2922	16.3022	3.06643	1.95951	2.78916	10.6515	15.8387	2.60504	-2.3975	3.3587e-42	DOWN	NAC domain-containing protein 104-like, transcript variant X2
107761368	NW_015873293.1	+	25271	27165	1895	0.0795422	0.162086	0.262772	0.0741402	0.372283	0.43034	3.7584	4.34179	5.46502	0.168134	0.292255	4.52174	4.3873	3.6805e-33	UP	E3 ubiquitin-protein ligase ATL31-like
107761374	NW_015873319.1	+	2501	3567	1067	0.524708	0.398585	0.751882	3.33573	2.68144	2.88345	4.2204	3.90433	5.30303	0.558391	2.96687	4.47592	2.6381	4.9769e-18	UP	uncharacterized LOC107761374
107761375	NW_015873319.1	+	10860	11945	1086	0.079312	0.45688	0.331154	1.50932	0.667655	1.12637	2.88004	2.01391	2.55706	0.289115	1.10111	2.48367	2.7423	1.1508e-11	UP	uncharacterized LOC107761375
107761376	NW_015873326.1	+	78085	107247	4051	0.792014	0.71739	0.669237	1.15606	0.851394	0.951633	0.0697669	0.0308511	0.118545	0.726214	0.986362	0.0730544	-3.6838	1.8967e-23	DOWN	putative vacuolar protein sorting-associated protein 13A
107761377	NW_015873326.1	+	59299	61020	970	6.01598	6.11385	4.9339	5.74536	6.96992	8.19698	1.22374	2.3836	1.29151	5.68791	6.97075	1.63295	-2.1651	1.3465e-20	DOWN	uncharacterized LOC107761377
107761418	NW_015793693.1	+	7	6051	772	1.39464	1.65268	1.54087	1.09194	0.786909	0.816263	0.414908	0.674534	0.297505	1.5294	0.898369	0.462316	-2.088	2.008e-05	DOWN	uncharacterized LOC107761418
107761482	NW_015793732.1	-	3170	7631	2530	1.66819	2.91371	3.25846	3.09128	1.61885	1.14281	28.7243	31.8619	30.3041	2.61345	1.95098	30.2968	3.173	1.6923e-185	UP	phenylalanine ammonia-lyase
107761493	NW_015873657.1	-	465	880	284	44.8103	67.4707	91.4668	405.244	403.869	355.213	1604.33	1494.89	1233.58	67.9159	388.109	1444.27	4.05	6.2564e-56	UP	proteinase inhibitor I-B-like
107761499	NW_015873671.1	+	16261	28301	2101	7.29731	7.21974	6.30704	5.2828	5.4751	4.94886	1.28242	1.47721	1.49068	6.94136	5.23559	1.41677	-2.6587	3.1925e-60	DOWN	uncharacterized LOC107761499
107761547	NW_015873761.1	-	51434	52468	1035	0.540931	0.296767	0.347471	0.271489	0.34081	0.286515	0	0.0201252	0.0605201	0.395056	0.299605	0.0268818	-4.2562	5.8808e-05	DOWN	uncharacterized LOC107761547
107761550	NW_015873768.1	+	40759	48849	1521	3.7092	3.18447	2.80096	2.06294	2.52527	2.37615	0.421182	0.410841	0.64519	3.23155	2.32145	0.492404	-3.0831	5.21e-30	DOWN	phosphoglucosamine mutase-like
107761571	NW_015873808.1	+	10181	12975	1165	0.147868	0.162247	0.379936	0.160796	0.0672844	0.31818	0	0	0	0.230017	0.182087	0	#NAME?	0.00010807	DOWN	pirin-like protein
107761578	NW_015873847.1	+	90460	92661	1565	5.72384	4.9519	5.32069	10.6681	7.63828	8.42023	42.7761	38.3984	38.2101	5.33215	8.90887	39.7948	2.535	5.6674e-105	UP	polyubiquitin-like
107761582	NW_015873857.1	-	3648	10476	1882	4.04121	3.03048	4.54668	1.39118	1.49069	1.698	0.774173	0.647673	0.811528	3.87279	1.52662	0.744458	-2.7442	5.0618e-18	DOWN	transcription initiation factor TFIID subunit 12b-like, transcript variant X3
107761587	NW_015873875.1	+	1783	3215	1045	0.0412119	0.135659	0.344146	4.27985	3.28172	3.31661	5.2288	8.17239	4.23583	0.173672	3.62606	5.879	4.7259	1.6272e-11	UP	transcription factor bHLH55-like
107761588	NW_015873878.1	-	1303	2804	1502	0.917527	0.959561	0.976162	0.0311797	0.026094	0.0370186	0.363788	0.166415	0.278022	0.951083	0.0314308	0.269408	-2.1839	1.4869e-06	DOWN	transmembrane protein 45A-like
107761603	NW_015873958.1	+	15052	17294	1533	0.0140464	0.107887	0.180457	0.244394	0.115048	0.26598	1.04471	0.557087	1.00788	0.100797	0.208474	0.869893	2.7512	1.2265e-06	UP	putative late blight resistance protein homolog R1A-3
107761605	NW_015873964.1	+	2097	4649	1420	6.14151	6.90514	6.27312	12.6809	12.2272	11.8774	44.5036	36.2905	41.1266	6.43992	12.2618	40.6402	2.2931	1.2352e-48	UP	SPX domain-containing protein 1-like
107761609	NW_015873971.1	-	3705	6145	1844	9.5755	6.86778	10.3665	30.4763	28.0133	23.2077	84.4709	77.84	77.9922	8.9366	27.2324	80.101	2.7997	1.1926e-171	UP	UDP-glycosyltransferase 73C2-like
107761636	NW_015874034.1	-	31448	32996	1469	0.0146584	0	0	0.0956404	0.0133401	0.113551	0.256524	0.425384	0.227414	0.00488614	0.074177	0.303107	5.5775	0.00018797	UP	uncharacterized LOC107761636
107761637	NW_015874034.1	+	53301	55650	1361	0.680329	0.590246	0.528483	0.860248	0.53275	0.599188	6.04984	8.9073	8.46837	0.599686	0.664062	7.8085	3.3356	1.2537e-22	UP	F-box protein At4g18380-like
107761638	NW_015874037.1	-	5510	7930	1323	0	0	0.0209101	0.0176991	0	0.014009	2.50653	5.03815	3.50358	0.00697003	0.0105694	3.68275	8.6931	1.662e-17	UP	beta-glucosidase 12-like
107761653	NW_015874108.1	-	77985	79015	1031	2.10946	1.76459	3.00521	4.74678	4.88489	4.60203	60.0705	61.1756	61.6258	2.29309	4.74457	60.9573	4.369	5.2439e-251	UP	zinc finger protein ZAT10-like
107761657	NW_015793787.1	-	17736	22109	1684	19.8965	20.2178	19.8117	26.5029	27.1024	26.6673	99.8364	121.663	119.858	19.9753	26.7575	113.786	2.1445	2.6539e-48	UP	aspartyl protease family protein At5g10770-like
107761665	NW_015874183.1	-	46486	48443	706	0.0305003	0	0	0.497506	0.111029	0.0262521	1.3344	1.68171	1.53786	0.0101668	0.211596	1.51799	6.8428	1.5096e-10	UP	uncharacterized LOC107761665
107761667	NW_015874183.1	-	64305	65287	698	1.51164	1.04935	4.32003	8.52099	6.03619	6.7179	34.2012	33.2438	29.7039	2.29367	7.0917	32.383	3.4605	3.3399e-72	UP	uncharacterized LOC107761667
107761687	NW_015874234.1	-	42533	46920	2535	0.0594605	0.111845	0.22917	0.00923706	0.0154608	0.0438674	0	0	0	0.133492	0.0228551	0	#NAME?	8.3434e-05	DOWN	phospholipase D alpha 4-like
107761700	NW_015874303.1	+	642	4318	933	0	0	0	0.40156	0.126023	0	1.05013	0.669763	1.72317	0	0.175861	1.14769	Inf	1.6978e-08	UP	heavy metal-associated isoprenylated plant protein 3-like
107761701	NW_015874303.1	-	5178	7934	1127	0.0192089	0	0	0.125331	0.0699253	0.297602	1.17656	1.61657	1.34105	0.00640298	0.164286	1.37806	7.3705	3.2827e-15	UP	endonuclease 2-like, transcript variant X2
107761713	NW_015874346.1	+	50821	53896	2818	0.168109	0.0922283	0.137437	0.28252	0.37552	0.282811	1.17677	1.69268	1.40777	0.132591	0.313617	1.42574	3.0602	3.3907e-18	UP	histidine kinase CKI1-like
107761716	NW_015874368.1	+	9940	13765	1788	98.1247	97.0261	92.9392	43.8128	45.0413	41.9707	19.0584	21.5357	19.0847	96.03	43.6082	19.8929	-2.6361	4.5291e-204	DOWN	phytoene synthase 2, chloroplastic, transcript variant X1
107761717	NW_015874368.1	+	73284	75470	2028	1.89	1.88738	2.61908	0.750511	0.705399	0.877348	14.7631	13.0236	13.0857	2.13215	0.777753	13.6241	2.3128	1.2043e-62	UP	butyrate--CoA ligase AAE11, peroxisomal-like
107761718	NW_015874368.1	-	78264	89748	1036	0.875526	0.701027	0.912002	2.08428	1.98119	1.48679	4.47232	4.64661	4.15294	0.829518	1.85075	4.42396	2.0507	3.6005e-11	UP	ras-related protein RHN1, transcript variant X1
107761722	NW_015874386.1	+	1048	2622	1575	0.0820313	0	0	0	0.0870959	0.270655	1.99782	2.3144	4.26869	0.0273438	0.11925	2.8603	6.3254	1.4159e-10	UP	beta-D-glucosyl crocetin beta-1,6-glucosyltransferase-like
107761725	NW_015874397.1	-	30523	33361	1666	0	0.0618919	0.0362332	0	0.0513335	0.04855	4.20761	6.45213	5.60614	0.0327084	0.0332945	5.42196	7.013	1.7136e-38	UP	putative methylesterase 11, chloroplastic, transcript variant X1
107761746	NW_015874452.1	-	7853	11697	1683	548.95	520.318	502.753	288.463	297.593	291.335	137.792	157.416	159.976	524.007	292.464	151.728	-2.154	2.2269e-154	DOWN	phosphoribulokinase, chloroplastic-like
107761767	NW_015874560.1	+	2977	13263	4232	0.193351	0.156324	0.117664	0.132794	0.0416751	0.0875896	0.022261	0.0196877	0.00493371	0.15578	0.0873528	0.0156275	-3.6784	2.2255e-06	DOWN	ABC transporter B family member 15-like
107761775	NW_015874596.1	-	6760	8163	1404	14.4168	15.4822	15.7827	10.3571	11.9896	13.0556	4.30783	3.73865	3.65836	15.2272	11.8008	3.90161	-2.3283	4.2871e-64	DOWN	F-box/kelch-repeat protein SKIP25-like
107761789	NW_015874609.1	-	30613	39122	1387	0.403651	0.32366	0.398905	2.04278	1.5259	1.41644	2.25503	1.71202	2.33332	0.375405	1.66171	2.10012	2.1182	6.7221e-09	UP	protein SRG1-like
107761792	NW_015874609.1	+	44898	51490	3610	0.103484	0.037849	0	1.14407	0.36101	1.03915	0.339558	0.275281	0.326111	0.0471108	0.848077	0.31365	2.36	0.0020005	UP	uncharacterized LOC107761792, transcript variant X3
107761809	NW_015874646.1	+	52758	54035	807	0.720442	0.439168	1.37121	0.377209	0.267116	0.160766	0.0466957	0.0516223	0.206983	0.843605	0.268363	0.101767	-3.422	0.00095721	DOWN	uncharacterized LOC107761809
107761818	NW_015874690.1	+	26310	28069	1760	0.550565	0.402737	0.345801	0.505572	0.746006	0.726616	4.04668	4.9707	6.00284	0.433034	0.659398	5.00674	3.1623	3.9596e-22	UP	uncharacterized LOC107761818
107761831	NW_015874712.1	+	40591	45867	1789	1.25512	1.20503	2.28434	1.3933	0.797189	1.13657	0.20592	0.139117	0.392995	1.5815	1.10902	0.246011	-3.0515	2.6023e-06	DOWN	mannan endo-1,4-beta-mannosidase 6-like, transcript variant X1
107761847	NW_015874794.1	-	28474	39131	2332	55.557	48.7228	51.0299	28.2366	31.1498	30.3407	8.4003	7.90213	10.1378	51.7699	29.909	8.81342	-2.9209	4.309e-124	DOWN	uncharacterized protein sll1770-like, transcript variant X1
107761885	NW_015874945.1	+	44048	45159	1112	42.1563	39.1166	35.9981	22.7632	18.4158	17.6673	8.67532	10.6958	9.85765	39.0903	19.6154	9.74292	-2.3703	8.4881e-69	DOWN	uncharacterized LOC107761885
107761899	NW_015874978.1	-	1359	3495	1080	73.3126	77.0729	69.5188	36.0562	39.048	38.4237	9.26384	14.1757	13.475	73.3014	37.8426	12.3048	-2.9409	8.0646e-185	DOWN	rhodanese-like domain-containing protein 9, chloroplastic
107761907	NW_015875009.1	+	16571	19008	1471	1.55168	1.04403	1.39167	2.02164	1.79846	2.51991	6.62214	7.97218	6.85573	1.32913	2.11334	7.15001	2.062	9.701e-25	UP	probable WRKY transcription factor 41
107761915	NW_015875034.1	-	1234	4259	1308	8.45476	10.1104	7.3191	6.05152	4.31305	3.80913	2.34076	2.82733	3.1063	8.62809	4.72456	2.75813	-2.012	2.4809e-17	DOWN	eukaryotic translation initiation factor-like, transcript variant X1
107761934	NW_015875083.1	+	41080	46742	1348	0.847261	0.964734	0.985802	1.84268	1.07657	1.16955	0.111903	0.262883	0.155007	0.932599	1.36294	0.176598	-2.7648	6.22e-08	DOWN	GDSL esterase/lipase LIP-4-like, transcript variant X1
107761968	NW_015875291.1	+	30925	34840	3712	3.79964	4.19459	3.0034	1.42565	1.65241	1.80746	0.162429	0.370354	0.236244	3.66588	1.6285	0.256342	-4.204	2.1595e-39	DOWN	receptor-like protein kinase 2
107761984	NW_015875338.1	-	40218	52936	1234	1.11654	0.661173	0.614757	3.25703	3.88706	3.76781	4.63677	4.0802	3.83219	0.797489	3.6373	4.18305	2.024	5.5314e-13	UP	agamous-like MADS-box protein AGL27, transcript variant X2
107761993	NW_015875364.1	+	10443	15305	2974	2.60657	3.33673	4.19519	3.86592	3.0179	3.36528	24.0178	31.0343	31.7404	3.3795	3.41636	28.9308	2.7339	3.3092e-33	UP	glycosyltransferase family protein 64 protein C5-like
107762010	NW_015875411.1	-	7359	7758	319	0	0	0	0.367021	0.737175	0.522902	0.413454	1.37123	0.719981	0	0.542366	0.834888	Inf	0.0026437	UP	E3 ubiquitin-protein ligase MBR1-like
107762014	NW_015875415.1	+	107799	114443	3022	6.09922	6.88005	7.45353	2.11108	2.98518	2.99616	0.579244	1.94266	1.42081	6.81093	2.69747	1.31424	-2.7394	6.7102e-47	DOWN	uncharacterized LOC107762014, transcript variant X5
107762029	NW_015875479.1	+	111111	114069	2959	0.0218316	0.00798487	0.0560948	0.166183	0.119209	0.194171	0.248336	0.253419	0.105844	0.0286371	0.159854	0.202533	2.4663	0.0029887	UP	pentatricopeptide repeat-containing protein At4g21065-like
107762038	NW_015875526.1	-	21143	23133	1691	0.050936	0.0139723	0	0.207711	0.09271	0.0109604	3.18671	3.95405	3.87708	0.0216361	0.103794	3.67262	7.0308	3.7357e-55	UP	ankyrin repeat-containing protein At5g02620-like
107762040	NW_015875526.1	-	26743	33958	1751	0	0	0	0	0	0	0.0645632	0.785125	0.310032	0	0	0.386573	Inf	0.0054731	UP	ankyrin repeat-containing protein At2g01680-like
107762076	NW_015875703.1	+	6324	9724	1688	0.663345	0.461906	0.901377	1.42882	1.59048	1.06504	3.40446	3.71429	3.73554	0.675543	1.36145	3.61809	2.0572	4.2809e-16	UP	PF08449:UAA transporter family
107762083	NW_015875724.1	-	53020	57802	1258	1.7771	1.99141	1.70016	0.657867	0.739818	0.650886	0.297762	0.256027	0.0183314	1.82289	0.682857	0.190707	-3.6139	1.3034e-16	DOWN	cytochrome P450 71A2-like, transcript variant X2
107762084	NW_015875734.1	+	3305	7851	3785	1.7583	2.20679	1.62457	1.40784	1.44125	1.42529	0.627003	0.658207	0.502134	1.86322	1.42479	0.595781	-2.0087	5.4585e-17	DOWN	myosin-binding protein 3-like, transcript variant X1
107762159	NW_015876041.1	-	47962	60195	1533	0.252111	0.309172	0.628729	0.0806335	0.148459	0.268053	0.0259528	0.0143455	0.143798	0.39667	0.165715	0.0613654	-3.0646	0.00089975	DOWN	uncharacterized LOC107762159, transcript variant X2
107762188	NW_015876085.1	-	15671	18939	1322	3.53457	4.02127	2.88778	1.08046	1.42305	1.00941	0.370563	0.393903	0.252701	3.48121	1.17098	0.339056	-3.7235	2.2133e-33	DOWN	CRIB domain-containing protein RIC10-like
107762189	NW_015876085.1	-	12077	14737	2580	0.0918082	0.164841	0.12867	0	0.00759557	0	0.0365149	0.016147	0	0.12844	0.00253186	0.017554	-3.2249	0.0031503	DOWN	COBRA-like protein 10
107762192	NW_015793921.1	+	22138	24742	1639	19.0107	19.8359	21.5202	4.48603	7.6282	10.019	0.0689751	0.20334	0.343957	20.1223	7.37773	0.205424	-6.9849	0	DOWN	PF03151:Triose-phosphate Transporter family
107762202	NW_015876159.1	+	746	9182	2812	0.0471702	0.0517573	0.111101	1.43625	1.40947	1.13004	0.612235	0.638805	0.373528	0.0700094	1.32525	0.541523	2.5931	1.102e-06	UP	beta-amyrin synthase, transcript variant X1
107762212	NW_015876206.1	-	33538	34685	1148	0	0	0.0481952	0	0.0170702	0	1.96952	0.97979	1.52776	0.0160651	0.00569006	1.49236	6.186	9.7045e-13	UP	auxin-responsive protein SAUR36-like
107762220	NW_015876273.1	-	19727	23726	1962	12.9354	16.1845	18.8644	8.77196	10.4528	11.6385	3.23388	6.87185	4.45271	15.9948	10.2878	4.85281	-2.084	3.5946e-13	DOWN	fasciclin-like arabinogalactan protein 17, transcript variant X2
107762234	NW_015876314.1	+	2584	3331	748	70.0117	86.9279	90.1301	415.445	361.279	377.865	442.629	404.869	426.493	82.3566	384.863	424.664	2.0027	1.2059e-138	UP	glycine-rich protein DOT1-like
107762237	NW_015876347.1	-	16870	17343	474	0	0	0.058363	0	0.041343	0.0391012	12.3226	12.9196	11.6731	0.0194543	0.0268147	12.3051	8.9534	1.0049e-56	UP	sigma factor binding protein 1, chloroplastic-like
107762251	NW_015876401.1	-	16390	19548	569	0.18922	0.166096	0.486187	0.164611	0.206642	0.195437	5.09951	5.12504	5.24738	0.280501	0.188897	5.15731	3.84	3.9521e-18	UP	uncharacterized LOC107762251
107762258	NW_015876407.1	-	49211	52169	1622	0.199136	0.480702	0.528721	0.418658	0.0966539	0.171399	0	0.282523	0	0.402853	0.228904	0.0941742	-2.4525	0.0041035	DOWN	3'-N-debenzoyl-2'-deoxytaxol N-benzoyltransferase-like
107762261	NW_015876415.1	+	24012	36541	2080	2.84694	2.57855	2.1014	2.63429	2.38362	3.34146	0.434809	0.630897	0.301146	2.50896	2.78646	0.455617	-2.825	2.0636e-25	DOWN	transcription initiation factor TFIID subunit 1-like
107762272	NW_015793948.1	+	4068	4885	818	1.44783	1.47309	1.38659	0.143129	0.191654	0.181261	0.0230339	0.101856	0.1021	1.43584	0.172015	0.0756634	-4.6153	5.8705e-13	DOWN	uncharacterized LOC107762272
107762311	NW_015876551.1	-	72515	75559	1282	10.2963	10.5419	11.9978	61.8276	58.056	62.7003	184.919	135.474	153.045	10.9454	60.8613	157.813	3.4862	2.7486e-35	UP	probable xyloglucan endotransglucosylase/hydrolase protein 30
107762323	NW_015876589.1	+	37327	38920	1183	0.837301	0.878781	0.678155	0.969892	0.182217	0.658011	0	0	0	0.798079	0.603373	0	#NAME?	1.7001e-15	DOWN	nectarin-1
107762344	NW_015876620.1	-	15776	18995	1322	10.1476	12.3855	10.8815	2.39119	2.26798	3.01422	1.69604	2.97791	1.64256	11.1382	2.5578	2.1055	-2.7666	8.714e-53	DOWN	CBL-interacting serine/threonine-protein kinase 1-like
107762348	NW_015876639.1	+	3714	10105	3355	0.353003	0.380289	0.618422	0.460642	0.29205	0.303836	8.31169	6.85422	6.45365	0.450571	0.352176	7.20652	3.6382	6.8132e-44	UP	probable leucine-rich repeat receptor-like protein kinase At5g49770
107762357	NW_015793967.1	-	10732	15415	2421	0.231253	0.13663	0.217107	0.222456	0.186171	0.122488	2.94183	3.57915	3.28586	0.194997	0.177039	3.26895	3.7016	1.377e-41	UP	chitin elicitor receptor kinase 1-like
107762368	NW_015876668.1	-	18778	22056	2118	4.33104	3.98249	3.98373	2.87448	2.55366	2.5202	0.489279	0.678585	1.08439	4.09909	2.64945	0.750752	-2.8183	3.6874e-43	DOWN	uncharacterized LOC107762368
107762373	NW_015876669.1	+	1617	9335	581	0.0926159	0.254056	0.297463	0.906424	0.969293	0.717444	1.29663	1.38864	1.03275	0.214712	0.864387	1.23934	2.17	0.0084423	UP	uncharacterized LOC107762373, transcript variant X2
107762391	NW_015876710.1	+	2923	5248	2144	0.0401739	0.0551008	0.038709	0	0.00914019	0.0691566	0.342736	0.291459	0.457712	0.0446612	0.0260989	0.363969	2.6598	0.00049578	UP	glutamate receptor 2.2-like
107762392	NW_015876710.1	-	4778	12052	4112	0.383665	0.339119	0.431288	0.486746	0.358858	0.545791	2.68568	3.03604	2.82629	0.384691	0.463798	2.84934	2.5244	1.0803e-35	UP	receptor-like protein kinase, transcript variant X2
107762414	NW_015876798.1	+	1317	6181	2009	0.157259	0.258827	0.0577237	1.62458	1.72761	2.05933	9.30782	9.90955	10.7066	0.157936	1.80384	9.97465	5.6128	6.276e-132	UP	putative transporter arsB, transcript variant X2
107762439	NW_015876846.1	-	20041	25131	1888	1.17475	1.46419	0.96707	0.111623	0.0830363	0.0196334	0.209574	0.176522	0.0884722	1.202	0.0714308	0.158189	-3.2872	3.0368e-16	DOWN	beta-fructofuranosidase, insoluble isoenzyme 1-like
107762475	NW_015876976.1	-	27881	29456	1479	0.393101	0.271577	0.392796	0.522466	0.688994	1.04011	2.58612	2.18296	1.73642	0.352491	0.750522	2.1685	2.2579	1.7385e-10	UP	uncharacterized LOC107762475
107762481	NW_015876978.1	+	31610	38757	2402	0	0	0	0.0779882	0.114218	0.108025	0.611846	0.849834	0.82579	0	0.100077	0.76249	Inf	2.8416e-19	UP	serine/threonine-protein phosphatase 7 long form homolog
107762510	NW_015877076.1	+	11481	13395	1728	0.510915	0.697331	0.528307	2.30365	2.86917	3.70036	5.28833	4.06226	4.89362	0.578851	2.95773	4.74807	2.6715	6.5723e-29	UP	uncharacterized LOC107762510
107762515	NW_015877105.1	+	74046	76482	2437	0.159047	0.0387808	0.113517	0.691813	0.410105	0.676866	0.641716	1.34192	0.899607	0.103782	0.592928	0.96108	2.8436	8.6894e-06	UP	pentatricopeptide repeat-containing protein At4g37170-like
107762521	NW_015877118.1	+	18423	21752	2325	1.57447	1.84953	1.99895	10.1519	8.93435	8.45787	20.4544	17.6133	16.3354	1.80765	9.18139	18.1344	2.9637	2.0573e-46	UP	heat shock cognate 70 kDa protein 2-like
107762532	NW_015877154.1	+	55	1075	768	0.224304	0.123058	0.288167	1.21958	1.68408	1.30317	14.4011	15.1611	14.8984	0.211843	1.40228	14.8202	5.7645	9.2468e-87	UP	uncharacterized LOC107762532
107762538	NW_015877190.1	+	73325	74898	1574	0.574584	0.435317	0.316362	3.77869	6.10059	3.99175	13.9218	10.3222	19.8846	0.442087	4.62367	14.7095	4.686	4.4864e-14	UP	basic 7S globulin-like
107762553	NW_015877238.1	-	8794	12363	2167	0.377601	0.218064	0.319152	0.194503	0.0813886	0.0513169	0.0782535	0.0384488	0.0867167	0.304939	0.109069	0.0678063	-2.5368	0.00024127	DOWN	jasmonic acid-amido synthetase JAR1-like
107762586	NW_015877324.1	-	92314	95803	2342	1.18607	1.71504	1.60645	4.53922	3.5729	4.33673	8.08536	7.44423	7.9078	1.50252	4.14962	7.81246	2.0148	1.243e-37	UP	protein NRT1/ PTR FAMILY 6.4-like
107762601	NW_015877369.1	-	603	1512	468	48.0816	47.7088	49.2988	10.4571	14.9905	11.9204	0.925981	2.80399	1.73995	48.3631	12.456	1.82331	-5.0948	3.1349e-191	DOWN	uncharacterized LOC107762601
107762605	NW_015877387.1	+	8179	9062	564	0	0	0.441448	0.0830353	0.0694914	0.131447	61.3024	44.1337	43.758	0.147149	0.0946578	49.7313	8.0501	8.3247e-52	UP	uncharacterized LOC107762605
107762606	NW_015877389.1	-	16513	17577	1065	14.2746	13.5108	11.6111	4.70518	4.37933	3.65459	2.5653	2.30788	1.94091	13.1322	4.24636	2.27136	-2.8959	7.9618e-54	DOWN	abscisic acid receptor PYR1-like
107762610	NW_015877458.1	+	7519	10832	1050	2.58398	3.93787	4.03105	94.6005	79.2635	83.1204	88.9329	105.477	108.215	3.51763	85.6615	100.875	4.4781	2.3032e-129	UP	probable WRKY transcription factor 70
107762616	NW_015877467.1	+	10243	12899	1496	0.230302	0.236904	0.18492	0.0313048	0.117894	0.185835	0.0125947	0	0	0.217375	0.111678	0.00419824	-6.0484	5.1126e-05	DOWN	probable glucan endo-1,3-beta-glucosidase A6
107762634	NW_015877540.1	-	8677	9767	1091	6.17772	5.89056	7.12521	4.74329	4.45458	4.1281	1.41615	1.54647	2.00948	6.39783	4.44199	1.65737	-2.3149	8.31e-27	DOWN	uncharacterized LOC107762634
107762648	NW_015877574.1	-	159	3414	1245	1.19341	1.21457	1.42209	1.67391	1.4481	1.42913	7.1886	7.44512	6.55732	1.27669	1.51705	7.06368	2.1045	2.5937e-22	UP	uncharacterized LOC107762648
107762651	NW_015877587.1	-	17367	21270	1307	1.664	2.13314	3.53474	1.55867	1.34942	0.751569	19.8652	27.6028	23.4994	2.44396	1.21989	23.6558	2.9131	5.1987e-26	UP	uncharacterized LOC107762651
107762653	NW_015877588.1	-	1558	2402	845	0	0	0	0.47109	0.347868	0.219337	0.512851	0.813464	0.0247094	0	0.346098	0.450342	Inf	0.0071358	UP	17.3 kDa class II heat shock protein-like
107762727	NW_015877882.1	+	6367	8013	504	0	0	0	0	0	0	0.0373843	0.619929	0.579985	0	0	0.412433	Inf	0.010922	UP	suberization-associated anionic peroxidase-like
107762731	NW_015794028.1	-	32427	35625	1544	0.0557855	0.0612104	0.0537514	0.39431	0.139613	0.432139	0.475924	0.39123	0.256936	0.0569158	0.322021	0.374697	2.3567	0.005971	UP	flocculation protein FLO11-like
107762739	NW_015877926.1	-	15556	22111	1982	3.9655	3.23056	4.31291	0.307172	0.484476	0.299237	0.161609	0.51496	0.316036	3.83633	0.363628	0.330868	-3.9007	1.7365e-46	DOWN	probable pectate lyase 13
107762745	NW_015877935.1	+	1084	5273	1627	0.0144712	0	0.0185914	0.298994	0.118528	0.149467	0.265911	0.195978	0.196446	0.0110209	0.188996	0.219445	3.9529	0.005783	UP	chitin elicitor receptor kinase 1-like, transcript variant X1
107762756	NW_015877964.1	-	6280	7908	1371	0.439774	0.379138	0.363204	0.461146	0.457396	0.554262	0.0549722	0	0.0152294	0.394039	0.490935	0.0234005	-4.4341	2.8581e-06	DOWN	peroxidase 66-like
107762759	NW_015877976.1	+	103710	104303	594	0.217507	0.278435	0.838305	0	0.0329909	0	0	0	0	0.444749	0.010997	0	#NAME?	0.0011639	DOWN	uncharacterized LOC107762759
107762763	NW_015794029.1	+	85831	91144	1182	1.73067	2.59859	1.68512	9.72693	9.38381	9.32971	18.7301	16.0892	19.2543	2.0048	9.48015	18.0245	2.8032	6.1077e-67	UP	NAC domain-containing protein 21/22-like
107762778	NW_015878030.1	-	68871	72126	1249	10.3097	12.0501	15.5929	1.6873	1.44346	2.2407	1.67448	1.601	0.852563	12.6509	1.79049	1.37601	-3.5604	1.0795e-22	DOWN	aquaporin PIP2-1-like
107762781	NW_015794032.1	-	24492	32739	2785	2.71011	2.50664	2.07564	27.2415	31.2723	34.7054	17.0784	14.9983	12.7012	2.4308	31.0731	14.926	2.2537	2.2441e-21	UP	beta-amyrin synthase-like, transcript variant X1
107762792	NW_015878127.1	-	20093	26234	3176	0.04086	0	0.0656169	0.077757	0	0.0175844	2.70827	1.23515	1.56497	0.0354923	0.0317805	1.83613	5.3327	4.8515e-09	UP	basic leucine zipper 23-like, transcript variant X2
107762797	NW_015878140.1	+	18	2614	2269	1.85058	2.17633	2.4994	0.897835	1.15731	1.40495	0.431806	1.00063	0.653345	2.17544	1.15337	0.69526	-2.0096	6.8464e-16	DOWN	probable disease resistance protein RF9
107762835	NW_015878231.1	+	18142	23764	1677	8.61328	8.78615	8.1554	2.95027	3.77549	3.15134	1.29069	1.7581	2.33697	8.51828	3.29237	1.79525	-2.6144	1.0888e-56	DOWN	uncharacterized LOC107762835, transcript variant X2
107762855	NW_015878257.1	-	105308	109225	1625	5.45026	4.51092	6.95042	2.1552	1.60867	2.22454	1.90995	1.93011	1.4413	5.6372	1.99614	1.76045	-2.0413	6.8582e-11	DOWN	putative cyclin-D6-1, transcript variant X2
107762857	NW_015878267.1	-	41008	43149	1196	0.486118	0.118531	0.370088	1.13556	0.917565	0.650858	7.89272	7.87206	7.6814	0.324912	0.901327	7.8154	4.2214	2.1271e-55	UP	E3 ubiquitin-protein ligase RMA1H1-like
107762861	NW_015878275.1	-	21464	23289	1826	0	0	0.0151501	0	0	0	1.02154	0.946801	0.114345	0.00505003	0	0.694228	6.7583	0.00026095	UP	reticuline oxidase-like protein
107762862	NW_015878282.1	-	4	2635	2632	0	0	0	0	0	0	0.0357935	0.126624	0.150725	0	0	0.104381	Inf	0.0022245	UP	LRR receptor-like serine/threonine-protein kinase GSO1
107762865	NW_015878289.1	+	35578	38080	1891	0	0.399826	0.234069	0.0990627	1.03631	0.0196023	0	0	0	0.211298	0.384991	0	#NAME?	0.0042784	DOWN	cytochrome P450 86A1-like
107762894	NW_015878365.1	-	59149	64827	1631	2.627	3.07662	2.88532	6.71988	6.04496	6.90045	17.6745	12.6531	17.6723	2.86298	6.55509	16	2.1175	3.8891e-16	UP	acyl-coenzyme A oxidase 4, peroxisomal, transcript variant X1
107762900	NW_015794065.1	+	51545	52865	1071	2.09099	1.94136	1.42066	7.06195	8.34364	7.80469	24.313	16.9982	17.3118	1.81767	7.73676	19.541	3.0612	9.7657e-17	UP	uncharacterized LOC107762900
107762911	NW_015878460.1	+	146	3684	963	1.07331	1.54571	0.833082	1.14283	1.56691	1.40496	0.254353	0.432598	0.39027	1.1507	1.37157	0.359074	-2.047	3.6115e-05	DOWN	ABC transporter C family member 12-like
107762924	NW_015878497.1	+	6661	7678	826	2.52872	1.83068	3.44964	0.652018	0.664291	1.43605	0.159675	0.0504349	0.429722	2.60301	0.917452	0.213278	-3.9811	1.5792e-11	DOWN	uncharacterized LOC107762924
107762928	NW_015878500.1	-	45865	49940	2231	0	0	0	0	0	0	0.042227	0.242748	0.280763	0	0	0.188579	Inf	0.00056603	UP	uncharacterized LOC107762928
107762940	NW_015878545.1	+	199620	202388	1514	25.4018	25.7808	27.5544	5.52146	5.24215	6.12086	3.04902	4.88409	3.98557	26.2457	5.62816	3.9729	-3.0889	1.4423e-147	DOWN	acetylajmalan esterase-like
107762952	NW_015878582.1	-	39	5086	3309	0.154323	0.0790208	0.105739	0.0671265	0.234073	0.212525	0.0540135	0	0	0.113028	0.171241	0.0180045	-3.0056	0.018822	DOWN	MICAL C-terminal-like protein, transcript variant X1
107762958	NW_015878615.1	-	909	5652	1122	4.27977	4.50644	1.87386	4.23658	3.84247	3.66715	0.520582	0.185647	0.167482	3.55336	3.9154	0.291237	-3.9718	2.0211e-07	DOWN	protein SABRE-like
107762965	NW_015878644.1	+	124998	127651	732	0.588339	0.774663	1.5117	3.45481	3.42672	4.27902	5.09653	4.80902	5.391	0.958233	3.72018	5.09885	2.0506	6.5932e-11	UP	putative H/ACA ribonucleoprotein complex subunit 1-like protein 1
107762966	NW_015878644.1	-	128681	133196	1659	0.342424	0.390174	1.21823	1.47513	1.31842	1.03155	67.2885	63.0494	56.4192	0.650277	1.27504	62.2524	6.2227	1.8507e-179	UP	glutamate dehydrogenase B-like, transcript variant X2
107762980	NW_015878712.1	+	7916	14233	3386	7.68225	5.25437	4.23213	9.4881	7.95206	3.59075	96.8128	75.1429	99.1434	5.72292	7.0103	90.3664	3.6127	1.124e-45	UP	beta-galactosidase-like
107762981	NW_015878712.1	+	15372	19940	1424	0.74096	1.24441	1.16562	3.4532	3.0138	3.81352	9.71195	10.093	8.63623	1.05033	3.42684	9.48039	2.8119	1.8963e-47	UP	uncharacterized LOC107762981
107763007	NW_015878796.1	+	19323	21606	1005	2.24259	1.4334	1.98599	1.11279	0.792581	0.730864	0.514384	0.315919	0.358898	1.88733	0.878745	0.396401	-2.6157	2.6561e-10	DOWN	RNA-binding protein cabeza-like, transcript variant X3
107763026	NW_015878836.1	+	6712	7530	819	3.89123	4.35618	4.45868	5.46086	4.06766	5.11438	21.1883	23.9324	22.5875	4.23536	4.88097	22.5694	2.0494	1.5265e-38	UP	E3 ubiquitin-protein ligase RHA1B-like
107763028	NW_015878839.1	+	83741	89149	1552	0.0693724	0.0304474	0.0891239	0.0150876	0.11364	0.05971	0.242806	0.630794	0.376691	0.0629813	0.0628125	0.416763	2.3623	0.003505	UP	purple acid phosphatase 22-like
107763040	NW_015878912.1	+	30634	32688	1362	0.4743	0.81533	0.670275	0.429808	0.215821	0.163295	0.221342	0.244694	0.13797	0.653301	0.269641	0.201335	-2.0589	0.00029384	DOWN	gibberellin 3-beta-dioxygenase 1-like
107763048	NW_015878971.1	-	76741	79741	1463	0.117748	0.0807492	0.151273	0.0320109	0.0669739	0.0126685	0	0.0142376	0.0142717	0.11659	0.0372178	0.00950309	-3.9866	0.019929	DOWN	tetraketide alpha-pyrone reductase 2-like
107763061	NW_015879002.1	+	306	1937	720	2.72156	1.0501	2.22849	2.01637	2.39514	1.49301	0.654226	0.31823	0.724981	2.00005	1.96817	0.565812	-2.1898	0.00085619	DOWN	ubiquitin carboxyl-terminal hydrolase 12-like
107763067	NW_015879021.1	-	17504	18465	962	0	0	0	0.584182	0.285189	0.366056	0.117516	0.454701	0.586014	0	0.411809	0.386077	Inf	0.00031009	UP	copper transporter 6-like
107763080	NW_015879122.1	+	16129	22039	3128	2.28549	2.57573	1.75111	1.23518	0.964793	0.722872	0.43972	0.539386	0.493951	2.20411	0.974281	0.491019	-2.5325	2.8696e-17	DOWN	protein LONGIFOLIA 2-like
107763099	NW_015879156.1	+	2422	32649	3648	6.43399	6.13349	6.00601	4.74995	5.36112	5.10091	1.11046	1.02778	1.01879	6.19116	5.07066	1.05234	-2.9215	1.7361e-94	DOWN	PF14288:1,3-beta-glucan synthase subunit FKS1, domain-1
107763108	NW_015879182.1	-	28948	30018	690	5.33649	10.7521	8.05866	25.9612	16.8133	14.666	112.695	134.909	121.918	8.04908	19.1468	123.174	3.5725	2.1185e-101	UP	protein yippee-like At4g27740
107763119	NW_015879219.1	-	63456	64410	955	70.5072	76.374	70.4492	31.3602	36.3819	34.3315	20.0847	22.8362	21.2511	72.4435	34.0245	21.3907	-2.1248	1.2481e-107	DOWN	thylakoid lumenal 19 kDa protein, chloroplastic-like
107763141	NW_015879265.1	+	31765	39486	2425	7.10374	6.08949	6.62797	6.87512	6.92547	7.45944	1.46849	1.40868	2.07503	6.60706	7.08668	1.65073	-2.3684	3.0932e-54	DOWN	regulator of nonsense transcripts 1 homolog
107763145	NW_015879299.1	-	13635	15471	1118	2.65964	2.11845	2.75881	4.02763	4.46436	4.40881	0.189624	0.285859	0.343852	2.5123	4.30027	0.273112	-3.5689	3.7228e-21	DOWN	jacalin-related lectin 19-like, transcript variant X3
107763149	NW_015879310.1	+	27226	28115	890	2255.11	2199.85	2174.52	1277.38	1365.64	1198.84	437.953	559.661	540.801	2209.83	1280.62	512.805	-2.4732	3.0369e-238	DOWN	photosystem I reaction center subunit II, chloroplastic-like
107763151	NW_015879312.1	+	59275	61184	1910	0.0225479	0	0.101387	0.343271	0.410399	0.291109	0.276214	0.152678	0.317018	0.0413115	0.34826	0.248636	2.2306	0.012951	UP	pentatricopeptide repeat-containing protein At2g36730-like
107763160	NW_015879320.1	-	174503	180561	1490	0.015436	0.0169371	0	0.134285	0.0561909	0.212576	0.459224	0.612197	1.15249	0.010791	0.134351	0.741302	5.7262	1.6642e-06	UP	sufE-like protein 2, chloroplastic, transcript variant X3
107763163	NW_015879328.1	+	16520	17125	475	5.30397	5.57105	4.36801	5.76772	6.5597	7.80378	0.793335	0.526222	1.40662	5.08101	6.7104	0.908724	-2.8533	1.6413e-14	DOWN	BEACH domain-containing protein B-like
107763169	NW_015879351.1	+	1808	4712	1511	0.128259	0.0312736	1.57453	0.852335	1.15427	1.07941	445.355	386.678	355.407	0.57802	1.02867	395.813	9.0663	6.6976e-194	UP	salicylate carboxymethyltransferase-like
107763179	NW_015879396.1	-	51772	55857	2369	0	0.159576	0.221873	0.108728	0.0579046	0.125177	2.68826	3.41152	3.1112	0.12715	0.0972696	3.07033	4.2366	1.2414e-45	UP	probable L-type lectin-domain containing receptor kinase S.5
107763183	NW_015879402.1	-	7	10847	2137	17.1097	16.6286	14.5117	16.195	18.2486	15.325	3.756	4.29848	3.94726	16.0833	16.5895	4.00058	-2.3729	4.9187e-62	DOWN	isoleucine--tRNA ligase, cytoplasmic-like
107763187	NW_015794132.1	-	170557	175205	1928	278.32	266.753	264.3	104.367	111.464	106.769	35.4638	50.9617	43.3986	269.791	107.533	43.2747	-3.0058	0	DOWN	protein plastid transcriptionally active 16, chloroplastic-like, transcript variant X2
107763196	NW_015879418.1	+	32048	36122	1083	0.0198829	0.239981	0.0510878	0.454049	0.633315	0.479179	0.591522	0.750097	1.1182	0.103651	0.522181	0.819939	2.6178	0.0002327	UP	PHD finger protein ALFIN-LIKE 4-like
107763238	NW_015794158.1	-	6998	31901	4351	0	0	0	0.00538174	0	0.0170388	0.0346435	0.0239366	0.124768	0	0.00747352	0.061116	Inf	0.014062	UP	PF00005:ABC transporter|PF14510:ABC-transporter extracellular N-terminal
107763249	NW_015879524.1	+	47527	48666	964	0.893494	0.416663	0.631338	460.06	514.512	592.568	221.429	192.652	233.486	0.647165	522.38	215.856	8.0142	2.0073e-272	UP	abscisic acid and environmental stress-inducible protein TAS14-like
107763252	NW_015879524.1	+	61315	62394	875	7.80117	8.61381	9.86422	30.8288	30.705	27.5574	70.0481	67.8212	79.151	8.75973	29.6971	72.3401	2.6812	4.6766e-111	UP	dehydrin DHN1-like
107763263	NW_015794167.1	-	2498	3198	701	0.215025	0	0	0	0.0559103	0	0.779472	2.28799	2.23389	0.071675	0.0186368	1.76712	4.2416	3.4768e-05	UP	pathogenesis-related protein 1C
107763283	NW_015794174.1	+	19282	22972	2198	211.57	215.01	194.001	89.2214	86.9542	84.4653	27.7739	54.6138	45.3116	206.86	86.8803	42.5664	-2.6473	2.188e-102	DOWN	glutamyl-tRNA reductase 1, chloroplastic-like
107763286	NW_015879674.1	+	11767	16130	2043	0	0	0	0.0916924	0.124697	0.0725755	0.0737805	0.0611736	0.1533	0	0.0963216	0.0960847	Inf	0.013852	UP	ubiquinol oxidase, mitochondrial-like
107763288	NW_015879674.1	-	28767	29801	609	0	0	0	0	0	0	0.464081	0.820872	0.205709	0	0	0.496887	Inf	0.0010657	UP	protein DA1-like
107763289	NW_015879681.1	-	10	1680	1063	0.141799	0.0222269	0.0260245	0.0220282	0.331833	0.331275	1.11668	4.93797	6.20687	0.0633502	0.228379	4.08717	5.6326	6.2005e-05	UP	glucan endo-1,3-beta-glucosidase, acidic
107763293	NW_015794174.1	-	29562	32721	3063	3.81032	3.67174	3.60364	4.15111	4.50408	4.16303	0.449051	0.591635	0.51125	3.69524	4.27274	0.517312	-3.2019	1.4153e-63	DOWN	uncharacterized LOC107763293
107763319	NW_015879780.1	-	12458	17748	1456	11.0497	12.7267	12.2119	1.75386	1.74886	2.05277	0.210186	0.846462	0.33274	11.9961	1.85183	0.46313	-5.0584	1.0504e-137	DOWN	phosphoenolpyruvate/phosphate translocator 2, chloroplastic-like, transcript variant X2
107763333	NW_015879801.1	-	29761	31152	638	0	0	0	0.0367021	0.276441	0.1162	0.974571	0.130593	0.294538	0	0.143114	0.466567	Inf	0.018013	UP	em-like protein
107763339	NW_015879810.1	-	17011	20442	2245	2.03343	3.05207	2.64934	2.69101	2.4092	2.83169	0.755347	0.946379	0.716132	2.57828	2.64397	0.805953	-2.0406	8.1573e-13	DOWN	IRK-interacting protein-like
107763342	NW_015879818.1	+	7	1508	998	3.23645	2.72258	2.35616	4.62219	5.14459	4.49421	0.69854	0.333942	0.753166	2.77173	4.75366	0.595216	-2.5873	2.0478e-14	DOWN	auxin transport protein BIG-like
107763355	NW_015879881.1	+	24659	31351	3243	0.0066625	0	0	0.0144901	0.0121266	0.108956	0.198211	0.212679	0.232568	0.00222083	0.0451908	0.214486	6.2138	7.6658e-07	UP	phosphoenolpyruvate carboxylase-like, transcript variant X1
107763383	NW_015879983.1	-	11088	13867	2780	2.21529	2.16724	2.59724	1.32241	1.74818	1.43338	0.576095	0.839179	0.593337	2.32659	1.50133	0.669537	-2.1606	8.4949e-23	DOWN	uncharacterized protein At1g04910-like
107763389	NW_015879985.1	+	82735	86822	1426	5.69286	7.05834	8.96269	1.52713	1.38798	0.792828	0.118917	0.438211	0.248913	7.23796	1.23598	0.26868	-5.1151	1.2559e-30	DOWN	probable pectate lyase 5
107763397	NW_015880019.1	-	15311	18283	1294	22.5982	18.6425	25.8041	86.6065	89.1841	92.7701	208.336	158.073	181.235	22.3483	89.5202	182.548	2.666	9.6952e-33	UP	probable xyloglucan endotransglucosylase/hydrolase protein 30
107763404	NW_015880046.1	+	27902	29581	963	0	0	0	0	0	0	0.352181	0.216299	0.433633	0	0	0.334038	Inf	0.00068668	UP	uncharacterized LOC107763404
107763408	NW_015794189.1	-	17600	20967	864	0.523377	0.51958	0.352205	0.0542036	0.0453624	0.0858054	0.109038	0.0482167	0.048332	0.465054	0.0617905	0.0685288	-3.1256	0.0010612	DOWN	uncharacterized LOC107763408
107763426	NW_015880120.1	-	13893	16812	633	85.4865	89.6565	79.9767	32.1831	36.8094	37.3607	3.18493	12.6689	8.44414	85.0399	35.4511	8.09932	-3.759	8.3887e-170	DOWN	tetrapyrrole-binding protein, chloroplastic-like
107763443	NW_015787902.1	+	12651	16036	3233	0.0333022	0.0438488	0.0513407	0.115885	0.072737	0.0515947	0.850878	0.695824	0.91061	0.0428306	0.0800722	0.819104	3.8936	1.4609e-16	UP	PF13855:Leucine rich repeat|PF08263:Leucine rich repeat N-terminal domain
107763446	NW_015880202.1	-	463	3103	1512	34.7209	40.035	34.269	16.2921	16.9526	19.5146	2.49229	8.05908	4.73654	36.3416	17.5864	5.09597	-3.1996	3.4168e-72	DOWN	omega-3 fatty acid desaturase, endoplasmic reticulum
107763464	NW_015880261.1	+	87615	90623	1021	0.253084	0.462825	0.677377	0.206409	0.268709	0.308597	10.5004	9.24174	6.9121	0.464428	0.261238	8.88475	3.8991	2.4232e-22	UP	very-long-chain enoyl-CoA reductase-like
107763480	NW_015794193.1	-	108	575	377	3.71262	2.31885	2.05463	1.18011	1.87129	1.57318	0.849626	0.718263	0.221533	2.69537	1.54153	0.596474	-2.5381	4.6632e-06	DOWN	phosphoenolpyruvate carboxylase-like
107763481	NW_015880302.1	-	41529	43126	1132	0.570668	0.605291	0.537641	0.413709	0.207738	0.573047	0.0332892	0.128805	0.129113	0.5712	0.398165	0.0970692	-2.9259	5.23e-05	DOWN	PF02779:Transketolase, pyrimidine binding domain
107763493	NW_015880321.1	+	44710	49110	1551	1.31893	2.02606	2.19386	0.709574	0.353774	0.477988	0.0728886	0.201447	0.0134619	1.84628	0.513779	0.0959325	-4.6232	4.2242e-20	DOWN	protein NtpR-like
107763495	NW_015880335.1	+	4039	12815	3409	1.05611	1.07554	0.763707	0.756463	1.05896	0.968883	0.166006	0.275281	0.294336	0.965119	0.928103	0.245208	-2.3451	6.5477e-15	DOWN	serine/threonine-protein kinase ATR-like, transcript variant X1
107763520	NW_015880438.1	+	329	1830	510	3.75776	3.70623	4.77341	3.76492	4.91836	4.07021	0.849724	1.18443	1.76042	4.07913	4.25116	1.26486	-2.0568	2.8149e-08	DOWN	auxin response factor 2
107763524	NW_015880466.1	-	1693	2865	555	0.155194	0.127715	0	0.253145	0.388401	0.333945	1.7993	1.76395	1.24148	0.094303	0.325164	1.60158	3.7159	5.8716e-06	UP	uncharacterized LOC107763524
107763534	NW_015880496.1	-	838	1974	1137	0.0378772	0.166243	0.121654	0.082378	0	0.0978046	2.12114	5.31274	3.37891	0.108591	0.0600609	3.60426	4.6913	1.7854e-07	UP	PF13302:Acetyltransferase (GNAT) domain
107763568	NW_015880589.1	-	40228	45084	2174	18.3177	18.7008	15.4755	4.50348	5.87988	5.38111	0.940779	1.00152	1.07148	17.498	5.25482	1.00459	-4.4887	1.8013e-105	DOWN	crocetin glucosyltransferase, chloroplastic-like, transcript variant X2
107763570	NW_015880589.1	-	27733	28855	637	1.58879	3.33823	1.86743	6.0286	4.36847	3.14234	41.1441	34.5961	34.3183	2.26482	4.51313	36.6862	3.6545	3.1375e-64	UP	uncharacterized LOC107763570
107763586	NW_015880644.1	+	3473	4241	454	0.28458	0.936762	0.30467	0	0.129493	0	0	0	0	0.508671	0.0431643	0	#NAME?	0.00076203	DOWN	uncharacterized LOC107763586
107763588	NW_015880650.1	-	10	1811	884	0.0487177	0.294004	0.532001	0.423818	0.532034	0.293524	11.5096	9.04816	8.83361	0.291574	0.416459	9.79714	4.7141	3.3491e-43	UP	putative wall-associated receptor kinase-like 11
107763589	NW_015880657.1	-	32944	35430	1670	0.0902589	0.113184	0.381002	0.0841292	0.0704068	0.155375	3.81347	4.60247	4.20089	0.194815	0.103304	4.20561	4.0735	1.5689e-42	UP	uncharacterized LOC107763589
107763641	NW_015880953.1	-	42232	46531	2389	0.297445	0.18791	0.301074	0.519483	0.475764	0.449967	0.12619	0.0784707	0.00873983	0.262143	0.481738	0.0711334	-2.2386	0.0013266	DOWN	growth-regulating factor 1-like
107763645	NW_015880978.1	-	751	1651	695	4.55451	5.37137	8.39873	5.42442	3.91931	5.49352	0.243993	0.509501	0.540763	6.1082	4.94575	0.431419	-4.1885	8.4974e-12	DOWN	low affinity sulfate transporter 3-like
107763650	NW_015881013.1	-	3067	5247	623	742.844	698.198	707.809	332.371	353.116	369.579	146.288	201.074	181.614	716.284	351.689	176.326	-2.388	7.3891e-206	DOWN	protein CURVATURE THYLAKOID 1B, chloroplastic-like
107763686	NW_015881134.1	+	19253	20445	581	169.078	146.765	173.412	476.057	387.85	382.036	1016.25	840.57	835.286	163.085	415.314	897.369	2.096	4.9647e-32	UP	uncharacterized LOC107763686
107763687	NW_015881134.1	-	21485	24931	1662	58.8082	52.4575	58.6072	24.9657	26.2113	27.0761	9.96502	13.5355	13.0402	56.6243	26.0844	12.1802	-2.5828	3.793e-124	DOWN	D-glycerate 3-kinase, chloroplastic-like
107763690	NW_015881137.1	-	378	13629	4117	0.721783	0.527982	0.76602	0.437947	0.675908	0.661767	0.210522	0.212495	0.207932	0.671929	0.591874	0.210317	-2.0404	2.3464e-10	DOWN	kinesin KP1-like
107763695	NW_015881156.1	+	84173	87522	2424	0.0177667	0.0682304	0.0342377	0.106261	0.0646752	0.259965	0.419741	0.369502	0.198114	0.0400783	0.143634	0.329119	2.6787	0.00034472	UP	uncharacterized LOC107763695
107763699	NW_015881175.1	-	2031	8156	773	4.03922	3.14826	3.22091	1.24198	1.8253	1.65439	0.706869	0.700608	0.756306	3.46946	1.57389	0.721261	-2.6326	2.324e-14	DOWN	protease Do-like 2, chloroplastic
107763701	NW_015881187.1	+	3339	4908	975	0.66256	0.533127	0.567468	0.168115	0.0401981	0.152074	0.0193248	0	0	0.587718	0.120129	0.00644161	-6.8656	1.0234e-08	DOWN	uncharacterized LOC107763701, transcript variant X2
107763721	NW_015881230.1	-	38	3145	868	8.78198	9.14602	9.17886	10.9796	16.3681	16.4201	2.4529	2.73569	3.03089	9.03562	14.5893	2.73982	-2.0873	1.4318e-25	DOWN	uncharacterized LOC107763721
107763728	NW_015881243.1	+	89868	90468	601	3.04546	3.5775	2.57768	5.76632	4.14104	5.48926	19.0925	20.6217	18.1002	3.06688	5.13221	19.2714	2.2866	6.6442e-31	UP	uncharacterized protein At4g14450, chloroplastic-like
107763730	NW_015881248.1	+	466	1282	637	1.55499	0.816011	1.86743	2.05855	2.09194	1.97851	0.680313	0	0.327778	1.41281	2.043	0.33603	-2.4338	0.00033058	DOWN	uncharacterized LOC107763730
107763744	NW_015881293.1	-	1692	2575	663	0.0974353	0.0356368	0	0.635727	1.00495	1.1741	2.84189	3.58156	3.77908	0.0443574	0.938259	3.40084	5.8845	1.8455e-19	UP	CSC1-like protein At4g02900
107763750	NW_015881301.1	-	282065	286770	2229	0	0.0105999	0	0.850916	1.72316	1.86254	14.8096	21.5024	20.8982	0.00353331	1.47887	19.0701	12.033	1.3748e-75	UP	protein NRT1/ PTR FAMILY 7.3-like
107763754	NW_015881306.1	-	139595	141294	670	10.3809	12.0605	10.983	23.0315	20.2985	24.8134	59.5061	65.0692	59.6778	11.1415	22.7145	61.4177	2.0983	7.1408e-69	UP	calmodulin-like
107763757	NW_015787910.1	-	33379	35924	1485	1.62405	1.67061	2.31	0.299598	0.620228	0.237135	9.82053	17.7578	10.5452	1.86822	0.385654	12.7078	2.4035	5.8765e-06	UP	uncharacterized LOC107763757
107763767	NW_015881338.1	+	44590	49344	1131	5.81206	6.12635	6.24278	52.489	43.7715	39.2658	29.5465	30.6914	35.4211	6.06039	45.1754	31.8863	2.0299	2.5317e-58	UP	glutathione S-transferase L3-like, transcript variant X2
107763775	NW_015794242.1	+	8762	10848	930	0	0	0	0	0	0	1.11429	2.68769	2.44716	0	0	2.08305	Inf	9.6151e-12	UP	probable WRKY transcription factor 43
107763779	NW_015881390.1	+	9334	10466	926	0.093016	0.153092	0.119499	0	0.0423252	0.0200151	0	0	0	0.121869	0.0207801	0	#NAME?	0.024186	DOWN	protein YLS3-like
107763781	NW_015881398.1	+	23836	28378	1191	92.949	91.5133	96.7894	36.2348	35.9682	36.71	14.9974	21.1969	17.2681	93.7506	36.3043	17.8208	-2.7601	1.8189e-198	DOWN	protein STAY-GREEN LIKE, chloroplastic-like
107763806	NW_015794244.1	+	9995	10965	736	0	0.160511	0.037587	0.222706	0.292884	0.402912	0.665604	1.33015	0.425532	0.0660327	0.306167	0.807096	3.2533	0.0036282	UP	uncharacterized LOC107763806
107763812	NW_015881486.1	-	7967	12121	1656	0.0130031	0	0.100232	0.0565603	0.0591684	0.0559601	0.750938	0.490553	0.630418	0.0377451	0.0572296	0.623969	3.6924	3.5454e-07	UP	gibberellin 2-beta-dioxygenase 8-like
107763834	NW_015881569.1	-	67616	69258	1562	0.63414	0.408409	0.407345	0.209874	0.3011	0.379697	0.0965004	0.186693	0.0401014	0.483298	0.29689	0.107765	-2.5276	6.9212e-05	DOWN	uncharacterized LOC107763834
107763842	NW_015881616.1	+	29663	35470	1611	2.52624	2.9479	2.86772	3.29945	3.45464	3.01421	19.5084	21.0882	22.5773	2.78062	3.2561	21.0579	2.5559	2.615e-82	UP	protein kinase 2B, chloroplastic-like
107763850	NW_015881624.1	+	20	1821	1236	2.59583	3.2497	1.76817	9.22619	6.77001	8.50223	42.9884	35.4407	37.2485	2.5379	8.16615	38.5592	3.5597	3.3584e-72	UP	probable boron transporter 2
107763865	NW_015881679.1	+	1008	1791	381	2.09115	0.992219	1.52479	1.90524	1.23443	1.6053	0.395626	0.492038	0.32881	1.53605	1.58166	0.405492	-2.2869	0.0012602	DOWN	uncharacterized LOC107763865
107763882	NW_015881749.1	-	8	2300	918	4.15183	5.17328	4.94216	5.10152	5.78505	5.69344	1.35463	0.907609	1.25095	4.75576	5.52667	1.17106	-2.3861	1.087e-18	DOWN	glutamyl-tRNA(Gln) amidotransferase subunit A, chloroplastic/mitochondrial-like
107763929	NW_015794303.1	+	2575	4159	1285	0	0	0	0	0.0305005	0	0	0.664603	0.796181	0	0.0101668	0.486928	Inf	0.0030436	UP	zingipain-2-like
107763931	NW_015881861.1	+	241967	244052	849	3.32256	6.67907	5.37641	0.910161	0.900196	2.05205	0.288507	1.12858	0.565639	5.12601	1.28747	0.660908	-3.3183	6.3634e-09	DOWN	CRIB domain-containing protein RIC4-like
107763948	NW_015881909.1	-	154807	156229	1423	0.453968	0.365284	0.330491	0.181009	0.537081	0.716352	2.95271	4.94758	4.76867	0.383248	0.478147	4.22299	3.0939	2.8113e-12	UP	RING-H2 finger protein ATL67-like
107763953	NW_015881923.1	-	33702	36794	1696	0.0126965	0	0.0163114	0	0.0924367	0	0.555475	0.798305	1.14492	0.00966927	0.0308122	0.832901	6.0612	2.1433e-11	UP	serine/threonine-protein kinase At5g01020-like
107763976	NW_015881963.1	+	6773	7516	744	0.318367	0.190542	0.52056	0.0314731	0	0.274024	0.0253249	0	0	0.343157	0.101832	0.00844163	-5.6961	0.00066319	DOWN	uncharacterized LOC107763976
107763987	NW_015882011.1	+	18188	19760	1171	0.514885	0.66584	0.543359	0	0	0.0158275	0.0482708	0.177879	0.0713218	0.574694	0.00527582	0.0991571	-2.8985	4.2906e-05	DOWN	xyloglucan endotransglucosylase/hydrolase 2-like
107763996	NW_015882049.1	+	2830	4997	1184	0.0363737	0.0798217	0	4.29161	2.56543	2.26979	3.81927	3.00833	3.77382	0.0387318	3.04227	3.5338	6.1428	7.6691e-36	UP	phosphoglycerate mutase-like protein AT74H
107764000	NW_015882051.1	+	2732	5276	1437	0.554439	0.64124	1.11657	0.651801	0.504574	0.38693	0.157342	0.376875	0.130769	0.770751	0.514435	0.221662	-2.1571	0.00047208	DOWN	heavy metal-associated isoprenylated plant protein 3-like
107764008	NW_015794315.1	+	24881	25856	620	0.903005	1.71488	1.02625	7.55353	6.8588	6.8755	55.2184	54.7953	45.7327	1.21471	7.09595	51.9155	5.0543	3.6338e-99	UP	uncharacterized LOC107764008
107764014	NW_015882108.1	+	134974	139445	1885	0.102811	0.0125343	0.24949	0.0621113	0.0207921	0.0884911	0	0	0	0.121612	0.0571315	0	#NAME?	0.011747	DOWN	glucomannan 4-beta-mannosyltransferase 9-like
107764028	NW_015882127.1	+	17740	19267	1528	0.76099	1.48443	0.869028	2.02284	1.98787	1.67388	9.49484	8.12464	8.26706	1.03815	1.89487	8.62885	2.6915	1.7289e-43	UP	dof zinc finger protein DOF3.1-like
107764029	NW_015882137.1	-	9120	10040	921	9.51576	5.13077	4.35536	24.2804	21.4477	18.4132	45.396	42.4056	35.1391	6.33397	21.3804	40.9802	2.3263	2.3624e-20	UP	chaperone protein dnaJ 11, chloroplastic-like
107764030	NW_015882137.1	-	15525	16531	771	1.17302	0.459673	0.0717615	1.64003	1.47419	2.86063	4.56991	3.99842	3.06015	0.56815	1.99161	3.87616	2.3985	1.1798e-07	UP	uncharacterized LOC107764030
107764040	NW_015882193.1	-	300607	301847	958	0.359636	0.123315	0.3754	0.171098	0.368203	0.116079	0.0196678	0	0.0435897	0.286117	0.21846	0.0210858	-4.1355	0.0018217	DOWN	uncharacterized LOC107764040
107764043	NW_015787920.1	-	42113	47226	1604	1.89288	2.00331	3.06995	1.03649	1.09956	0.566187	0.622575	0.636316	0.455599	2.32205	0.900746	0.571497	-2.3836	1.7424e-08	DOWN	protein WVD2-like 3
107764055	NW_015882197.1	-	904	7039	2696	0.0559097	0.157748	0.0513058	0.581925	0.145375	0.130618	7.14252	4.61249	3.86456	0.0883213	0.285973	5.20652	5.5195	6.011e-15	UP	pleiotropic drug resistance protein 3
107764062	NW_015882221.1	-	86391	86915	525	44.9941	44.3742	43.4721	21.0075	21.1643	22.0642	11.6998	14.6006	13.5219	44.2801	21.412	13.2741	-2.1035	8.8422e-59	DOWN	50S ribosomal protein 6, chloroplastic
107764067	NW_015882224.1	-	100189	101350	1054	1.26666	0.739752	1.36483	17.7952	13.6284	13.5048	71.4698	67.6864	82.9433	1.12375	14.9761	74.0331	5.6761	2.7895e-160	UP	glutathione transferase GST 23-like
107764082	NW_015882261.1	+	657	4169	2373	4.65509	4.19176	3.43906	2.02287	2.54351	1.83543	1.01632	0.614443	1.09984	4.09531	2.13394	0.910204	-2.5373	3.5243e-23	DOWN	protein NUCLEAR FUSION DEFECTIVE 4-like
107764094	NW_015882283.1	+	1791	4173	994	0.964876	1.18782	1.54193	1.4587	2.44154	2.10659	0.123552	0.478057	0.25101	1.23154	2.00228	0.284206	-2.4786	2.5239e-06	DOWN	mitotic spindle checkpoint protein MAD2-like, transcript variant X1
107764098	NW_015882301.1	+	142	2014	1679	0	0	0.0494295	0.195249	0.233431	0.187658	0.370325	0.446615	0.422812	0.0164765	0.205446	0.413251	4.2962	8.8575e-06	UP	probable indole-3-pyruvate monooxygenase YUCCA8
107764118	NW_015882354.1	-	5235	7008	1218	0.0707166	0.135789	0.113563	0	0	0	0	0	0	0.10669	0	0	#NAME?	0.013294	DOWN	F-box/FBD/LRR-repeat protein At1g13570-like
107764124	NW_015882364.1	-	851	2694	708	0	0	0	0	0	0.13089	0.133063	0.323624	0.294907	0	0.0436299	0.250531	Inf	0.021792	UP	uncharacterized LOC107764124
107764135	NW_015882408.1	-	239	1985	535	17.1863	15.987	17.0121	10.373	11.6481	10.67	3.52181	4.51633	3.94173	16.7285	10.897	3.99329	-2.4318	1.1424e-35	DOWN	triosephosphate isomerase, chloroplastic-like
107764156	NW_015882492.1	-	2672	7003	2995	5.37791	6.27955	9.94798	2.14223	2.13305	1.88743	0.975113	1.27968	0.850515	7.20181	2.05424	1.0351	-3.1595	1.2777e-08	DOWN	probable xyloglucan glycosyltransferase 5
107764158	NW_015882501.1	-	62649	65493	2845	0.0529815	0.091353	0.0583425	1.22635	1.3845	1.42018	2.35107	2.60645	3.00899	0.067559	1.34368	2.6555	4.9311	5.1506e-53	UP	DELLA protein GAI-like
107764165	NW_015882504.1	-	280	1971	954	4.62716	4.25983	4.72667	22.066	20.6442	22.3029	42.6012	42.8383	39.5703	4.53789	21.671	41.6699	2.8345	3.5546e-106	UP	UDP-glycosyltransferase 73C5-like
107764185	NW_015882585.1	+	3710	6559	2850	0.113333	0.182386	0.0679468	0.0575129	0.110016	0.149572	0.0396668	0	0.0293045	0.121222	0.1057	0.0229904	-2.7654	0.0054885	DOWN	putative disease resistance protein At1g50180
107764188	NW_015882600.1	+	3403	8035	1589	17.9727	19.4714	20.1011	11.1527	10.1468	13.1008	2.82998	4.14397	3.57619	19.1817	11.4668	3.51671	-2.8124	9.1569e-106	DOWN	probable sodium/metabolite cotransporter BASS1, chloroplastic, transcript variant X1
107764210	NW_015882674.1	+	6007	6610	489	0	0.0483174	0.169718	0	0	0.0758036	0.69356	0.894523	1.06746	0.0726785	0.0252679	0.88518	3.2498	0.0030294	UP	uncharacterized LOC107764210
107764212	NW_015882684.1	+	2079	4118	1180	0.948921	0.881015	0.914321	0.357193	0.249109	0.549736	0.0958053	0.15887	0.230028	0.914752	0.385346	0.161568	-2.8704	2.3646e-07	DOWN	uncharacterized LOC107764212
107764231	NW_015882754.1	+	42975	48574	2493	0.0431873	0.066342	0.16645	0	0.0393032	0	0	0	0	0.0919933	0.0131011	0	#NAME?	0.00070145	DOWN	origin of replication complex subunit 1-like
107764253	NW_015882817.1	-	20667	23400	1699	0.0253481	0.166879	0.146543	0.992318	0.795858	0.752704	0.765202	0.870455	1.47471	0.112923	0.84696	1.03679	2.8352	4.3949e-06	UP	uncharacterized LOC107764253
107764254	NW_015882822.1	-	2722	5273	732	8.29558	7.13335	8.38992	4.28653	4.97946	5.03861	2.90862	1.82117	1.54029	7.93962	4.7682	2.09003	-2.2877	1.808e-22	DOWN	uncharacterized LOC107764254
107764264	NW_015882881.1	+	8610	12208	676	1574.5	1628.53	1510.39	767.981	765.107	722.222	299.488	376.196	316.157	1571.14	751.77	330.614	-2.6135	6.9834e-257	DOWN	photosystem I subunit O-like
107764274	NW_015882904.1	+	4819	6491	541	0	0	0	0.173131	0	0.0342587	1.01	0.577531	0.0771883	0	0.0691299	0.554906	Inf	0.0073593	UP	uncharacterized LOC107764274
107764284	NW_015882927.1	-	9843	10824	815	5.41633	7.01569	6.6869	2.06865	2.21213	3.25197	1.7339	2.01907	2.22885	6.37297	2.51092	1.99394	-2.0414	1.7102e-17	DOWN	classical arabinogalactan protein 1-like
107764291	NW_015882947.1	+	427	3446	1538	45.9926	49.0365	43.0969	10.0485	8.30752	9.74901	1.75186	4.3474	3.09526	46.042	9.36833	3.06484	-4.2752	1.0587e-218	DOWN	acetylajmalan esterase-like
107764299	NW_015882973.1	-	124	5311	2257	1.43109	1.50745	1.0541	1.12048	1.15478	0.993624	0.509235	0.24918	0.397792	1.33088	1.08963	0.385402	-2.1536	4.1572e-12	DOWN	acyltransferase-like protein At1g54570, chloroplastic
107764301	NW_015882986.1	-	20182	21182	1001	0.537792	0.59009	0.110546	0.116963	0.215347	0.222185	0	0.0832352	0.0208586	0.412809	0.184832	0.0346979	-3.9409	0.0013979	DOWN	RING-H2 finger protein ATL78-like
107764305	NW_015883032.1	-	2028	7730	1499	0	0	0.131465	0.349729	0.279381	0.503299	5.84566	7.22602	7.48428	0.0438218	0.37747	6.85199	6.9358	2.2654e-87	UP	protein DA1-related 1-like, transcript variant X1
107764312	NW_015883043.1	-	10195	13043	1568	90.2568	85.7322	83.7745	44.1833	51.9889	48.3122	23.8185	27.7104	24.0999	86.5878	48.1615	25.2096	-2.1452	1.0143e-137	DOWN	magnesium-chelatase subunit ChlI, chloroplastic, transcript variant X1
107764343	NW_015883150.1	+	495	6360	1158	18.7439	15.2006	18.371	6.04609	7.81832	7.07428	1.87115	1.92467	2.25383	17.4385	6.97956	2.01655	-3.4784	7.8135e-68	DOWN	kinesin-related protein 11-like
107764344	NW_015883151.1	+	64212	68879	1390	1.81251	1.42783	1.73149	1.0613	0.747207	1.18671	0.0271104	0.104897	0.195275	1.65728	0.998405	0.109094	-4.2979	2.7183e-22	DOWN	probable trehalose-phosphate phosphatase J
107764346	NW_015883151.1	-	116048	117686	853	0.732079	0.969464	0.551335	0.960795	0.321632	0.412832	0.154621	0.268612	0	0.750959	0.565086	0.141078	-2.7703	0.00010664	DOWN	major pollen allergen Lol p 11-like
107764355	NW_015883199.1	-	2537	4716	1598	0.512054	0.251353	0.259675	0.0146533	0	0.0115982	0	0.0130348	0	0.341027	0.00875051	0.00434493	-6.6574	2.5483e-08	DOWN	probable pectate lyase 18
107764358	NW_015883203.1	+	991	1548	558	1652.23	1484.96	1464.66	388.545	437.832	419.605	23.6703	45.6161	38.0545	1533.95	415.328	35.7803	-5.7886	2.1921e-301	DOWN	chlorophyll a-b binding protein 16, chloroplastic
107764363	NW_015883227.1	-	2765	4403	1639	0.275898	0.403638	0.168786	0.757197	0.824993	0.701102	1.57493	1.91902	2.38222	0.282774	0.761097	1.95872	2.4238	3.8827e-11	UP	glycosyltransferase 6-like
107764366	NW_015883227.1	-	29682	30632	951	1.06421	0.59627	1.51265	0.812541	0.267882	0.54569	0.039625	0.591377	0.109776	1.05771	0.542038	0.246926	-2.4596	0.0011136	DOWN	uncharacterized LOC107764366
107764379	NW_015883288.1	+	494	5157	3058	7.78145	7.18714	7.71614	4.11025	4.64507	4.75056	2.3928	1.9874	2.27675	7.56157	4.50196	2.21898	-2.1338	1.0842e-58	DOWN	uncharacterized LOC107764379, transcript variant X1
107764395	NW_015883319.1	+	79875	80333	459	0.516046	0.308852	0.482162	0.0510152	0.170776	0.201895	0.0410495	0	0	0.435687	0.141229	0.0136832	-5.3466	0.0035499	DOWN	uncharacterized LOC107764395
107764405	NW_015883374.1	-	4903	7741	1202	13.7046	14.8407	15.8574	15.0002	9.3744	12.1658	4.23233	4.57489	4.16894	14.8009	12.1801	4.32539	-2.1388	2.0557e-49	DOWN	auxin-responsive protein IAA14-like
107764421	NW_015883411.1	-	7	2267	1863	0	0	0	0	0.0105188	0.0397938	0.242727	0.961539	0.78452	0	0.0167709	0.662929	Inf	1.1662e-06	UP	G-type lectin S-receptor-like serine/threonine-protein kinase At4g27290
107764468	NW_015883555.1	-	9727	12023	1354	0.18129	0.375737	0.724597	0.219045	0.43996	0.138701	0.0705022	0	0.0195318	0.427208	0.265902	0.0300113	-4.1851	0.0016998	DOWN	purine permease 3-like, transcript variant X1
107764473	NW_015883588.1	-	868	5868	1453	0	0	0.0380785	0.128925	0	0	0.492763	0.587759	0.316137	0.0126928	0.0429749	0.465553	4.8474	4.0772e-06	UP	WRKY transcription factor 22-like
107764478	NW_015883608.1	+	586	2193	560	2.69165	1.39232	1.2844	1.12898	1.08481	1.25766	0.437397	0.0743915	0.782979	1.78946	1.15715	0.431589	-2.4265	0.00076482	DOWN	inositol 1,3,4-trisphosphate 5/6-kinase 4-like
107764484	NW_015883628.1	-	8363	21725	3054	50.8435	47.6877	46.8948	33.4678	35.1314	35.7571	9.93909	9.62364	9.82441	48.4753	34.7854	9.79572	-2.6723	6.6041e-205	DOWN	phototropin-2-like
107764485	NW_015883632.1	-	4	4338	618	6.20212	5.27598	5.72977	3.48587	3.20268	4.43856	2.28662	1.21338	1.89199	5.73596	3.70903	1.79733	-2.0393	9.7207e-13	DOWN	cyclin-T1-3-like
107764490	NW_015794383.1	+	4527	7906	1004	0.648456	0.73605	0.603266	0.607891	0.142447	0.288691	0.273919	0.0216299	0.195135	0.662591	0.346343	0.163561	-2.3835	0.00063949	DOWN	uncharacterized LOC107764490, transcript variant X2
107764500	NW_015794418.1	+	35750	38221	1611	2.23218	3.00657	2.62731	3.38667	4.22099	3.95759	107.039	121.254	98.0336	2.62202	3.85508	108.775	5.0111	3.8649e-109	UP	S-adenosylmethionine synthase 2-like
107764520	NW_015883751.1	-	13875	16149	2275	0.0189303	0.0519279	0	0.0720491	0.0172278	0.0896148	0.190488	0.292988	0.2478	0.0236194	0.0596305	0.243759	2.9991	0.0019859	UP	zinc finger protein ZAT9-like
107764528	NW_015883784.1	+	2899	3655	757	8.33452	5.86779	7.23578	2.13435	2.35573	1.90971	0.945819	1.51338	1.35151	7.14603	2.13326	1.27024	-2.8588	2.9664e-22	DOWN	uncharacterized LOC107764528
107764536	NW_015787234.1	-	4481	8019	1732	0.136758	0.0954911	0.0798616	0.500225	0.441262	0.449438	0.446022	0.709554	0.819747	0.104037	0.463642	0.658441	2.292	0.00016206	UP	UPF0481 protein At3g47200-like
107764568	NW_015794427.1	-	5632	9388	2522	0.00853815	0	0	0.0464234	0.0233108	0.0514424	0.134477	0.107369	0.0248368	0.00284605	0.0403922	0.0888943	4.5925	0.020533	UP	uncharacterized LOC107764568
107764581	NW_015883943.1	+	7750	9326	1464	0.19121	0.451887	0.321236	0.415857	0.254327	0.531712	6.53797	7.01434	8.65698	0.321444	0.400632	7.4031	4.1612	1.2283e-49	UP	cation/calcium exchanger 1-like
107764582	NW_015883944.1	-	34305	37284	2521	6.68802	8.90355	8.16425	2.33138	1.81119	1.49242	0.822129	1.10717	1.48252	7.91861	1.87833	1.13727	-3.1665	3.5207e-41	DOWN	neurogenic protein mastermind-like
107764596	NW_015884010.1	-	9906	11494	905	0.0951744	0.287182	0.213976	1.3972	2.16537	2.35515	1.64475	1.12779	0.94592	0.198777	1.97257	1.23949	2.2811	0.00011839	UP	small heat shock protein, chloroplastic-like
107764620	NW_015884084.1	-	1522	2214	693	0.466087	1.05692	0.55887	0.135157	0.367612	0.374424	0.0271886	0.0601143	0	0.693958	0.292398	0.029101	-4.9323	3.2725e-06	DOWN	probable methyltransferase PMT15
107764646	NW_015884184.1	-	4265	15568	1338	0.321872	0.865272	0.640946	0.0700029	0.087877	0.124668	0	0	0	0.609363	0.0941826	0	#NAME?	5.7412e-10	DOWN	PF00743:Flavin-binding monooxygenase-like
107764651	NW_015884203.1	-	40	2069	1352	0.382246	0.541748	0.552463	0.034639	0.0144945	0.150794	0	0	0	0.492152	0.0666425	0	#NAME?	5.6036e-11	DOWN	glutamine synthetase-like
107764680	NW_015884293.1	-	472	2999	1124	0.134104	0.126124	0.221509	0.0624981	0.174347	0.197872	0	0	0	0.160579	0.144905	0	#NAME?	0.0022247	DOWN	probable beta-1,4-xylosyltransferase IRX9
107764693	NW_015794449.1	-	112111	115591	2582	8.58989	8.63672	10.005	18.8909	17.5814	16.664	85.5298	77.2159	83.3233	9.07721	17.7121	82.023	2.8114	2.4496e-225	UP	F-box/kelch-repeat protein SKIP11-like, transcript variant X1
107764714	NW_015884366.1	-	5333	8888	1598	0.983682	0.266139	1.28106	1.17226	0.527317	0.869867	8.81952	9.45023	8.89794	0.843628	0.856482	9.0559	3.0605	3.1434e-56	UP	IAA-amino acid hydrolase ILR1-like 2
107764755	NW_015884482.1	+	7710	10008	1820	0.153809	0.272622	0.1064	0.0514636	0.226114	0.122202	0.0103526	0	0	0.17761	0.13326	0.00345086	-6.0397	5.2542e-05	DOWN	aspartic proteinase nepenthesin-1-like
107764760	NW_015884502.1	+	2182	5959	2348	1.825	2.23392	1.59057	1.04714	0.943106	0.544652	0.112344	0.337106	0.497977	1.88316	0.844965	0.315809	-2.9471	7.4959e-21	DOWN	growth-regulating factor 1-like
107764771	NW_015884522.1	-	1410	4385	1605	0.965976	1.89901	1.34442	0.320966	0.622695	0.866073	0.0586969	0	0.091063	1.40314	0.603245	0.04992	-5.1822	2.4358e-13	DOWN	cytochrome b561 and DOMON domain-containing protein At3g25290-like
107764788	NW_015884553.1	-	8125	10928	1767	12.43	14.1202	16.3918	2.66361	2.9722	2.94739	2.01533	1.5914	1.47704	14.314	2.86107	1.69459	-3.4407	1.5659e-51	DOWN	probable pectate lyase 18
107764791	NW_015884560.1	-	1008	3465	1174	0.201759	0.26163	0.188512	0.418854	0.500764	0.773564	5.34437	12.1891	13.0185	0.2173	0.564394	10.184	5.1823	4.619e-10	UP	NAC domain-containing protein 90-like
107764804	NW_015884601.1	+	300	3184	1038	2.17821	2.82252	2.45192	0.789555	1.96343	1.6427	0.235975	0.321073	0.341956	2.48422	1.46523	0.299668	-3.4172	5.684e-19	DOWN	phosphoinositide phosphatase SAC7-like
107764809	NW_015884615.1	-	820	9030	630	4.30664	3.48783	3.02987	6.16992	3.51494	3.88331	1.52528	0.628195	1.09369	3.60811	4.52272	1.08239	-2.1028	2.6644e-09	DOWN	vacuolar protein sorting-associated protein 53 A-like
107764812	NW_015884621.1	-	544	1929	343	4.83398	4.40858	3.7907	3.27687	3.31371	1.0807	0.659185	1.51819	0.791349	4.34442	2.55709	0.989576	-2.4994	2.9196e-08	DOWN	uncharacterized LOC107764812
107764824	NW_015884664.1	-	23245	27277	1528	6.44023	8.1953	6.37287	3.75452	3.95009	4.35451	1.09746	1.24051	0.751551	7.0028	4.01971	1.02984	-3.1282	2.6573e-35	DOWN	uncharacterized GPI-anchored protein At4g28100-like
107764836	NW_015884671.1	-	4	1140	1137	1.6666	1.24682	1.2652	1.95648	1.58565	2.00499	0.265143	0.219838	0.220364	1.39287	1.84904	0.235115	-2.9322	2.059e-10	DOWN	uncharacterized LOC107764836
107764850	NW_015884728.1	+	25	979	716	0.721783	1.15496	0.88865	1.11193	1.06741	1.26839	0.0526305	0.52365	0.204129	0.921798	1.14924	0.260136	-2.1891	0.00089886	DOWN	uncharacterized LOC107764850
107764853	NW_015884739.1	-	12750	14390	1179	11.7985	10.0401	10.8169	7.58685	8.37716	8.96044	3.38799	4.31079	2.55016	10.8852	8.30815	3.41632	-2.0353	1.5578e-36	DOWN	probable membrane-associated kinase regulator 6
107764861	NW_015884750.1	-	28629	30901	1000	2.28252	2.78801	2.76641	1.19421	2.23401	1.55685	0.357992	0.54157	0.647263	2.61231	1.66169	0.515608	-2.7076	2.3221e-14	DOWN	uncharacterized LOC107764861
107764900	NW_015884840.1	-	880	5707	2077	1.11969	1.2627	1.11882	0.676436	1.09446	0.642487	0.181432	0.0401148	0.15079	1.16707	0.804462	0.124112	-3.5987	6.1869e-19	DOWN	protein Brevis radix-like 2
107764904	NW_015884847.1	+	70	1352	521	3.80241	3.58263	4.61953	13.8428	14.4059	14.3363	32.0418	28.146	32.2609	4.00152	14.195	30.8162	2.5807	2.0039e-48	UP	amino acid permease 6-like
107764913	NW_015884873.1	-	2634	3244	611	3.13659	4.52436	3.93907	6.89832	5.61277	7.06778	25.1326	23.966	23.1348	3.86667	6.52629	24.0778	2.2751	8.5437e-38	UP	serine/threonine-protein kinase HT1-like
107764934	NW_015884906.1	+	1163	3212	1550	0.0555696	0.152434	0.178478	0.0906424	0.0758577	0.0478296	0	0	0.0404118	0.128827	0.0714432	0.0134706	-3.6353	0.016839	DOWN	glutathione S-transferase U10-like
107764952	NW_015884965.1	+	917	4050	1568	0.0137329	0.617803	0.758645	0	0.0249956	0	0.0480656	0.0132842	0.013316	0.463394	0.00833188	0.0248886	-4.5706	0.011569	DOWN	proline dehydrogenase 2, mitochondrial-like
107764954	NW_015884970.1	-	58	5236	1161	0.0556414	0.0407015	0.0238278	0.403376	0.438855	0.303312	0.795214	0.466469	0.287744	0.0400569	0.381848	0.516476	3.3246	0.00061807	UP	auxin-induced protein PCNT115-like
107764959	NW_015884985.1	+	1567	5293	903	2.62309	2.04089	1.74624	2.20416	1.3021	2.03196	0.730299	0.461343	0.716792	2.13674	1.84607	0.636144	-2.1154	2.7971e-08	DOWN	serine/threonine-protein phosphatase 4 regulatory subunit 3
107764976	NW_015885030.1	-	3146	4686	482	1.11687	0.931363	0.344366	0.631551	0.325254	0.69214	0.0390907	0.302505	0.346547	0.797532	0.549648	0.229381	-2.1726	0.0099307	DOWN	uncharacterized LOC107764976
107764995	NW_015885079.1	+	162	802	531	2.59534	4.04911	5.57449	13.4498	10.0382	9.98251	132.495	164.872	138.371	4.07298	11.1568	145.246	4.7948	7.2469e-90	UP	uncharacterized LOC107764995
107764996	NW_015885082.1	+	684	6970	3634	0.106659	0.136536	0.0761257	0.0837665	0.0323554	0.0306009	0.0414787	0.0114637	0.00574558	0.10644	0.0489076	0.0195627	-2.8022	0.0030929	DOWN	uncharacterized LOC107764996
107765015	NW_015885118.1	+	45532	47353	1040	0	0.045437	0.0266001	0.247669	0.339171	0.213853	0.724681	2.0429	1.56596	0.0240123	0.266898	1.44451	5.5497	2.6324e-07	UP	probable xyloglucan endotransglucosylase/hydrolase protein 23
107765046	NW_015885146.1	-	24168	30054	1911	0.0225479	0.0618514	0.0144838	0.35553	0.554039	0.465775	2.69308	1.36319	1.71627	0.032961	0.458448	1.92418	5.5036	1.0322e-11	UP	uncharacterized transporter C5D6.04-like, transcript variant X2
107765057	NW_015885152.1	+	99390	104528	1870	22.5926	20.2411	17.7523	8.07663	8.04822	8.38489	4.74569	4.70059	5.23661	20.1953	8.16991	4.8943	-2.4114	2.7815e-35	DOWN	uncharacterized protein At3g49140-like
107765076	NW_015885161.1	-	279743	282390	506	4.8088	6.67726	5.02983	22.0277	19.7128	20.6584	35.3747	32.9734	37.1786	5.5053	20.7996	35.1756	2.3107	1.8138e-44	UP	costars family protein-like
107765079	NW_015885165.1	-	93776	95046	960	2722.36	2598.5	2466.91	982.958	1048.15	1010.06	246.591	472.225	354.081	2595.92	1013.72	357.632	-3.2256	7.697e-182	DOWN	chlorophyll a-b binding protein 13, chloroplastic-like
107765107	NW_015885230.1	+	51028	52078	1051	0	0	0	0	0	0.0176346	0.143419	0.17837	0.238395	0	0.0058782	0.186728	Inf	0.01379	UP	zinc-finger homeodomain protein 9-like
107765124	NW_015885250.1	+	97924	100801	1041	15.9482	15.0706	13.1012	8.97499	7.56755	7.95839	4.21721	3.32153	4.37245	14.7067	8.16698	3.9704	-2.2555	2.1077e-42	DOWN	probable plastid-lipid-associated protein 11
107765126	NW_015885252.1	+	48962	49983	1022	0	0	0.108274	0.458238	0.977911	0.94302	10.8036	8.86583	5.39352	0.0360914	0.793056	8.3543	7.506	3.5028e-19	UP	21 kDa seed protein-like
107765127	NW_015885252.1	-	118661	120978	873	0.320655	1.08258	1.14079	0.375514	0.179579	0.467065	12.4748	18.4198	18.8704	0.848006	0.340719	16.5883	3.9281	5.1178e-24	UP	GEM-like protein 4
107765134	NW_015885252.1	+	117027	117884	858	0.301164	0.605826	0.77382	1.03707	0.433957	0.691244	22.7286	17.6493	21.4148	0.56027	0.720757	20.5976	4.8391	2.7903e-71	UP	miraculin-like
107765136	NW_015885253.1	+	21052	22982	821	0.26228	0.489236	0.60652	0	0	0	0	0	0	0.452679	0	0	#NAME?	2.4689e-06	DOWN	probable NAD(P)H dehydrogenase (quinone) FQR1-like 1
107765150	NW_015885262.1	+	11920	12619	700	0	0	0	0.869735	1.28777	0.926698	0.565251	1.13075	1.28259	0	1.02807	0.992865	Inf	1.0688e-07	UP	monothiol glutaredoxin-S1-like
107765153	NW_015885262.1	-	55771	56406	636	0.0338572	0	0	0.368175	0	0.320556	5.18443	3.20959	4.07084	0.0112857	0.229577	4.15495	8.1458	3.2535e-24	UP	monothiol glutaredoxin-S6-like
107765155	NW_015885262.1	-	102546	103857	587	0	0	0	0	0	0	0.641966	1.41939	0.604686	0	0	0.888682	Inf	8.996e-06	UP	uncharacterized LOC107765155
107765166	NW_015885274.1	-	23862	25423	1105	1.63691	2.56585	2.27822	12.8841	10.6939	11.2042	20.6662	21.4705	24.4696	2.16033	11.5941	22.2021	2.997	3.3329e-82	UP	BURP domain protein USPL1-like
107765176	NW_015885307.1	-	20778	21705	928	0.580097	0.789271	1.19242	1.33733	0.865797	0.878766	7.77627	9.15785	7.89729	0.853928	1.0273	8.27713	2.9155	4.2268e-31	UP	uncharacterized LOC107765176
107765179	NW_015885308.1	+	25770	30699	2162	0.0995985	0.174855	0.217525	0.823133	0.679807	0.848688	3.51212	3.00594	3.24491	0.163993	0.783876	3.25432	3.9492	8.2934e-41	UP	endochitinase A-like
107765187	NW_015885313.1	+	54561	56602	1807	0.0714993	0.0261508	0.0612376	0.0907093	0.0325344	0.297446	1.59534	2.28238	3.37399	0.0529625	0.14023	2.41724	5.1424	1.8567e-11	UP	glucan endo-1,3-beta-glucosidase, acidic-like
107765190	NW_015794510.1	-	34034	36170	933	0	0	0.316522	0.589418	0.291482	0.869442	16.4919	24.4998	26.4935	0.105507	0.583447	22.4951	7.3822	2.7755e-40	UP	somatic embryogenesis receptor kinase 2-like, transcript variant X1
107765199	NW_015885321.1	-	7267	11551	2313	3.93968	2.82055	4.64259	0.678577	1.19512	1.09825	0.383028	0.702729	0.234803	3.80094	0.990649	0.440187	-3.4712	2.7604e-16	DOWN	probable methyltransferase PMT15, transcript variant X2
107765213	NW_015794511.1	-	41905	43824	1172	0.0918652	0.181438	0.0708125	0.0599385	0.0668825	0	0	0	0	0.114705	0.0422737	0	#NAME?	0.010465	DOWN	uncharacterized LOC107765213
107765236	NW_015885360.1	-	48300	50293	1869	0.046085	0.0379249	0.103611	0.150343	0.220186	0.148748	0.373003	0.378923	0.379829	0.0625402	0.173092	0.377252	2.2316	0.0027578	UP	pentatricopeptide repeat-containing protein At3g50420-like
107765239	NW_015885360.1	+	85812	87987	1536	0.364494	0.59991	0.540314	0.137203	0.0765491	0.0241328	0	0.0813657	0.0135934	0.501573	0.0792949	0.031653	-4.347	2.0791e-08	DOWN	PF00067:Cytochrome P450
107765250	NW_015794511.1	+	40217	40932	537	1.56386	1.80394	3.60612	1.35176	1.05829	1.06993	0.245609	0.387889	0.349935	2.32464	1.15999	0.327811	-3.1882	0.00012041	DOWN	uncharacterized LOC107765250
107765257	NW_015885382.1	+	3148	6237	393	0.438335	0.721442	0.422352	0.178748	0.299184	0.518763	0.0479433	0	0.0531284	0.527376	0.332232	0.0336905	-4.3367	0.006315	DOWN	uncharacterized LOC107765257
107765265	NW_015885395.1	+	21061	27527	772	3.83621	2.39652	3.0578	2.98409	2.67573	3.35009	1.02907	1.02929	0.868846	3.09684	3.00331	0.975734	-2.0315	3.8052e-09	DOWN	ADP-ribosylation factor GTPase-activating protein AGD4-like, transcript variant X2
107765269	NW_015885397.1	-	1023	1496	302	1.35474	3.12943	1.74045	1.7058	2.01157	3.92773	0.748677	0.827667	0.414823	2.07488	2.54837	0.663722	-2.005	0.0028795	DOWN	uncharacterized LOC107765269
107765303	NW_015885424.1	-	53851	58889	2128	3.50117	2.79796	3.35401	0.363123	0.42361	0.330964	0.0531251	0.107672	0.00981177	3.21771	0.372566	0.0568696	-6.1813	2.9659e-82	DOWN	receptor-like cytosolic serine/threonine-protein kinase RBK1
107765308	NW_015794520.1	+	69656	70289	484	0.17796	0	0.0571572	0.0483801	0.0809776	0.34464	0.739654	0.731619	1.46674	0.0783725	0.157999	0.979337	3.2666	0.0028177	UP	uncharacterized LOC107765308
107765316	NW_015885448.1	-	32917	34832	977	3.61458	4.2321	5.23833	2.30085	1.98573	2.6179	0.231423	0.916759	0.384678	4.36167	2.30149	0.510953	-3.4561	1.6348e-24	DOWN	prostatic spermine-binding protein-like
107765326	NW_015885452.1	-	6337	9867	1271	0.033964	0.167701	0.0872683	0.203135	0.463641	0.438501	0.549797	0.788503	1.33378	0.0963112	0.368426	0.890694	2.8427	0.0002217	UP	E3 ubiquitin-protein ligase RNF170-like, transcript variant X2
107765337	NW_015885456.1	-	11003	11743	553	2.49209	7.26334	5.10259	7.32543	1.52378	2.44662	0.204431	0.263666	0.264297	4.95267	3.76528	0.244131	-4.7056	8.3153e-07	DOWN	uncharacterized LOC107765337
107765343	NW_015885461.1	+	55871	56725	855	0.931846	1.32644	0.679468	0.903774	1.00848	0.867086	0.37463	0.292345	0.0244204	0.979252	0.926446	0.230465	-2.4449	5.2785e-05	DOWN	sucrose transport protein SUC4-like
107765369	NW_015794537.1	-	112264	113822	1559	0.0414366	0.136398	0.124213	0.240318	0.13827	0.213991	4.82222	5.11722	4.56696	0.100683	0.197526	4.83547	5.2252	5.678e-56	UP	phosphatidylinositol N-acetylglucosaminyltransferase subunit A-like
107765374	NW_015885486.1	-	82236	86228	1824	0.0472219	0	0	0.102702	0.139669	0.294674	0.671442	0.491049	0.515118	0.0157406	0.179015	0.559203	4.7728	3.3843e-08	UP	PF01554:MatE
107765387	NW_015885490.1	-	42336	64966	1154	1.54669	1.52078	0.903211	0.917416	1.07854	0.985482	0.456982	0.349751	0.389542	1.32356	0.993813	0.398758	-2.0974	1.909e-06	DOWN	uncharacterized LOC107765387, transcript variant X2
107765394	NW_015885498.1	+	3197	5916	1622	0.584131	0.538969	1.02333	4.99502	4.11987	3.08519	5.59908	5.70182	6.01153	0.715477	4.06669	5.77081	2.6491	1.3649e-32	UP	metacaspase-1-like
107765397	NW_015885502.1	-	22715	27555	3357	4.65045	5.25049	5.73553	8.0913	8.13167	6.17247	0.903639	0.955544	1.25637	5.21216	7.46515	1.03852	-2.6932	2.8753e-65	DOWN	receptor protein kinase CLAVATA1-like
107765420	NW_015885526.1	-	135546	137422	1877	0.0114721	0	0	0.0124752	0	0	0.160611	0.0887783	0.255848	0.00382405	0.0041584	0.168413	5.0777	0.0031287	UP	-
107765424	NW_015885532.1	-	86040	89252	1330	37.1084	40.9302	42.6609	5.19376	5.42221	4.79375	2.0825	2.23958	3.45374	40.2331	5.13657	2.59194	-4.3235	2.8174e-275	DOWN	expansin-A3-like
107765436	NW_015885547.1	+	2044	4442	2313	2.52291	1.20537	2.18873	5.47688	4.70216	4.327	19.0779	14.1115	17.3228	1.97234	4.83535	16.8374	2.7278	1.0102e-26	UP	protein NUCLEAR FUSION DEFECTIVE 4-like
107765447	NW_015885561.1	+	3881	8123	2411	0.241143	0.244994	0.172112	0.0582728	0.154432	0.130683	0.0781489	0.0172788	0.00866008	0.219416	0.114463	0.0346959	-3.0188	0.00024072	DOWN	mitogen-activated protein kinase kinase kinase YODA-like
107765453	NW_015885567.1	-	556	2946	917	0.610538	0.566847	0.422352	0.408566	0.470147	0.768038	0.0410942	0.18172	0.227693	0.533246	0.548917	0.150169	-2.2001	0.003859	DOWN	uncharacterized LOC107765453
107765473	NW_015885587.1	-	55518	58543	2272	0	0	0	0.103063	0.00862525	0.0244727	0.149274	0.412558	0.284887	0	0.045387	0.28224	Inf	5.2376e-07	UP	protein DETOXIFICATION 33-like
107765492	NW_015885592.1	-	16464	20324	2506	0.873096	1.06213	1.51183	0.846235	0.639113	0.579952	7.65626	10.2174	8.32785	1.14902	0.688433	8.73385	2.5639	9.5635e-25	UP	ankyrin repeat-containing protein At5g02620-like, transcript variant X2
107765497	NW_015885602.1	-	105184	111452	3112	0.232525	0.21648	0.217257	0.559347	0.397574	0.515506	4.32817	4.08277	3.16335	0.222087	0.490809	3.85809	3.7551	4.4822e-33	UP	uncharacterized LOC107765497, transcript variant X2
107765510	NW_015885608.1	-	624	6684	1772	0.105555	0.144775	0.322069	0.172176	0.0360231	0.0908528	0.0577258	0.0127632	0	0.1908	0.099684	0.0234964	-3.3709	0.0043007	DOWN	beta-fructofuranosidase, insoluble isoenzyme CWINV3-like, transcript variant X1
107765512	NW_015885611.1	-	22046	24188	942	123.37	124.256	120.847	61.4234	70.7723	74.5687	8.28075	14.196	12.7449	122.824	68.9215	11.7405	-3.7533	0	DOWN	rhodanese-like domain-containing protein 14, chloroplastic
107765523	NW_015885614.1	+	59246	64162	4839	0.863286	0.761696	0.657443	0.517774	0.409021	0.601329	0.0233623	0.0172181	0.0604076	0.760808	0.509375	0.0336627	-4.8711	8.568e-39	DOWN	uncharacterized LOC107765523
107765532	NW_015885618.1	-	45328	50598	2177	0.210183	0.0345933	0.162015	0.159992	0.516454	0.506541	4.20237	3.28354	3.87222	0.135597	0.394329	3.78604	4.4364	2.1226e-49	UP	beta-glucosidase BoGH3B-like, transcript variant X3
107765542	NW_015885625.1	-	36546	38012	586	3.96858	6.37048	4.43758	12.2674	11.2028	10.6902	51.3806	34.8345	41.0463	4.92555	11.3868	42.4205	2.7428	5.208e-17	UP	glutamate dehydrogenase A-like
107765548	NW_015885633.1	-	28762	29756	684	1.44814	1.07082	0.606668	1.23242	0.372449	1.02966	0.385649	0.213169	0.213679	1.04188	0.878178	0.270832	-2.3098	0.00028238	DOWN	uncharacterized LOC107765548
107765551	NW_015885638.1	-	52529	56441	3483	0	0	0	0	0.00562635	0	0.308348	0.568135	0.64143	0	0.00187545	0.505971	Inf	2.0169e-14	UP	probable LRR receptor-like serine/threonine-protein kinase At1g74360
107765562	NW_015885640.1	+	62410	66557	1277	0	0	0	0.0916835	0.0153458	0.0145137	7.61341	7.58479	8.78016	0	0.0405143	7.99278	Inf	2.3145e-98	UP	transcription factor JUNGBRUNNEN 1-like
107765585	NW_015885671.1	-	21824	24755	2895	4.9257	6.2048	6.50975	0.987127	1.02926	1.09513	1.60812	2.0297	1.37801	5.88008	1.03717	1.67195	-2.1767	1.9963e-25	DOWN	subtilisin-like protease SBT1.7, transcript variant X1
107765599	NW_015794590.1	-	2673	5775	712	2.75214	4.74535	3.57457	10.0307	9.19277	7.36673	18.6565	25.3934	23.3721	3.69069	8.86341	22.474	2.2419	1.227e-20	UP	multiprotein-bridging factor 1b
107765626	NW_015885715.1	-	72680	73313	528	0.0407826	0.178994	0.157182	0.532181	0.742294	0.175511	0.749386	1.14405	0.869977	0.125653	0.483329	0.921138	2.5136	0.008261	UP	uncharacterized LOC107765626
107765628	NW_015885721.1	+	56504	59557	1212	0.6929	0.370394	3.94875	0.0966005	0	0.152921	124.523	97.9611	93.3029	1.67068	0.0831737	105.262	5.622	2.8547e-60	UP	alpha-farnesene synthase-like
107765641	NW_015885731.1	+	41139	43824	1235	4.51587	3.50104	6.09281	5.74497	5.90277	5.59771	41.5433	37.409	35.3175	4.70324	5.74848	38.0899	2.6549	3.5355e-61	UP	F-box protein PP2-B10-like
107765667	NW_015885760.1	+	72433	73782	787	1.09445	0.810591	0.421815	0.0297534	0.174302	0.164851	0.0239412	0	0.159183	0.775617	0.122969	0.0610412	-4.0497	3.7354e-06	DOWN	phylloplanin-like
107765700	NW_015787950.1	+	44658	46121	956	0	0	0.0578746	0.0244937	0.081994	0.019387	0.591267	0.196095	0.174723	0.0192915	0.0419582	0.320695	3.7084	0.014463	UP	probable glutathione S-transferase
107765723	NW_015885795.1	+	84264	86223	1506	24.7503	24.1606	22.4288	5.0377	4.28106	3.98739	1.70151	2.35128	2.17668	23.7799	4.43538	2.07649	-3.8836	5.0282e-192	DOWN	zinc finger protein CONSTANS-LIKE 2-like
107765730	NW_015885804.1	+	23350	24396	1047	0.143966	0.157966	0.449178	0.357837	0.0935844	0.017702	2.12352	3.16324	2.87167	0.25037	0.156374	2.71947	3.0807	5.0421e-14	UP	21 kDa protein-like
107765742	NW_015885805.1	+	162415	163327	913	0.660383	1.91502	3.36332	0	0.0429279	0.0812003	0	0.0228145	0	1.97957	0.0413761	0.00760483	-8.3774	5.4762e-06	DOWN	miraculin-like
107765748	NW_015885813.1	+	44384	45352	969	1.46666	0.975324	1.94134	8.48194	6.77487	8.56885	6.20279	9.69469	8.20956	1.46111	7.94189	8.03568	2.0951	3.5444e-10	UP	ethylene-responsive transcription factor 1B-like
107765752	NW_015794627.1	-	37762	40106	1026	4.89009	3.73061	4.93423	1.66605	2.0628	1.40902	0.863119	0.69026	0.712262	4.51831	1.71262	0.755214	-2.9451	2.5071e-26	DOWN	xanthoxin dehydrogenase-like
107765753	NW_015885818.1	+	97436	98403	710	0.121314	0	0.11689	0.0329802	0.165605	0.0261042	0.504215	0.498737	1.17631	0.0794014	0.0748964	0.72642	2.8224	0.0036844	UP	probable calcium-binding protein CML44
107765773	NW_015885852.1	-	14709	17455	1952	0.0330941	0.193666	0.269271	0.0719753	0.381491	0.132928	17.307	17.8097	17.6491	0.165344	0.195465	17.5886	6.3746	1.0785e-233	UP	fatty acyl-CoA reductase 2-like
107765795	NW_015885864.1	+	30008	31502	828	438.7	448.746	460.567	96.6332	103.142	113.286	28.1033	63.3442	46.6509	449.338	104.354	46.0328	-3.6527	0	DOWN	ribulose bisphosphate carboxylase small chain S41, chloroplastic-like
107765798	NW_015885869.1	-	155054	158275	1859	2.94214	1.96999	3.43755	1.23441	1.2966	1.44563	0.435822	0.392166	0.527883	2.78323	1.32555	0.451957	-2.9881	1.2735e-11	DOWN	protein NRT1/ PTR FAMILY 2.11-like
107765805	NW_015885885.1	-	80593	87076	1055	0	0.179675	0.368153	0.333878	0.298047	0.440446	2.81193	3.564	3.07634	0.182609	0.357457	3.15076	3.753	4.6461e-20	UP	peroxisomal membrane protein PMP22-like, transcript variant X2
107765809	NW_015885889.1	-	3736	5193	773	0.41785	0.152828	0.0357879	0	0.0507026	0	0	0	0	0.202155	0.0169009	0	#NAME?	0.014402	DOWN	protein GAST1-like
107765815	NW_015885893.1	-	17623	20753	749	0	0.094635	0.110804	0.437681	0.2878	0.19796	1.50935	0.973347	0.864169	0.0684797	0.307814	1.11562	3.6711	6.6338e-06	UP	uncharacterized LOC107765815
107765829	NW_015885918.1	-	63558	69025	3250	0	0	0	0.0144098	0	0.00570276	0.0405821	0.134591	0.0321222	0	0.00670419	0.0690986	Inf	0.010906	UP	formin-like protein 3
107765830	NW_015885918.1	+	9162	10465	579	0.632236	0.367262	0.621128	1.5368	1.38767	0.736237	6.28057	7.77063	7.93347	0.540209	1.22023	7.32822	3.3957	1.1565e-21	UP	uncharacterized LOC107765830
107765836	NW_015885927.1	+	6169	11100	3172	0.875271	0.67992	0.746333	1.18764	1.5931	1.66006	4.55454	3.53654	4.60399	0.767174	1.48027	4.23169	2.0974	3.364e-23	UP	uncharacterized LOC107765836, transcript variant X1
107765837	NW_015885927.1	+	18363	19887	876	1245.34	1295.37	1152.07	494.568	515.439	495.424	161.144	230.386	191.752	1230.93	501.811	194.427	-3.0279	4.1001e-164	DOWN	photosystem I reaction center subunit III, chloroplastic-like
107765861	NW_015885955.1	-	304661	305328	668	0.0322353	0	0.0414133	0.210323	0.0586724	0.0277455	3.24371	3.33648	4.00085	0.0245495	0.0989136	3.52701	6.8015	3.7864e-22	UP	uncharacterized LOC107765861
107765862	NW_015885955.1	-	433525	435773	1542	20.9327	20.0724	18.3351	55.761	46.7039	45.2532	218.781	218.414	218.408	19.7801	49.2393	218.534	3.1003	4.2798e-291	UP	NAC domain-containing protein 72-like
107765866	NW_015794667.1	+	3208	3949	742	0.232164	0	0	0	0.0264105	0	0.964939	0.477228	0.816043	0.077388	0.00880349	0.752737	2.9029	0.0028399	UP	uncharacterized LOC107765866
107765873	NW_015885963.1	-	137973	140027	1413	1.61537	1.15377	1.56626	6.463	6.24095	5.74514	8.25408	7.94562	8.31927	1.44513	6.1497	8.17299	2.1344	3.2587e-28	UP	1-aminocyclopropane-1-carboxylate oxidase homolog 1-like
107765876	NW_015885963.1	+	134420	136956	1018	0.126915	0.626655	0.217399	1.33411	1.48226	0.764663	2.60971	2.68043	2.93297	0.323656	1.19368	2.74104	2.7185	1.314e-11	UP	transcription factor bHLH104-like
107765893	NW_015885985.1	-	31152	33894	2743	1.6093	1.27482	3.08611	2.45855	2.93627	3.39193	11.6842	10.0997	10.8089	1.99008	2.92891	10.8643	2.0871	2.8752e-27	UP	transcription factor bHLH13-like
107765896	NW_015885988.1	-	5932	7406	1475	0.36497	0.576664	0.356351	0.254004	0.425146	0.351831	0.0255481	0.197705	0.113244	0.432662	0.34366	0.112166	-2.3141	0.00062715	DOWN	basic leucine zipper 43-like
107765901	NW_015794672.1	-	26050	30996	2767	13.6032	15.7799	15.2567	5.83072	6.08365	6.37001	1.35508	2.6197	1.57709	14.88	6.09479	1.85062	-3.3711	2.8716e-137	DOWN	microtubule-associated protein TORTIFOLIA1-like
107765907	NW_015885992.1	-	171981	172872	823	0	0	0	0	0	0	0.297621	1.26547	0.887947	0	0	0.817012	Inf	3.0125e-05	UP	uncharacterized LOC107765907
107765909	NW_015885995.1	+	16991	21253	2759	9.22628	9.89186	11.5317	2.24467	2.26279	2.79961	1.83354	1.54293	1.47839	10.2166	2.43569	1.61829	-3.0213	2.6034e-63	DOWN	proline-rich receptor-like protein kinase PERK12, transcript variant X1
107765917	NW_015885998.1	-	28620	30188	1569	1.2489	1.74682	1.79843	9.41712	7.68126	7.44194	37.131	37.5438	38.8046	1.59805	8.18011	37.8265	4.2015	3.3814e-231	UP	ethylene-responsive transcription factor 1B-like
107765920	NW_015886002.1	+	2970	4488	1272	11.85	10.792	12.9186	36.3573	25.8206	28.1652	106.562	110.027	114.115	11.8535	30.1144	110.235	2.8523	2.342e-202	UP	homeobox-leucine zipper protein ATHB-12-like
107765921	NW_015886003.1	-	34182	36023	1842	3.53042	4.05331	3.28905	2.13566	2.032	1.75077	0.255724	0.169622	0.782129	3.62426	1.97281	0.402492	-3.5437	1.7187e-46	DOWN	aspartic proteinase nepenthesin-2-like
107765945	NW_015886013.1	-	9648	10153	506	0.59578	0.466941	0.164016	1.43457	2.01388	1.53839	5.02694	5.72197	7.17989	0.408913	1.66228	5.97627	3.498	3.5828e-16	UP	uncharacterized LOC107765945
107765948	NW_015886015.1	-	6	8594	3625	0.0772225	0.143393	0.0457888	0.00645957	0.00540595	0.0409026	0.0103954	0.0344766	0.0230394	0.0888014	0.0175894	0.0226371	-2.3392	0.015557	DOWN	putative SWI/SNF-related matrix-associated actin-dependent regulator of chromatin subfamily A member 3-like 3
107765966	NW_015886029.1	-	64272	67203	996	1.85929	1.94521	1.30543	1.6457	1.00344	1.02346	0.264843	0.752878	0.503119	1.70331	1.2242	0.506947	-2.1157	1.396e-07	DOWN	uncharacterized LOC107765966
107765982	NW_015794692.1	-	2715	3519	805	11.1545	12.5033	14.8802	11.8389	12.3422	12.2025	2.90233	3.38966	4.69463	12.846	12.1279	3.66221	-2.1767	1.6852e-23	DOWN	uncharacterized LOC107765982
107765993	NW_015886073.1	+	16045	20570	1509	0.185508	0.18789	0.109996	0.139658	0.298689	0.171952	0.474476	1.546	0.844033	0.161132	0.203433	0.954837	2.1999	0.014089	UP	uncharacterized LOC107765993
107765994	NW_015886073.1	-	21243	25115	2332	1.3666	1.89464	1.04393	1.25514	1.22689	1.40674	0.193911	0.535925	0.581974	1.43505	1.29626	0.43727	-2.0839	5.0163e-06	DOWN	probable leucine-rich repeat receptor-like protein kinase At1g68400
107765997	NW_015886073.1	-	58882	63870	2090	0	0	0	0	0	0	0.153258	0.10963	0.0899115	0	0	0.1176	Inf	0.0040605	UP	rust resistance kinase Lr10-like
107765998	NW_015886074.1	-	2852	7738	994	37.1307	36.2252	39.2696	17.1733	20.1486	18.5153	8.32144	12.8247	10.2297	37.5418	18.6124	10.4586	-2.2087	9.549e-85	DOWN	peptidyl-prolyl cis-trans isomerase FKBP16-3, chloroplastic-like
107766003	NW_015886074.1	+	184	820	637	13.1498	14.3544	15.7646	0.514636	0.369166	0.785584	0.147894	0.686691	0.426111	14.4229	0.556462	0.420232	-5.4666	5.3785e-97	DOWN	heavy metal-associated isoprenylated plant protein 3-like
107766005	NW_015886078.1	+	18441	23870	1245	2.66355	3.11234	2.59976	3.31021	3.68321	3.61747	15.3306	15.9777	17.0893	2.79188	3.53696	16.1326	2.1652	3.7369e-44	UP	GDSL esterase/lipase At5g45920-like
107766020	NW_015886096.1	-	28316	31684	2828	0.0685286	0.108612	0.107604	0.0910804	0.0692948	0.0393224	0	0	0.00738311	0.0949148	0.0665659	0.00246104	-5.6495	0.000401	DOWN	G-type lectin S-receptor-like serine/threonine-protein kinase At1g11330
107766022	NW_015886098.1	+	62795	67633	1634	463.175	446.647	432.298	221.047	230.662	220.207	103.26	131.912	125.762	447.373	223.972	120.312	-2.2606	1.203e-194	DOWN	glutamine synthetase, chloroplastic
107766029	NW_015886113.1	-	10577	12911	1620	0.797526	0.539634	1.62228	0.693806	0.0725799	0.16017	0.139568	0.0771467	0.167551	0.986479	0.308852	0.128089	-3.3087	0.0010528	DOWN	acylsugar acyltransferase 3-like
107766030	NW_015886120.1	+	45587	47299	1713	0	0	0.0161495	0.0136696	0	0	0.362975	0.571507	0.402231	0.00538316	0.00455652	0.445571	6.0194	1.551e-07	UP	cytochrome P450 94B3-like
107766056	NW_015886162.1	-	41773	43462	491	0.0438558	0.0481206	0	0.190761	0.159646	0.226484	0.575612	1.14542	0.170097	0.0306588	0.192297	0.630375	3.9962	0.020855	UP	uncharacterized LOC107766056
107766061	NW_015886166.1	+	26056	28501	1794	4.58511	4.01689	4.91908	1.52713	1.94436	2.1592	0.976744	0.9753	0.989271	4.50703	1.8769	0.980438	-2.5654	4.2963e-35	DOWN	PF00067:Cytochrome P450
107766062	NW_015886166.1	-	30147	33586	3166	0	0	0.0185416	0	0.0328361	0.0186333	0.025257	0.188472	0.349857	0.00618053	0.0171565	0.187862	4.5655	0.014088	UP	subtilisin-like protease SBT1.3, transcript variant X2
107766079	NW_015886176.1	+	34527	36834	1989	17.6683	17.1651	17.33	34.2233	28.8086	28.6908	100.783	107.457	111.105	17.3878	30.5743	106.448	2.2486	1.3087e-153	UP	probable WRKY transcription factor 26
107766086	NW_015794728.1	-	4	1747	1010	0	0.0233933	0	0	0	0	0.205207	0.206234	0.248073	0.00779776	0	0.219838	4.4526	0.022317	UP	phenylalanine N-monooxygenase-like
107766098	NW_015886203.1	-	27217	30278	1015	3.07617	3.49171	3.67946	0.899726	1.08119	0.858223	0.167069	0.636175	0.884548	3.41578	0.94638	0.562598	-2.9719	7.1337e-21	DOWN	protein CHLORORESPIRATORY REDUCTION 6, chloroplastic-like
107766114	NW_015886224.1	-	7290	9106	1349	0	0	0	0	0	0	0.949767	1.62128	0.711975	0	0	1.09434	Inf	7.2615e-10	UP	cytochrome P450 82C4-like
107766116	NW_015886228.1	-	56121	66186	2584	1.04176	0.937316	1.12423	3.33057	4.2189	5.2903	5.11379	9.6439	10.768	1.03444	4.27992	8.50857	2.6726	1.0249e-06	UP	protein ZINC INDUCED FACILITATOR-LIKE 1-like, transcript variant X1
107766142	NW_015886249.1	+	30572	32760	1852	0	0	0	0.063218	0.0105813	0.0400302	0.162779	0.0899767	0.101466	0	0.0379432	0.118074	Inf	0.0077446	UP	PF07714:Protein tyrosine kinase
107766154	NW_015886268.1	+	9819	10574	756	0.313314	0.218771	0	1.57965	1.9441	2.329	1.66983	2.01133	1.9609	0.177361	1.95092	1.88069	3.0332	4.2746e-07	UP	uncharacterized LOC107766154
107766165	NW_015886280.1	+	99751	100709	959	0	0	0	0	0	0	4.91181	4.56123	3.3529	0	0	4.27531	Inf	8.81e-38	UP	ethylene-responsive transcription factor 14-like
107766192	NW_015886303.1	-	31994	34474	1637	1.52587	1.37116	1.41954	0.600776	0.203507	0.486842	0.425866	0.165415	0.510188	1.43886	0.430375	0.367157	-2.3383	7.0087e-11	DOWN	transcription factor DIVARICATA-like
107766196	NW_015886307.1	+	2164	4079	1497	1.17951	1.30999	1.55229	0.547467	0.824705	0.866652	0.0629316	0.542655	0.27895	1.34726	0.746275	0.294846	-2.5569	8.8559e-11	DOWN	adenylate isopentenyltransferase 5, chloroplastic-like
107766207	NW_015886312.1	-	4842	9022	1793	2.51984	2.1365	2.94299	1.23169	1.4709	1.59927	0.345209	0.19697	0.172761	2.53311	1.43395	0.238313	-3.7712	4.0247e-33	DOWN	protein EARLY FLOWERING 3-like, transcript variant X1
107766211	NW_015886315.1	+	47521	60398	3040	15.0237	14.2774	15.3881	13.4334	13.5564	15.2905	4.31996	3.70685	4.09347	14.8964	14.0934	4.04009	-2.2473	4.2368e-96	DOWN	potassium channel AKT2/3-like
107766219	NW_015794785.1	-	106788	126445	9384	0.803135	0.747792	0.480525	0.601369	0.66199	0.855201	0.138542	0.246386	0.220275	0.677151	0.706187	0.201735	-2.1153	3.3355e-08	DOWN	phragmoplast orienting kinesin 2-like
107766224	NW_015886322.1	-	45003	47723	782	0.0294975	0	0	0.0320767	0.161068	0.025389	1.44539	0.684809	1.02967	0.00983251	0.0728445	1.05329	6.365	1.2686e-07	UP	uncharacterized LOC107766224, transcript variant X2
107766250	NW_015886355.1	-	124120	127346	2706	0.00877116	0.00962412	0.101416	0.228914	0.167629	0.158539	0.767483	0.98421	0.688894	0.0399371	0.185027	0.813529	3.9945	1.3666e-13	UP	G-type lectin S-receptor-like serine/threonine-protein kinase CES101, transcript variant X1
107766258	NW_015886361.1	+	79357	81225	1775	0.109182	0.199667	0.374049	0.751949	0.6845	0.480317	1.5498	1.57249	2.50553	0.227633	0.638922	1.87594	2.6802	1.1306e-08	UP	receptor-like protein kinase 5
107766259	NW_015886365.1	+	24082	24603	522	0.247508	0.271577	0.105993	1.88404	2.13986	1.20719	28.9123	29.0098	31.1992	0.208359	1.7437	29.7071	6.7874	8.9779e-125	UP	uncharacterized LOC107766259
107766261	NW_015886365.1	+	16073	19298	1233	0	0	0	0.018991	0.0317868	0	0.183374	0.253402	0.118537	0	0.016926	0.185104	Inf	0.0062845	UP	GDSL esterase/lipase 6-like
107766286	NW_015886395.1	+	9142	29840	1406	0	0	0	0.0734618	0.0922192	0.0581458	0.679779	0.539119	0.622289	0	0.0746089	0.613729	Inf	1.1913e-08	UP	probable protein phosphatase 2C 75, transcript variant X2
107766311	NW_015886428.1	-	33745	35482	650	0.0995372	0.32765	0.341005	1.01024	1.44936	2.28462	47.8156	93.2037	76.6009	0.256064	1.58141	72.54	7.7845	7.0191e-26	UP	pathogenesis-related protein PR-4B, transcript variant X1
107766320	NW_015886440.1	+	48224	49695	1472	0.0438856	0.304971	0	0.365874	0.279571	0.176274	1.56161	2.6037	2.21277	0.116285	0.273906	2.12603	3.826	1.3087e-13	UP	probable galacturonosyltransferase-like 10
107766338	NW_015886455.1	+	19059	20301	725	0.118804	0.0977678	0	0.322979	0.0810893	0.383461	1.24745	2.15479	1.18077	0.0721906	0.26251	1.52767	4.0326	1.3707e-07	UP	uncharacterized LOC107766338
107766351	NW_015886467.1	+	26301	44069	3114	0.912776	0.88014	0.826191	2.58673	2.43541	2.98186	4.67715	5.19737	4.91478	0.873036	2.668	4.92977	2.132	4.4841e-35	UP	U-box domain-containing protein 44-like
107766389	NW_015886517.1	-	30353	36867	1028	4.13381	4.71519	4.92072	1.04127	1.50906	1.52775	0.776556	0.700345	1.06435	4.58991	1.35936	0.847085	-2.8041	9.4216e-23	DOWN	maf-like protein DDB_G0281937, transcript variant X4
107766427	NW_015886547.1	+	6757	7785	1029	0.146484	0	0.215075	0.500633	0.476107	0.702454	1.66627	2.1862	1.68415	0.12052	0.559731	1.84554	3.5742	2.2272e-11	UP	uncharacterized LOC107766427
107766440	NW_015886574.1	+	41815	43854	2040	0.981661	1.20452	0.98994	3.53535	3.37176	3.66137	9.87342	9.66943	9.50834	1.05871	3.52283	9.68373	2.8287	4.6077e-64	UP	reticuline oxidase-like protein
107766443	NW_015886580.1	+	17057	21649	2135	0.736264	0.343065	0.336893	2.92837	3.90096	3.80229	3.23883	2.69273	3.76515	0.472074	3.54387	3.23224	2.4053	1.2717e-16	UP	uncharacterized LOC107766443
107766460	NW_015886604.1	-	52825	53745	727	1.86601	1.55998	1.40794	68.1221	68.7093	60.7516	178.62	189.128	201.299	1.61131	65.861	189.682	6.5124	0	UP	uncharacterized LOC107766460
107766465	NW_015886608.1	-	33740	34475	636	0	0	0	0.14727	0.27731	0.116566	1.12576	0.753272	0.262635	0	0.180382	0.71389	Inf	0.00013105	UP	uncharacterized LOC107766465
107766472	NW_015886620.1	+	55798	57387	956	0	0.104545	0.0306018	0.0518052	0.0867105	0	1.25056	2.09679	1.80154	0.045049	0.0461719	1.7163	4.8898	2.1912e-12	UP	thiosulfate sulfurtransferase 18-like, transcript variant X2
107766489	NW_015886634.1	-	23818	24576	759	0.056741	0.124518	0.036448	0.185106	0.335646	0.439541	0.496488	0.905635	0.357619	0.0725689	0.320098	0.586581	2.6518	0.010694	UP	dirigent protein 11-like
107766502	NW_015886643.1	+	79532	83053	1985	148.161	157.201	135.449	224.935	234.182	237.338	32.254	52.0478	42.5162	146.937	232.151	42.2727	-2.1632	1.6524e-56	DOWN	inositol-3-phosphate synthase
107766508	NW_015886649.1	+	27714	29456	1743	2.11255	1.89777	1.79348	0.577674	0.82074	0.669903	0.0864794	0.107554	0.0958322	1.9346	0.689439	0.0966219	-4.6894	2.2316e-34	DOWN	protein BIG GRAIN 1-like E
107766518	NW_015886661.1	-	99383	103109	3629	0.919715	0.807323	0.815667	0.883986	0.631799	0.919293	0.119416	0.264029	0.080549	0.847568	0.811693	0.154665	-2.8165	1.165e-17	DOWN	probable LRR receptor-like serine/threonine-protein kinase At4g26540
107766530	NW_015794820.1	-	74973	77637	1630	0.369896	0.318895	0.271549	0.158022	0.0480898	0.238781	2.05756	2.09574	2.34413	0.320113	0.148298	2.16581	2.3912	5.5378e-12	UP	ABC transporter G family member 11-like
107766534	NW_015886676.1	+	17701	20532	1228	0.0175352	0.134683	0.20275	0.839008	0.686199	0.769733	0.889918	0.746338	1.00317	0.118323	0.76498	0.879807	2.5357	3.8301e-05	UP	uncharacterized LOC107766534
107766553	NW_015886688.1	+	48590	52439	2765	51.844	56.0644	53.3633	16.8432	13.9552	17.5117	10.0935	15.2504	15.1686	53.7573	16.1034	13.5042	-2.3593	1.1834e-164	DOWN	WD repeat-containing protein 44-like, transcript variant X1
107766567	NW_015886701.1	+	80742	81947	812	4424.81	4319.68	4590.7	2163.03	2312.08	2392.55	1008.1	1570.1	1348.01	4445.06	2289.22	1308.74	-2.1295	8.5487e-155	DOWN	ribulose bisphosphate carboxylase small chain, chloroplastic
107766578	NW_015886706.1	+	8552	12096	1594	0	0	0	0	0	0	0.508277	0.627241	1.0479	0	0	0.727806	Inf	5.3042e-11	UP	S-type anion channel SLAH4-like
107766579	NW_015886706.1	+	54620	58663	1211	0.0889067	0	0.022844	0.754106	0.67965	0.198961	0.793499	0.344007	0.327588	0.0372502	0.544239	0.488365	3.3429	0.0019968	UP	floral homeotic protein PMADS 1-like
107766588	NW_015886712.1	-	18280	20681	1259	2149.47	2104.42	2106.25	906.386	916.05	832.805	302.592	452.617	411.293	2120.05	885.08	388.834	-2.8128	7.4229e-302	DOWN	oxygen-evolving enhancer protein 1, chloroplastic-like, transcript variant X4
107766590	NW_015886712.1	+	16237	17430	1194	0.036069	0.0197883	0	0.0196114	0.0328251	0.201794	0.205144	0.244233	0.489635	0.0186191	0.0847434	0.313004	3.6928	0.0052137	UP	pentatricopeptide repeat-containing protein At1g20230-like
107766596	NW_015886717.1	+	16959	17456	498	7.65337	7.02174	6.66604	5.36028	5.43038	6.88511	38.7806	49.3553	43.5617	7.11372	5.89192	43.8992	2.2598	9.056e-35	UP	chaperone protein dnaJ 11, chloroplastic-like
107766597	NW_015886717.1	+	20892	21722	831	1.26971	0.966697	1.6645	0.958053	1.48566	0.602187	8.66129	10.5276	9.44726	1.3003	1.0153	9.54538	2.5121	4.2034e-26	UP	chaperone protein dnaJ 11, chloroplastic-like
107766613	NW_015886741.1	+	4578	6456	1070	0.160996	0.0220815	0.155126	0	0.0183146	0.103929	0	0	0	0.112734	0.0407478	0	#NAME?	0.018095	DOWN	probable disease resistance protein At1g58390
107766658	NW_015886799.1	+	5610	6101	492	0.481433	0.432205	0.0562278	0	0	0	0	0	0	0.323289	0	0	#NAME?	0.0036416	DOWN	U4/U6 small nuclear ribonucleoprotein Prp31-like
107766662	NW_015886812.1	+	8720	10208	1034	0.104126	0.0228503	0	0.294398	0.587518	0.233019	6.83331	7.31252	9.18776	0.0423254	0.371645	7.77787	7.1438	5.2113e-62	UP	nudix hydrolase 17, mitochondrial-like
107766668	NW_015886814.1	+	166205	168856	2562	0.453861	0.396554	0.30234	0.292471	0.168277	0.296601	0.0294172	0.0650417	0.0814967	0.384252	0.25245	0.0586519	-3.0824	1.7066e-07	DOWN	protein DETOXIFICATION 48-like
107766675	NW_015886821.1	+	22027	44016	2388	0	0	0	0	0	0.0310452	0.165693	0.0436131	0.0437174	0	0.0103484	0.0843413	Inf	0.013776	UP	potassium transporter 5-like
107766678	NW_015886829.1	-	80716	90320	3693	0.111328	0.0514334	0.180663	0.369558	0.474584	0.489196	0.466557	0.935207	0.698822	0.114475	0.444446	0.700195	2.2495	2.5019e-05	UP	FIP1[III]-like protein, transcript variant X2
107766701	NW_015886839.1	-	129295	133139	2952	1.53183	1.72082	2.36157	4.89419	4.08262	3.74195	25.1542	22.8688	22.6335	1.87141	4.23959	23.5522	3.2912	6.1303e-157	UP	uncharacterized LOC107766701
107766707	NW_015886851.1	-	29721	33699	1460	31.7394	34.9068	31.4347	30.3445	29.4888	31.5712	8.01418	8.94532	8.39468	32.6936	30.4682	8.45139	-2.3167	1.5267e-104	DOWN	1,4-dihydroxy-2-naphthoyl-CoA synthase, peroxisomal-like
107766714	NW_015886864.1	-	90170	94711	874	0	0	0	0	0	0.0212059	0.129348	0.214493	0.52557	0	0.00706864	0.289803	Inf	0.0036927	UP	PF03105:SPX domain
107766725	NW_015886884.1	+	39907	41705	1601	0.282447	0.487007	0.9158	6.46462	3.76998	3.27615	80.498	74.4844	89.2952	0.561751	4.50358	81.4259	6.8188	5.5217e-270	UP	NAC domain-containing protein 72-like
107766752	NW_015794841.1	+	15343	18777	2263	3.33037	2.87118	5.15874	2.72134	2.66714	2.3751	0.241454	0.0552266	0.119944	3.78676	2.58786	0.138875	-5.1294	7.2881e-16	DOWN	ABC transporter G family member 14-like
107766760	NW_015794846.1	-	404	10248	2017	3.99277	3.90077	3.38772	2.93715	3.61424	4.29121	1.09295	0.846816	1.33537	3.76042	3.6142	1.09171	-2.1516	2.9903e-26	DOWN	regulatory-associated protein of TOR 1-like
107766770	NW_015886926.1	-	33312	41018	1338	0.0804679	0	0	0	0	0	0.380214	0.700548	0.608594	0.0268226	0	0.563118	4.0116	1.8742e-05	UP	putative S-adenosyl-L-methionine-dependent methyltransferase MMAR_1057
107766775	NW_015886934.1	+	5846	9288	1297	0	0	0	0.0180539	0.0453275	0	6.50816	6.31152	7.74326	0	0.0211271	6.85431	Inf	1.3693e-86	UP	cationic peroxidase 1-like
107766777	NW_015794847.1	-	27124	27927	804	0	0	0.0688161	0.174746	0	0	0.843659	0.647687	0.831023	0.0229387	0.0582486	0.774123	4.7244	1.3049e-05	UP	LEAF RUST 10 DISEASE-RESISTANCE LOCUS RECEPTOR-LIKE PROTEIN KINASE-like 2.1
107766780	NW_015886943.1	-	1786	18256	1694	0.254229	0.376585	0.408265	0.165875	0.12725	0.0547048	0.0556131	0.147553	0.0616276	0.34636	0.115943	0.0882647	-2.3337	0.0012823	DOWN	protein trichome birefringence-like 41
107766787	NW_015886950.1	+	87224	90241	1814	12.5116	12.2695	11.6207	0.477613	0.259271	0.449556	0.103868	0.55117	0.218693	12.1339	0.39548	0.291244	-5.7454	5.5625e-210	DOWN	transcription factor bHLH63-like
107766788	NW_015886950.1	-	91979	96945	1900	0.543997	0.547157	0.422241	0.0985935	0.0515699	0.0975472	0.0793335	0.18637	0.0879134	0.504465	0.0825702	0.117872	-2.4622	1.0866e-05	DOWN	uncharacterized LOC107766788
107766789	NW_015886950.1	-	100365	103803	1170	0	0	0.0243308	0	0	0	1.77314	1.83198	2.84636	0.00811025	0	2.15049	7.6959	1.8729e-20	UP	uncharacterized LOC107766789, transcript variant X2
107766799	NW_015886958.1	+	18978	20896	1841	0.239125	0.104952	0.107523	0.0910115	0.272024	0.319019	0.0104618	0	0.046373	0.150533	0.227351	0.0189449	-3.3712	0.0047887	DOWN	uncharacterized LOC107766799, transcript variant X1
107766806	NW_015787974.1	-	1	1185	902	5.22813	4.81974	4.29376	5.19201	4.14961	3.59584	1.08622	0.738966	1.55091	4.78054	4.31248	1.12537	-2.4555	1.0848e-19	DOWN	uncharacterized LOC107766806
107766822	NW_015886973.1	+	5910	6671	516	0.676879	0.324932	0.16305	0.0460038	0.269501	0.182063	0	0	0	0.388287	0.165856	0	#NAME?	0.00086459	DOWN	uncharacterized LOC107766822, transcript variant X1
107766849	NW_015886984.1	+	80310	82137	1212	0.0710667	0.233933	0.547803	0	0	0	0	0	0	0.284268	0	0	#NAME?	0.0020244	DOWN	peroxidase 10-like
107766850	NW_015886984.1	+	13703	14542	714	0.120634	0.0330913	0.154981	0.393545	0.439139	0.259579	1.24028	0.904367	0.584858	0.102902	0.364088	0.909835	2.7839	0.00093815	UP	uncharacterized LOC107766850
107766861	NW_015886988.1	+	138628	143445	1562	1.2545	1.36136	1.23975	0.194883	0.38892	0.498353	0.0482502	0.413392	0.401014	1.2852	0.360719	0.287552	-2.5297	9.3062e-11	DOWN	WAT1-related protein At3g28050-like
107766870	NW_015886990.1	-	26293	28931	2540	0.0169553	0.0186041	0.0544568	0.0460944	0.100297	0.116749	0.311556	0.434634	0.345251	0.0300054	0.0877137	0.363813	3.2405	1.0959e-05	UP	AAA-ATPase At3g50940-like
107766873	NW_015886991.1	-	201310	203027	873	1.35662	2.16515	1.48936	4.64028	5.02822	5.83831	44.1582	73.2973	67.7565	1.67038	5.16893	61.7374	4.8422	8.6277e-24	UP	uncharacterized LOC107766873
107766907	NW_015887022.1	-	33718	38321	1323	0.341797	0.410753	0.460022	0.141593	0.207371	0.280181	4.9561	6.37641	4.40315	0.404191	0.209715	5.24522	3.3354	6.0305e-21	UP	GDSL esterase/lipase 2-like
107766916	NW_015887033.1	-	7135	12940	4507	0	0	0	0	0	0.0041463	0.0463666	0.0838776	0.116775	0	0.0013821	0.0823399	Inf	0.00024055	UP	putative late blight resistance protein homolog R1A-3, transcript variant X2
107766921	NW_015887034.1	-	92805	97145	1118	0.42373	0.380402	0.346419	8.14741	6.62568	5.58672	7.87037	9.91177	9.1511	0.383517	6.7866	8.97775	4.1828	2.6587e-58	UP	MATH domain and coiled-coil domain-containing protein At3g58250-like
107766923	NW_015887034.1	-	151435	154973	2078	0.0641824	0.0880299	0	0.610699	0.248243	0.207161	0.561601	0.372512	0.435637	0.0507374	0.355368	0.456583	2.8005	0.0018183	UP	MATH domain and coiled-coil domain-containing protein At3g58200-like, transcript variant X1
107766947	NW_015887040.1	-	46164	49372	691	6.10783	5.09473	5.52481	3.35482	3.99872	3.03088	0.354475	0.150721	0.574109	5.57579	3.46147	0.359768	-4.324	1.2935e-35	DOWN	uncharacterized LOC107766947
107766951	NW_015887040.1	-	98435	102709	2321	1.74418	1.21139	1.07271	0.474171	0.776771	0.766592	0.146123	0.367951	0.143934	1.34276	0.672511	0.219336	-2.9793	1.3085e-10	DOWN	probable leucine-rich repeat receptor-like protein kinase At1g68400
107766955	NW_015887042.1	-	86531	96870	3967	0.162842	0.172722	0.0697355	0.619782	1.08184	1.10727	0.598451	0.955631	0.642121	0.1351	0.936297	0.732068	2.0707	1.9085e-06	UP	homeobox-DDT domain protein RLT3-like
107766970	NW_015794896.1	-	14914	20140	3229	15.2536	15.9806	15.7058	6.96498	7.19745	8.67076	3.54538	4.22249	4.3271	15.6467	7.61106	4.03166	-2.322	1.4601e-105	DOWN	uncharacterized LOC107766970, transcript variant X2
107766981	NW_015887068.1	+	7775	9366	1477	3.46981	3.87122	4.53264	1.2683	0.623588	0.665065	0.829188	0.47949	0.537183	3.95789	0.852317	0.615287	-3.0474	3.3529e-33	DOWN	BURP domain protein USPL1-like
107766986	NW_015887074.1	-	16693	18613	1921	0	0	0	0	0	0	0.22559	0.965037	0.478238	0	0	0.556289	Inf	4.7126e-05	UP	E3 ubiquitin-protein ligase ATL31-like
107766996	NW_015887087.1	-	129235	144054	1162	0.16678	0.0406665	0.0476146	2.27711	2.20925	2.45631	3.08083	2.97566	2.87497	0.0850205	2.31422	2.97715	4.7588	6.6825e-25	UP	nuclear transcription factor Y subunit A-7-like
107767000	NW_015887092.1	-	3571	5442	953	2.50806	2.65279	2.06102	0.712553	0.637454	1.32247	0.612899	0.69942	0.394365	2.40729	0.890824	0.568895	-2.4444	2.0843e-11	DOWN	cytochrome P450 82C4-like
107767002	NW_015887100.1	-	11766	16657	3099	0.687153	1.39684	0.845626	0.401147	0.513447	0.4358	0.107595	0.202909	0.105204	0.97654	0.450131	0.138569	-3.1796	9.4053e-07	DOWN	filament-like plant protein 7, transcript variant X1
107767005	NW_015887108.1	+	2427	4958	1504	0.0715865	0.282773	0.459842	0.0778456	0.0390889	0.172524	0.0626387	0	0.0277652	0.2714	0.0964861	0.0301346	-3.5265	0.011667	DOWN	patellin-4-like
107767040	NW_015887128.1	-	129655	130939	790	0	0	0	0	0	0.0234607	41.7618	43.3994	37.8209	0	0.00782024	40.994	Inf	8.227e-257	UP	uncharacterized LOC107767040
107767052	NW_015887133.1	-	212331	212681	351	0.552133	1.61554	1.33986	0	0.279153	0.369623	13.5274	13.9458	8.50644	1.16917	0.216259	11.9932	2.9995	2.6969e-11	UP	uncharacterized LOC107767052
107767062	NW_015887147.1	+	19350	20958	1206	0	0	0	0	0	0	0.0624932	0.241803	0.207756	0	0	0.170684	Inf	0.011231	UP	lignin-forming anionic peroxidase-like
107767071	NW_015887157.1	+	83372	87784	1611	0.400991	0.571981	0.223236	0	0.0121642	0.218588	0	0	0	0.398736	0.0769174	0	#NAME?	1.0323e-09	DOWN	nuclear distribution protein PAC1-2-like
107767085	NW_015887170.1	+	3278	7177	2485	1.31712	1.88257	1.81458	4.73031	5.48862	5.69071	10.7439	11.6596	12.3764	1.67143	5.30321	11.5933	2.43	9.0246e-69	UP	ankyrin repeat-containing protein At5g02620-like
107767096	NW_015794915.1	+	15371	15817	447	3.56478	3.70001	3.28008	2.98593	1.05217	1.65852	0.0421515	0.419388	0.0467102	3.51496	1.89887	0.169417	-4.7362	2.587e-17	DOWN	auxin-responsive protein SAUR68-like
107767102	NW_015887177.1	+	35062	37462	2401	0.0358737	0.0393623	0.0921751	0.00975258	0.00816184	0	0	0	0	0.0558037	0.00597147	0	#NAME?	0.012532	DOWN	L-type lectin-domain containing receptor kinase S.6-like
107767129	NW_015887213.1	+	33341	35483	1817	1.51692	1.41737	1.30936	0.618583	0.722603	1.19344	8.08835	14.4443	8.80223	1.41455	0.844874	10.445	2.5195	1.5375e-06	UP	UDP-glycosyltransferase 86A1-like
107767133	NW_015887216.1	+	7	5118	3040	0.0820313	0.157515	0.105387	0.390266	0.354605	0.388331	0.780585	0.486024	0.686039	0.114978	0.377734	0.650883	2.1373	5.7502e-05	UP	pentatricopeptide repeat-containing protein At4g14850-like, transcript variant X4
107767156	NW_015887239.1	-	5511	8255	1476	14.0637	17.4323	16.1374	10.3595	7.64744	9.25443	2.9871	4.75581	3.31016	15.8778	9.08712	3.68436	-2.4714	2.5678e-47	DOWN	interactor of constitutive active ROPs 1-like
107767157	NW_015887239.1	+	46610	48050	578	4.65684	3.14757	3.82894	4.73991	6.50959	4.68159	0.488972	0.396411	0.144494	3.87778	5.31036	0.343292	-3.8585	2.9348e-19	DOWN	uncharacterized LOC107767157
107767164	NW_015887241.1	-	14253	15276	778	0.692832	0.577757	0.462848	0.0602727	0.0252208	0.238532	0.0242493	0.268077	0	0.577812	0.108009	0.0974422	-2.9287	0.00071988	DOWN	uncharacterized LOC107767164, transcript variant X2
107767168	NW_015887248.1	-	28284	30266	1983	0.0434356	0	0.0418518	0.0118083	0.148234	0.2617	0.655612	1.17646	1.1161	0.0284292	0.140581	0.982722	4.7438	1.362e-13	UP	uncharacterized LOC107767168
107767198	NW_015887273.1	-	39882	42432	1719	1.27771	1.60814	1.22308	1.08975	1.4706	1.74666	0.526121	0.411988	0.340096	1.36964	1.43567	0.426068	-2.0476	3.7101e-09	DOWN	uncharacterized LOC107767198
107767209	NW_015887284.1	-	12447	15690	918	7.83452	7.85	8.25703	41.6794	40.2818	34.9682	152.95	142.994	141.016	7.98052	38.9765	145.653	3.8256	8.613e-308	UP	probable phospholipid hydroperoxide glutathione peroxidase
107767215	NW_015887291.1	+	45561	47373	1120	0.211487	0.485202	1.1115	2.13252	1.85468	1.42314	3.86928	2.34333	3.18784	0.60273	1.80345	3.13348	2.0203	2.8714e-06	UP	homeobox-leucine zipper protein HAT22-like
107767219	NW_015887291.1	-	150391	155606	3178	0.603038	0.341992	1.03588	0.228412	0.123326	0.204119	0.029644	0.0720975	0.0919799	0.660303	0.185286	0.0645738	-3.7207	0.00011031	DOWN	endo-1,4-beta-xylanase A-like
107767229	NW_015887292.1	-	7646	17131	1316	0.46038	0.34442	0.564573	0.273072	0.418974	0.360233	0.0549321	0.0809703	0.101455	0.456457	0.35076	0.0791191	-2.8952	0.00080434	DOWN	uncharacterized LOC107767229, transcript variant X1
107767231	NW_015887294.1	-	1819	2383	565	795.014	930.578	811.169	313.815	302.62	316.521	116.452	208.96	147.043	845.587	310.985	157.485	-2.7895	1.4995e-74	DOWN	uncharacterized LOC107767231
107767236	NW_015887304.1	+	82931	86681	1816	10.7903	10.7077	9.88655	13.8613	18.5175	15.8396	2.80136	2.77575	2.81689	10.4615	16.0728	2.798	-2.2679	1.8061e-57	DOWN	zinc transporter 4, chloroplastic-like
107767248	NW_015887331.1	+	16640	17786	1147	0.638299	0.638573	0.554728	0.347054	0.375871	0.323173	0.180696	0.0181601	0.182035	0.610534	0.3487	0.126964	-2.6335	0.00010789	DOWN	ethylene-responsive transcription factor ERF039-like
107767265	NW_015887352.1	+	102507	105084	2578	4.22646	5.42564	7.56523	19.038	15.8719	16.1399	28.1456	34.7026	37.1586	5.73911	17.0166	33.3356	2.1747	4.1283e-25	UP	leucine-rich repeat receptor-like serine/threonine/tyrosine-protein kinase SOBIR1
107767292	NW_015787982.1	+	27126	29545	1093	0.039402	0.0216168	0.0253102	0.0214236	0.197221	0.152613	3.12017	3.58277	2.69351	0.0287764	0.123752	3.13215	6.3999	1.696e-30	UP	peroxidase 21-like
107767301	NW_015887392.1	-	48049	51178	1591	221.003	202.933	199.3	72.0581	75.3316	74.0194	20.8668	27.4542	24.4228	207.745	73.8031	24.2479	-3.4646	2.5209e-204	DOWN	glyceraldehyde-3-phosphate dehydrogenase B, chloroplastic-like
107767307	NW_015887395.1	-	1434	3099	390	253.153	231.365	229.186	207.501	260.634	244.458	74.2073	59.7116	63.0666	237.901	237.531	65.6618	-2.222	5.8238e-104	DOWN	superoxide dismutase [Fe], chloroplastic
107767308	NW_015887395.1	-	3302	8109	866	14.4715	14.6511	14.3431	11.5457	15.4329	16.351	4.56901	2.742	4.79793	14.4886	14.4432	4.03631	-2.2099	3.2336e-40	DOWN	uncharacterized LOC107767308
107767328	NW_015887413.1	+	46992	50733	1162	0.134462	0.168615	0.0740341	1.00265	0.821623	0.67787	0.638702	1.07771	0.689152	0.125704	0.834046	0.801856	2.3071	0.00078903	UP	thymidylate kinase-like, transcript variant X1
107767330	NW_015887416.1	-	6735	10703	1592	3.85488	3.97745	4.55275	8.6339	9.37977	8.97594	22.6527	23.3286	22.1779	4.12836	8.99653	22.7197	2.0963	5.7736e-64	UP	altered inheritance of mitochondria protein 32-like
107767336	NW_015887425.1	-	6115	6508	394	16.8877	18.0502	15.5172	9.21186	8.30616	7.00904	2.53454	4.0179	3.33859	16.8184	8.17569	3.29701	-2.7166	1.1398e-32	DOWN	uncharacterized LOC107767336
107767338	NW_015887426.1	+	14376	15619	1244	0.363503	0.0379859	0.689378	2.18348	0.929419	1.56436	6.75515	7.76925	8.89558	0.363622	1.55909	7.80666	4.0614	2.7449e-50	UP	probable carboxylesterase 6
107767369	NW_015887456.1	-	12406	13353	806	0	0	0	0.0581041	0.0486267	0.04599	0.748058	0.387648	1.21754	0	0.0509069	0.784414	Inf	3.9508e-06	UP	uncharacterized LOC107767369
107767376	NW_015887464.1	-	99790	100722	933	0.161557	0.12662	0.148253	0.0250975	0.399073	0.417163	1.555	1.60743	1.25321	0.145477	0.280445	1.47188	2.9746	4.762e-07	UP	uncharacterized LOC107767376
107767389	NW_015887471.1	-	23977	25071	806	0.133747	0.0293506	0.446749	0.290881	0.413841	0.552566	1.35754	1.26789	1.65998	0.203282	0.419096	1.42847	2.4531	3.0029e-05	UP	agamous-like MADS-box protein AGL61, transcript variant X2
107767410	NW_015887494.1	-	81968	84288	1354	1.11324	0.767797	1.7571	1.67751	1.31705	2.29964	7.38918	9.32256	7.77196	1.21271	1.76473	8.16123	2.388	2.1227e-25	UP	transcription factor MYB35-like
107767419	NW_015887502.1	+	7556	9170	704	3259.47	3396.21	3230.8	1398.77	1513.17	1409.58	319.908	459.405	420.851	3295.49	1440.51	400.055	-3.408	0	DOWN	photosystem I subunit O-like
107767420	NW_015887502.1	+	18479	21712	2356	0.639781	0.75214	0.868905	0.427371	0.399251	0.613603	0.263912	0.132616	0.27473	0.753609	0.480075	0.223753	-2.1168	1.9905e-07	DOWN	paramyosin-like
107767421	NW_015887502.1	-	21990	23820	1831	0.834985	1.18717	1.26913	0.0767317	0.128432	0.30367	0.0617424	0.364035	0.193856	1.0971	0.169611	0.206544	-2.7732	8.4735e-12	DOWN	cytochrome P450 89A2-like
107767471	NW_015795017.1	-	3202	5353	1214	10.0216	9.45867	7.79334	8.81474	7.37696	7.09909	2.18837	1.88736	2.09826	9.09121	7.7636	2.058	-2.5092	6.5629e-33	DOWN	isoflavone reductase-like protein
107767489	NW_015887590.1	-	12112	19755	3617	0.297667	0.496452	0.443604	0.0971079	0.184209	0.17422	0.0520921	0.0287941	0.103907	0.412574	0.151846	0.0615976	-3.1124	2.1894e-10	DOWN	plasma membrane ATPase 1-like
107767493	NW_015887596.1	-	4390	7862	1710	1.0074	1.02246	0.986847	1.20503	1.61586	0.769539	6.17038	5.03078	5.64111	1.00557	1.19681	5.61409	2.1162	5.275e-24	UP	B2 protein-like
107767545	NW_015887655.1	+	2398	3226	829	0	0	0	0	0	0.0894281	0.863673	0.52765	0.730403	0	0.0298094	0.707242	Inf	1.2276e-06	UP	zinc finger protein ZAT12-like
107767559	NW_015887662.1	-	19997	20828	743	361.138	346.745	342.059	195.774	199.263	195.243	108.866	110.624	104.594	349.98	196.76	108.028	-2.0608	7.3695e-147	DOWN	fructose-bisphosphate aldolase 1, chloroplastic-like
107767569	NW_015787310.1	+	8303	12111	1574	2.94132	3.60263	3.69089	2.03811	1.24502	1.87224	0.897794	0.635211	1.02142	3.41161	1.71845	0.851475	-2.3677	5.0714e-22	DOWN	protein STRICTOSIDINE SYNTHASE-LIKE 2-like
107767575	NW_015887671.1	+	70383	85520	2261	1.52612	2.10337	3.15614	0.748825	0.728308	0.736873	29.1664	43.9996	35.2803	2.26188	0.738002	36.1488	3.6364	1.8493e-23	UP	dammarenediol 12-hydroxylase-like, transcript variant X2
107767578	NW_015887671.1	+	68668	69466	552	0.429104	0.556438	0	0.381782	0.0710021	0	3.34509	5.35834	3.40426	0.328514	0.150928	4.0359	3.2494	4.8332e-09	UP	dammarenediol 12-hydroxylase-like
107767620	NW_015887693.1	+	12066	18430	2758	0	0	0	0	0	0.00672008	0.0273266	0.151049	0.113558	0	0.00224003	0.097311	Inf	0.0025786	UP	kinesin-4-like
107767641	NW_015887718.1	-	30557	35933	1383	0.17796	0.0887574	0.0623533	2.46299	2.59128	1.71276	2.73212	3.52116	3.67077	0.10969	2.25567	3.30801	4.5435	8.942e-30	UP	protein NEN1-like, transcript variant X1
107767650	NW_015887725.1	-	94211	96181	987	1.41809	1.91507	1.56959	0.854077	0.794187	0.845014	0.400887	0.31656	0.423089	1.63425	0.831093	0.380179	-2.469	1.7977e-08	DOWN	auxin-responsive protein IAA9-like
107767653	NW_015795042.1	+	10034	12445	1224	98.0429	107.114	109.797	35.3535	39.5134	40.6718	13.9158	21.4593	18.5595	104.985	38.5129	17.9782	-2.911	3.7976e-217	DOWN	uncharacterized LOC107767653
107767655	NW_015887726.1	+	117490	122830	4066	1.44122	1.13789	1.22299	0.526266	0.551743	0.370771	0.0604945	0.0308663	0.0309401	1.26736	0.482927	0.040767	-5.3212	2.2932e-56	DOWN	protein NLP5-like, transcript variant X2
107767673	NW_015887745.1	+	31478	35024	3321	0	0	0.00833004	0.169221	0.129818	0.13394	3.82394	2.97924	3.08068	0.00277668	0.144326	3.29462	9.8614	1.3282e-76	UP	probable LRR receptor-like serine/threonine-protein kinase At3g47570
107767693	NW_015887771.1	+	44288	69784	1067	0.161449	0.110718	0.025927	0.19751	0.275491	0.277923	0.812295	0.722302	0.332662	0.0993645	0.250308	0.62242	2.2803	0.0049007	UP	uncharacterized LOC107767693
107767696	NW_015887772.1	-	45526	49122	1268	0.893831	0.624115	0.443669	0.927802	0.480671	0.524546	4.10607	5.03055	3.95922	0.653872	0.64434	4.36528	2.3715	9.9877e-15	UP	uncharacterized LOC107767696, transcript variant X2
107767725	NW_015887816.1	-	29803	31204	1402	4.28514	3.0166	3.532	1.46976	1.85902	1.46738	0.698837	1.47085	1.2063	3.61125	1.59872	1.12533	-2.0494	8.7186e-13	DOWN	uncharacterized LOC107767725
107767730	NW_015795074.1	-	1898	3660	1641	0	0.0143981	0.0674322	0.285386	0.489616	0.621187	1.95191	1.33279	1.48866	0.0272768	0.465396	1.59112	5.5132	3.1825e-22	UP	PF00201:UDP-glucoronosyl and UDP-glucosyl transferase
107767752	NW_015887837.1	-	82246	104073	6754	0.0497916	0.0728448	0.0682326	0.0613645	0.0332299	0.0685703	0.0116181	0.00963293	0.019312	0.063623	0.0543882	0.013521	-2.6014	0.0037729	DOWN	putative late blight resistance protein homolog R1A-3, transcript variant X2
107767761	NW_015887841.1	+	82185	84479	1144	0.319986	0.475023	0.77382	0.26609	0.239818	0.307819	0.11529	0.0910385	0.109508	0.522943	0.271243	0.105279	-2.6736	0.00043619	DOWN	uncharacterized LOC107767761
107767772	NW_015887859.1	-	13078	26512	4389	0.258743	0.181384	0.341646	0.351708	0.536355	0.618624	2.71683	2.48203	3.38002	0.260591	0.502229	2.85963	3.0908	4.7013e-30	UP	protein ZINC INDUCED FACILITATOR-LIKE 1-like, transcript variant X1
107767781	NW_015887861.1	+	40932	47364	3021	0	0.031284	0.0457863	0.131768	0.123249	0.0674855	1.25362	1.24109	1.39611	0.0256901	0.107501	1.29694	5.3004	3.099e-31	UP	putative late blight resistance protein homolog R1B-14
107767786	NW_015887869.1	+	38715	39610	896	2.18697	3.16436	3.24188	4.7825	4.76792	5.02651	25.3185	22.7824	21.3222	2.8644	4.85898	23.141	2.6518	1.0887e-58	UP	E3 ubiquitin-protein ligase RNF181-like
107767791	NW_015887875.1	+	20102	20526	345	2.99592	3.1503	0.882043	0.407234	1.59045	0.698381	0	0.0603757	0.484161	2.34275	0.898687	0.181512	-4.0736	9.5386e-05	DOWN	uncharacterized LOC107767791
107767796	NW_015887884.1	+	1966	6209	1110	0.744551	1.35443	6.49438	1.49146	1.1947	2.00686	590.076	492.292	427.848	2.86445	1.56434	503.405	7.1026	2.033e-80	UP	carbonic anhydrase, chloroplastic-like, transcript variant X1
107767805	NW_015887899.1	-	101570	105856	1848	4.79835	4.19634	5.38633	0.800766	1.01604	1.72766	0.124711	0.838699	0.955871	4.79367	1.18149	0.63976	-3.2754	3.8027e-42	DOWN	peptidyl-prolyl cis-trans isomerase FKBP65-like, transcript variant X3
107767828	NW_015795104.1	+	69399	70139	589	0	0	0	1.0734	0.432522	0.534936	1.34355	1.44994	1.06347	0	0.680285	1.28565	Inf	2.1668e-08	UP	uncharacterized LOC107767828
107767840	NW_015887920.1	+	67694	72440	2353	7.61395	8.13347	6.88956	1.79128	1.59071	2.04795	0.608572	1.54916	1.43751	7.54566	1.80998	1.19842	-3.0223	6.4828e-72	DOWN	protein CHUP1, chloroplastic-like
107767841	NW_015887923.1	-	20026	22082	955	0.811723	0.865919	1.24561	0.833657	0.3078	0.50459	0	0	0	0.974416	0.548682	0	#NAME?	4.8492e-15	DOWN	probable pectinesterase 68
107767845	NW_015887926.1	+	167021	169486	2466	5.23049	5.2984	4.81261	2.70622	3.80647	3.25434	0.305624	0.48991	0.262475	5.11383	3.25568	0.352669	-4.2216	2.3456e-98	DOWN	probable polyamine oxidase 5
107767856	NW_015887937.1	-	27413	28687	1275	0	0	0	0	0	0	0.354667	0.277728	0.835178	0	0	0.489191	Inf	4.5691e-05	UP	transcription factor MYC2-like
107767858	NW_015887937.1	+	73895	75153	1092	0.0197191	0.238003	0.456001	18.9772	14.3924	16.1239	65.1178	64.1293	70.8219	0.237908	16.4978	66.6896	7.7738	0	UP	homeobox-leucine zipper protein ATHB-12-like
107767871	NW_015887954.1	-	2326	11888	1782	5.63229	5.21909	6.92705	3.82797	3.45362	4.49308	1.29217	1.87699	2.33104	5.92614	3.92489	1.8334	-2.0592	1.7167e-19	DOWN	tryptophan aminotransferase-related protein 3-like, transcript variant X3
107767904	NW_015887983.1	+	21081	23468	2219	0.190117	0.153709	0.115695	0.250263	0.118381	0.120574	0.665413	1.42284	0.931425	0.153174	0.163073	1.00656	2.349	0.00011562	UP	uncharacterized LOC107767904, transcript variant X1
107767911	NW_015887983.1	-	68618	69594	834	0.180734	0.19831	0.265363	0.0561534	0.117485	0.133338	0	0	0	0.214802	0.102326	0	#NAME?	0.0022696	DOWN	uncharacterized LOC107767911
107767925	NW_015887993.1	-	20129	22431	1175	0.586436	0.723898	0.329614	0.0199285	0.0667117	0	0.192426	0.0886367	0.177697	0.546649	0.0288801	0.15292	-2.2053	0.0009547	DOWN	RNA exonuclease 4-like
107767928	NW_015887995.1	-	11513	13714	844	4358.08	4208.81	4177.7	2555.22	2583.64	2396.09	693.884	1038.47	899.103	4248.19	2511.65	877.152	-2.6417	7.7898e-272	DOWN	oxygen-evolving enhancer protein 3-2, chloroplastic-like
107767931	NW_015888000.1	+	39980	42000	936	1.10427	0.479612	0.857113	1.60109	1.17244	0.871255	4.8916	4.45077	6.51367	0.813664	1.21493	5.28535	2.331	9.1173e-13	UP	CASP-like protein 4C2
107767937	NW_015888002.1	-	94956	95984	1029	0	0	0	0	0	0	0.219728	0.425094	0.162328	0	0	0.26905	Inf	0.0019966	UP	ethylene-responsive transcription factor 2-like
107767942	NW_015888008.1	+	25856	29745	1461	0.132648	0.0646878	0.170415	0.208356	0.21461	0.0761149	1.35413	1.14057	1.18617	0.122584	0.16636	1.22695	2.9599	7.206e-09	UP	putative RING-H2 finger protein ATL21A
107767952	NW_015888020.1	-	3019	5132	2114	9.93135	11.1095	11.2672	6.21398	5.90493	5.55844	1.81822	4.39452	3.44698	10.7693	5.89245	3.21991	-2.1076	8.8894e-40	DOWN	protein ASPARTIC PROTEASE IN GUARD CELL 1-like
107767963	NW_015888035.1	+	11774	14666	2893	8.30662	10.5518	11.3601	6.36189	6.61799	5.09316	91.3494	114.034	103.957	10.0729	6.02435	103.113	2.9919	8.3291e-63	UP	arginine decarboxylase
107767973	NW_015888038.1	-	80646	84520	1923	0.100779	0.393173	0.819996	0.474895	0.173241	0.472264	2.73366	2.55631	2.06297	0.437983	0.373467	2.45098	2.1283	5.8166e-10	UP	phospholipase A1-Igamma2, chloroplastic-like
107767975	NW_015788000.1	-	68012	68869	785	0.0274308	0.421377	0.246686	0.0298292	0	0	0	0	0	0.231831	0.00994308	0	#NAME?	0.0057614	DOWN	putative F-box/LRR-repeat protein 23
107767993	NW_015888047.1	+	27011	30316	1449	13.4638	15.1155	13.307	5.73683	6.70801	6.31869	3.00375	5.07443	4.17877	13.9621	6.25451	4.08565	-2.1385	3.7947e-55	DOWN	porphobilinogen deaminase, chloroplastic-like
107767994	NW_015888047.1	+	30774	35272	1112	1.16186	0.743662	1.44291	4.23256	5.70979	5.78353	9.42085	9.30964	10.2332	1.11615	5.24196	9.65456	2.7482	5.7403e-38	UP	protein Iojap, chloroplastic-like
107768016	NW_015888076.1	+	92291	94292	1418	0	0	0	0.0495401	0.0138199	0.052282	0.956702	1.73335	1.42828	0	0.0385473	1.37278	Inf	9.0143e-19	UP	premnaspirodiene oxygenase-like
107768034	NW_015888096.1	-	83238	85790	850	83.5235	78.5535	86.8652	29.3939	32.0692	32.2927	4.16734	8.5769	5.37953	82.9807	31.2519	6.04126	-4.1444	8.0818e-305	DOWN	NAD(P)H-quinone oxidoreductase subunit U, chloroplastic-like
107768035	NW_015888097.1	+	3651	6624	1399	2.06251	0.911987	1.06781	2.42696	2.82953	1.82823	0.3367	0.461557	0.298491	1.34743	2.36157	0.365582	-2.2492	0.001269	DOWN	BTB/POZ and TAZ domain-containing protein 1-like
107768066	NW_015888119.1	-	14401	16069	1669	0.0645093	0.0849391	0.265204	0.0140299	0	0	0	0	0	0.138217	0.00467664	0	#NAME?	0.0022269	DOWN	vinorine synthase-like
107768078	NW_015888133.1	+	1073	2589	796	0.135259	0	0.104262	0.500089	0.812421	0.512245	4.3317	1.20372	2.28205	0.0798401	0.608252	2.60582	4.6635	0.00021687	UP	-
107768079	NW_015888134.1	-	80469	84530	871	16.2673	15.0281	13.6891	3.06477	2.83487	4.02172	2.96362	1.57836	1.77391	14.9948	3.30712	2.1053	-3.196	8.4464e-71	DOWN	PF01161:Phosphatidylethanolamine-binding protein
107768131	NW_015888178.1	+	10639	11295	657	2.13038	2.7691	2.35797	9.05274	10.0518	8.49121	21.2794	34.1771	33.5597	2.41915	9.19859	29.672	3.2506	2.0504e-15	UP	calmodulin-binding protein 25-like
107768134	NW_015888181.1	-	31342	32671	1242	0.1387	0.0951176	0.200464	5.14699	5.99573	7.26735	34.1639	30.3388	29.4363	0.144761	6.13669	31.313	7.3944	3.7987e-203	UP	homeobox-leucine zipper protein ATHB-7-like
107768153	NW_015888195.1	+	94367	98814	1992	3.70778	4.87489	3.72187	1.68096	1.92818	1.7678	0.614815	0.763334	0.513601	4.10151	1.79231	0.630583	-3.0648	6.5835e-29	DOWN	probable receptor-like protein kinase At1g80640
107768159	NW_015888201.1	+	9584	10614	471	0.0457181	0.501639	0.469878	0	0	0	0	0	0	0.339078	0	0	#NAME?	0.005107	DOWN	uncharacterized LOC107768159
107768177	NW_015888215.1	-	53947	60667	2934	3.03843	2.79436	3.02664	2.49004	2.27758	2.05933	0.796309	1.02231	0.98206	2.95314	2.27565	0.933561	-2.0271	1.1864e-26	DOWN	nucleobase-ascorbate transporter 11-like
107768198	NW_015888229.1	+	11154	13586	1327	0	0	0	0.0882289	0.398725	0.810076	1.27789	1.77374	2.0612	0	0.432343	1.70427	Inf	1.4586e-23	UP	peroxidase 43-like, transcript variant X2
107768218	NW_015888243.1	-	15156	17148	1705	13.2862	12.6381	14.619	6.56471	6.1031	5.96783	2.67431	2.44336	3.36765	13.5144	6.21188	2.82844	-2.6225	4.3029e-81	DOWN	heavy metal-associated isoprenylated plant protein 3-like
107768220	NW_015888243.1	-	56081	58697	1300	2.68337	4.23472	4.59649	4.9894	1.29639	1.36866	1.24645	0.97739	1.09216	3.83819	2.55148	1.10533	-2.1582	2.1333e-08	DOWN	probable xyloglucan endotransglucosylase/hydrolase protein
107768221	NW_015888243.1	+	60686	63764	2346	0.110144	0.0805702	0.011792	0.189643	0.00835319	0.0553017	0	0	0	0.0675022	0.0844327	0	#NAME?	0.0036792	DOWN	uncharacterized LOC107768221
107768222	NW_015795187.1	+	22325	28938	1727	8.16591	6.71261	6.71693	7.41456	6.65891	7.05172	1.68609	1.60328	2.20815	7.19848	7.04173	1.83251	-2.3414	2.0498e-33	DOWN	bifunctional dethiobiotin synthetase/7,8-diamino-pelargonic acid aminotransferase, mitochondrial-like, transcript variant X1
107768234	NW_015888257.1	+	24713	26911	2199	2.46765	2.21337	2.22671	0.69215	0.721838	1.23897	0.60835	0.189446	0.351314	2.30258	0.884319	0.383037	-2.9512	1.9956e-28	DOWN	probable inactive receptor kinase At1g27190
107768253	NW_015888286.1	-	25436	33099	4002	0.150657	0.141692	0.214289	0.140426	0.0587603	0.111148	0	0.0364336	0.00521725	0.16888	0.103445	0.0138836	-3.9652	6.6568e-07	DOWN	PF01717:Cobalamin-independent synthase, Catalytic domain
107768264	NW_015888293.1	+	7076	8396	721	125.645	123.347	127.999	597.221	518.399	472.706	1006.69	958.191	1010.55	125.664	529.442	991.81	2.6156	6.2846e-244	UP	protein SENESCENCE-ASSOCIATED GENE 21, mitochondrial-like
107768268	NW_015888304.1	+	66420	68567	1121	0.922028	1.26461	2.36909	13.9744	11.7824	10.7302	74.6273	80.6428	81.767	1.51858	12.1623	79.0123	5.3402	0	UP	blue copper protein-like
107768273	NW_015795200.1	-	1407	3195	1562	3.01906	3.16139	3.61298	11.2133	11.3289	11.5808	18.323	17.9225	18.206	3.26447	11.3743	18.1505	2.111	4.2387e-55	UP	uncharacterized LOC107768273
107768282	NW_015888319.1	+	23865	24574	710	3.9427	5.19133	3.11708	6.62902	7.70063	7.4919	23.7246	27.7533	28.0549	4.0837	7.27385	26.5109	2.3323	2.0462e-46	UP	uncharacterized LOC107768282
107768292	NW_015795215.1	+	21805	22573	769	145.076	139.029	147.782	70.1565	86.439	79.3418	36.9974	48.6747	44.7184	143.962	78.6458	43.4635	-2.0932	2.5369e-124	DOWN	50S ribosomal protein L12, chloroplastic
107768293	NW_015888339.1	+	34907	36292	1386	70.6587	68.1541	65.1483	36.9317	44.8487	42.8581	12.0581	12.0229	13.0911	67.987	41.5462	12.3907	-2.8218	2.4507e-194	DOWN	signal recognition particle 43 kDa protein, chloroplastic-like
107768296	NW_015888340.1	-	201990	203519	1052	24.9515	25.6261	21.2477	6.34368	3.94912	5.99007	1.52238	1.3266	1.84581	23.9418	5.42762	1.56493	-4.3023	5.8151e-102	DOWN	PF00504:Chlorophyll A-B binding protein
107768345	NW_015888391.1	-	44189	46393	2205	10.8789	8.8294	12.3202	4.35399	6.56774	6.97651	0.845954	0.689597	0.293543	10.6762	5.96608	0.609698	-4.4898	3.3431e-47	DOWN	F-box/kelch-repeat protein At3g23880-like
107768356	NW_015888393.1	-	16848	21672	1850	6.19225	7.91831	6.96835	7.80954	8.53775	9.89814	45.6682	44.0012	47.1085	7.02631	8.74848	45.5926	2.3334	1.1062e-119	UP	guanylate kinase 2-like
107768378	NW_015888419.1	-	82738	83599	862	0.0999221	1.01416	1.41209	0.706282	1.29583	0.731038	15.4974	16.5042	13.7097	0.842057	0.91105	15.2371	3.8206	1.1799e-66	UP	basic form of pathogenesis-related protein 1-like
107768379	NW_015888419.1	-	99609	100368	760	0.113333	0.373061	0.473201	0	0	0	0	0	0	0.319865	0	0	#NAME?	0.00026295	DOWN	basic form of pathogenesis-related protein 1-like
107768384	NW_015888419.1	-	118606	119350	745	0.346844	0.0634288	0.222798	0	0	0	0	0	0	0.211023	0	0	#NAME?	0.0044298	DOWN	pathogenesis-related leaf protein 4-like
107768390	NW_015888425.1	-	19107	22475	1721	139.368	130.578	130.98	79.0203	83.6777	87.0912	40.0841	44.5566	44.0897	133.642	83.2631	42.9101	-2.0045	3.2594e-137	DOWN	RHOMBOID-like protein 9, chloroplastic, transcript variant X1
107768400	NW_015888427.1	+	27747	29321	916	0.164555	0.0257939	0.0302009	1.30373	0.363692	0.546307	0.514239	0.568494	1.23088	0.0735166	0.737909	0.771206	3.0122	0.0017548	UP	protein ODORANT1-like
107768407	NW_015888442.1	-	107193	108177	985	0.480945	0.0959481	0.224683	0.0713176	0.019895	0.131713	0	0	0	0.267192	0.0743087	0	#NAME?	0.0006274	DOWN	classical arabinogalactan protein 26-like
107768428	NW_015888455.1	-	54771	58601	1950	0	0.0121165	0	0.0120082	0	0.0570276	0.115949	0.235001	0.0642444	0.00403884	0.0230119	0.138398	4.7389	0.0081456	UP	uncharacterized LOC107768428
107768438	NW_015888458.1	+	84416	95416	1912	41.8501	38.8885	34.8116	31.903	31.1987	29.5943	9.32231	8.34492	7.25102	38.5167	30.8987	8.30608	-2.5777	1.0378e-58	DOWN	serine hydroxymethyltransferase, mitochondrial-like
107768449	NW_015888464.1	+	106828	115894	2592	1.26275	0.966236	1.50487	3.36966	3.12245	3.08899	7.59629	6.18781	6.07373	1.24462	3.1937	6.61928	2.0477	1.3357e-22	UP	uncharacterized LOC107768449
107768450	NW_015888464.1	+	66075	69376	1119	0.0384865	0.126687	0.148333	0	0.0175126	0.016563	0.875575	0.670122	0.895633	0.104502	0.0113585	0.813777	2.6005	0.00014585	UP	PF00657:GDSL-like Lipase/Acylhydrolase
107768467	NW_015888475.1	+	176	2909	2218	5.74737	6.48736	6.0367	1.17185	1.58151	1.89685	0.339796	0.47895	0.291823	6.09048	1.55007	0.37019	-4.4034	1.2714e-108	DOWN	protein NRT1/ PTR FAMILY 7.3-like
107768471	NW_015888483.1	+	13374	16893	1402	1.15552	1.57629	1.86567	6.72423	7.57431	7.01576	10.835	8.33789	9.13003	1.53249	7.10477	9.43431	2.2598	1.8266e-24	UP	probable serine/threonine-protein kinase WNK11, transcript variant X2
107768489	NW_015888500.1	+	18026	18924	691	8.63198	7.04371	5.48477	7.11628	7.85565	8.07341	1.99051	1.59764	1.42016	7.05349	7.68178	1.66944	-2.4444	6.8741e-12	DOWN	uncharacterized LOC107768489
107768496	NW_015888505.1	-	3660	6938	1242	14.3845	12.806	12.4913	10.0624	11.3337	12.3959	3.65267	2.86029	4.82352	13.2273	11.264	3.77883	-2.1752	8.6279e-48	DOWN	probable leucine-rich repeat receptor-like serine/threonine-protein kinase At3g14840, transcript variant X1
107768498	NW_015888510.1	-	14714	16431	730	0.383468	0.16183	0.113688	0.160383	0.0268446	0.076167	0	0	0.028602	0.219662	0.0877983	0.00953399	-4.914	0.010933	DOWN	uncharacterized LOC107768498
107768510	NW_015888534.1	+	7421	17193	1676	5.0878	5.49798	4.4071	1.69053	1.44987	1.73618	0.809429	1.10611	1.20842	4.99763	1.62552	1.04132	-2.63	3.8447e-38	DOWN	serine carboxypeptidase-like 34
107768532	NW_015795254.1	+	7258	9903	1457	0.502491	0.891899	1.17719	0.417855	0.309349	0.381619	0.103455	0.0285925	0.300939	0.857195	0.369608	0.144329	-2.9404	2.1703e-05	DOWN	expansin-A15-like
107768544	NW_015888571.1	-	4588	8588	1746	0.197326	0.378902	0.301041	0.0134112	0.0112237	0.0955359	0	0.143159	0.0358753	0.292423	0.0400569	0.0596781	-2.655	0.00086564	DOWN	rho GTPase-activating protein 2-like
107768548	NW_015888571.1	+	3630	4106	477	0	0	0	0	0	0	1.46152	0.960695	1.83844	0	0	1.42022	Inf	1.4826e-07	UP	uncharacterized LOC107768548
107768560	NW_015888581.1	+	39337	40622	1286	0.954427	0.62467	0.408723	1.03788	0.533344	0.936787	5.05474	5.58804	7.32242	0.662606	0.836002	5.9884	2.8053	1.4524e-17	UP	uncharacterized LOC107768560
107768562	NW_015888582.1	-	17832	21130	1800	0.420281	0.339082	0.158806	0.40326	0.236239	0.563892	14.7424	16.2141	14.8745	0.306056	0.40113	15.277	5.2729	7.8341e-164	UP	equilibrative nucleotide transporter 3-like, transcript variant X1
107768566	NW_015888593.1	-	9222	11843	1956	1.90452	2.34339	1.6689	0.17957	0.180337	0.322165	0.414209	0.255578	0.37361	1.97227	0.227357	0.347799	-2.869	7.5636e-22	DOWN	transcription factor DIVARICATA-like
107768567	NW_015888593.1	-	27335	28695	1035	0.137739	0.125945	0.0589852	1.97213	1.50421	2.35132	1.12488	1.77651	1.84754	0.107556	1.94256	1.58298	3.5095	9.7346e-09	UP	uncharacterized LOC107768567, transcript variant X1
107768585	NW_015888611.1	+	18457	20943	1512	11.6706	13.4345	12.1042	2.73319	3.22374	3.22605	0.360115	0.838872	0.370557	12.4031	3.06099	0.523181	-4.9304	4.8536e-156	DOWN	uncharacterized LOC107768585, transcript variant X2
107768588	NW_015888611.1	-	45561	47680	1350	0.100701	0.147325	0.021562	0	0.259658	0.0288916	0.513998	0.746814	0.82997	0.0898626	0.0961833	0.696927	2.5848	0.00032096	UP	probable carbohydrate esterase At4g34215, transcript variant X2
107768591	NW_015888612.1	+	70580	76991	1183	0.837301	0.519279	0.958771	4.55255	7.00706	5.71843	4.73034	4.20818	4.87128	0.771784	5.75935	4.60327	2.2116	5.3256e-16	UP	annexin-like protein RJ4
107768593	NW_015888612.1	+	218764	222925	3862	0.451629	0.354836	0.107447	2.46165	2.33413	2.0636	3.34194	2.79382	4.02235	0.304637	2.28646	3.38604	3.1031	4.3797e-22	UP	uncharacterized LOC107768593
107768612	NW_015888619.1	-	56473	62420	5223	0.37944	0.348457	0.291424	0.201823	0.0975888	0.0993969	0.064959	0.0558542	0.0359921	0.339774	0.132936	0.0522684	-3.0638	4.4806e-12	DOWN	TMV resistance protein N-like, transcript variant X2
107768630	NW_015888635.1	-	33357	34239	543	1.54658	1.52293	0.407574	0.991836	0.64961	1.02398	0.138797	0.383603	0.38452	1.15903	0.888474	0.302307	-2.3111	0.0066233	DOWN	probable glutathione S-transferase
107768653	NW_015888664.1	+	105071	110166	4319	1.29628	1.08316	0.864702	0.862037	1.02997	0.999865	0.244301	0.429228	0.217545	1.08138	0.963956	0.297025	-2.2293	1.0813e-11	DOWN	probable LRR receptor-like serine/threonine-protein kinase At4g20940
107768681	NW_015795290.1	-	84839	88861	3756	2.32187	2.86219	2.48211	0.423931	0.521741	0.774716	0.0451479	0.0610026	0.155651	2.55539	0.573462	0.0872671	-5.2434	2.3159e-97	DOWN	LRR receptor-like serine/threonine-protein kinase RCH1
107768685	NW_015888689.1	-	4432	25335	2553	12.0529	10.9205	9.96903	8.08048	10.0785	10.8314	3.08493	3.91626	3.24682	10.9808	9.66346	3.41601	-2.0502	5.1015e-40	DOWN	PF00305:Lipoxygenase
107768690	NW_015888693.1	-	70275	74865	1724	0	0	0	0	0	0.0431023	0.350543	0.145323	0.206367	0	0.0143674	0.234078	Inf	9.3963e-05	UP	cytochrome P450 98A2-like, transcript variant X2
107768692	NW_015888694.1	-	7438	18242	1656	1.2483	1.68358	1.28631	0.424202	0.414179	0.358144	0.170668	0.415083	0.643026	1.40607	0.398842	0.409592	-2.1496	7.6512e-10	DOWN	serine carboxypeptidase 24-like
107768700	NW_015888701.1	-	9036	10172	1137	7.32924	7.68872	5.86371	2.67729	3.56771	3.30906	1.59086	1.68542	1.04673	6.96056	3.18468	1.441	-2.6356	6.2451e-29	DOWN	uncharacterized LOC107768700
107768712	NW_015888715.1	-	43341	47322	1598	1.63196	1.14095	0.927702	5.05697	5.7436	4.77334	13.888	10.6872	11.679	1.23354	5.1913	12.0848	2.9254	8.5582e-33	UP	serine carboxypeptidase-like 11, transcript variant X1
107768721	NW_015888734.1	-	91245	92735	1491	0.505474	0.982487	0.723607	0.785243	1.0646	0.509653	7.24098	11.4556	10.2507	0.737189	0.7865	9.64908	3.346	6.557e-18	UP	metalloendoproteinase 2-MMP-like
107768727	NW_015888740.1	+	22207	23137	517	0.249902	0.411306	0.374562	0	0	0	0	0	0	0.345256	0	0	#NAME?	0.002293	DOWN	uncharacterized LOC107768727
107768737	NW_015888747.1	-	3319	5390	1159	15.7365	14.3924	17.1379	5.37415	5.52897	6.10869	1.95082	3.97182	2.81035	15.7556	5.67061	2.911	-2.8013	1.8012e-71	DOWN	uncharacterized LOC107768737
107768745	NW_015888757.1	+	17711	18472	762	6.81037	9.27105	10.2379	29.316	37.0586	36.6058	79.8424	76.5119	87.1895	8.7731	34.3268	81.1813	2.8463	1.1025e-140	UP	calcium-binding allergen Ole e 8-like
107768773	NW_015888785.1	-	146418	150349	1191	1060.55	1390.3	1363.87	189.393	197.877	217.833	36.8844	143.917	92.6559	1271.57	201.701	91.1524	-4.1673	1.4494e-59	DOWN	carbonic anhydrase, chloroplastic, transcript variant X2
107768774	NW_015795321.1	-	6798	10778	1997	1.30472	1.73921	1.4684	2.19268	2.22755	2.18101	8.57642	8.9389	7.17241	1.50411	2.20042	8.22924	2.0886	2.8973e-29	UP	uncharacterized LOC107768774
107768777	NW_015888788.1	+	1382	2414	1033	0	0	0	0	0.151764	0	0.656633	0.544433	0.74786	0	0.0505881	0.649642	Inf	1.7144e-07	UP	flavonoid 3'-monooxygenase-like
107768794	NW_015888812.1	+	7249	9423	1234	0.0174499	0.0191469	0	0	0.0635221	0	0.351183	0.219437	0.169201	0.0121989	0.021174	0.246607	3.9697	0.0089262	UP	uncharacterized LOC107768794
107768795	NW_015888813.1	+	8193	10857	2089	0.353728	0.266837	0.681661	0.613046	0.885266	0.704062	2.74694	2.58766	2.35805	0.434075	0.734125	2.56422	2.2015	3.5877e-15	UP	heat stress transcription factor A-7a-like, transcript variant X3
107768801	NW_015888823.1	-	30526	32974	1590	0.379679	0.238058	0.627145	1.20914	1.32042	1.33052	2.11198	2.76766	2.09057	0.41496	1.28669	2.32341	2.1233	4.1707e-11	UP	probable calcium-binding protein CML18, transcript variant X2
107768809	NW_015888823.1	-	22140	22820	633	0.544283	0.559887	0.305922	2.29351	2.0742	1.2883	15.3591	12.5373	16.5584	0.470031	1.88534	14.8183	4.6106	4.0902e-57	UP	uncharacterized LOC107768809
107768816	NW_015888830.1	-	68951	73439	2733	0.354553	0.354451	0.344156	0.908193	1.08989	0.712062	2.55773	1.40998	1.96342	0.351054	0.903383	1.97704	2.1292	8.6221e-07	UP	galactinol--sucrose galactosyltransferase-like
107768839	NW_015888847.1	-	35653	37307	1409	2.36881	2.93454	3.06288	8.77475	7.45476	8.5764	29.5931	31.8727	33.253	2.78874	8.26864	31.5729	3.1367	3.5039e-132	UP	syntaxin-121-like
107768840	NW_015888848.1	+	44936	46419	1484	13.9153	13.963	14.093	4.74946	4.47658	4.67096	0.952243	2.04927	1.50546	13.9904	4.63233	1.50233	-3.5848	1.0377e-118	DOWN	GDSL esterase/lipase At1g28590-like
107768859	NW_015795341.1	-	28293	29971	1573	0	0	0	0	0	0	0.155717	0.105936	0.212378	0	0	0.15801	Inf	0.0039356	UP	uncharacterized LOC107768859
107768889	NW_015888898.1	+	54668	62704	4363	0.853826	1.00726	0.982794	0.740638	0.961189	0.938805	0.172741	0.272127	0.263206	0.947959	0.880211	0.236025	-2.3716	6.1417e-18	DOWN	PF03141:Putative S-adenosyl-L-methionine-dependent methyltransferase
107768893	NW_015888898.1	+	160958	163661	1188	2.04819	3.0429	3.16693	0.886968	1.48459	1.15447	0.03172	0.403267	0.509683	2.75267	1.17534	0.31489	-3.4975	4.5955e-18	DOWN	PLASMODESMATA CALLOSE-BINDING PROTEIN 3-like
107768914	NW_015888917.1	+	30114	32491	580	1295.59	1405.66	1378.77	550.679	548.603	555.188	74.5547	191.453	137.048	1360.01	551.49	134.352	-3.7052	0	DOWN	photosystem I reaction center subunit psaK, chloroplastic-like
107768917	NW_015888918.1	-	7585	11151	844	1.47596	2.74735	1.72689	1.89162	1.65503	1.95094	0.484303	0.611886	0.741131	1.9834	1.83253	0.61244	-2.0614	3.0451e-05	DOWN	uncharacterized LOC107768917, transcript variant X2
107768924	NW_015888927.1	+	33191	35447	843	3149.19	3182.61	2881.46	1932.8	2028.07	1949.89	670.188	919.888	789.084	3071.09	1970.26	793.054	-2.3188	6.8059e-116	DOWN	photosystem I reaction center subunit XI, chloroplastic-like
107768925	NW_015888927.1	+	55595	58982	805	1537.95	1551.06	1481.83	762.226	757.913	739.079	266.593	356.07	320.273	1523.61	753.073	314.312	-2.6427	5.6002e-264	DOWN	photosystem I reaction center subunit XI, chloroplastic-like
107768931	NW_015888928.1	+	7310	11145	1679	0.0384751	0.0562888	0.0164765	0.0697318	0.105044	0.0110387	2.51372	3.13871	2.36277	0.0370801	0.0619382	2.67174	5.8045	5.5709e-37	UP	histidine decarboxylase-like
107768939	NW_015888941.1	-	57185	59184	1190	2.62379	2.73996	1.76678	16.3912	15.3314	15.7149	15.9125	17.2413	16.3702	2.37685	15.8125	16.508	2.4296	9.7852e-51	UP	uncharacterized LOC107768939
107768941	NW_015888942.1	-	39300	49284	1447	112.221	109.093	100.78	39.7925	43.3934	46.638	18.4877	23.6852	20.0658	107.365	43.2746	20.7462	-2.737	3.1736e-149	DOWN	uncharacterized LOC107768941, transcript variant X2
107768946	NW_015888950.1	+	19242	28072	1395	2.26909	2.38813	1.94343	3.30677	3.17479	3.69351	0.729356	0.328496	0.478955	2.20021	3.39169	0.512269	-2.4668	1.2831e-14	DOWN	myosin-15-like
107768950	NW_015888962.1	+	67025	70410	947	0.909533	0.52394	1.05164	0.519256	0.931199	0.743707	0	0.175963	0	0.828372	0.731387	0.0586543	-4.1789	2.8635e-08	DOWN	PF00561:alpha/beta hydrolase fold
107768990	NW_015889002.1	+	21081	30055	806	1.25566	2.37445	1.85342	0.639145	0.389014	0.528885	0	0.103373	0.025905	1.82784	0.519015	0.0430926	-5.7689	5.7151e-16	DOWN	organic cation/carnitine transporter 3-like
107769018	NW_015889030.1	-	32868	34761	1021	0.717071	0.323977	0.406426	0.550424	0.0575805	0.490125	11.1094	12.5875	10.9407	0.482491	0.366043	11.5459	4.213	2.5725e-67	UP	myb-related protein Myb4-like
107769029	NW_015889036.1	+	47699	51949	1450	0	0	0	0	0	0	0.415817	0.215479	0	0	0	0.210432	Inf	0.020139	UP	probable trans-2-enoyl-CoA reductase, mitochondrial
107769042	NW_015889039.1	+	63840	66482	1534	0.0842238	0	0.450849	0.0915878	0.140523	0.0966569	1.9898	1.08629	1.33389	0.178357	0.109589	1.46999	2.6881	7.8965e-06	UP	protein SRG1-like
107769045	NW_015889043.1	+	44354	46551	890	0.0967785	0.0265474	0.0310832	0.289411	0.15413	0.187422	3.62015	7.18505	6.38113	0.0514697	0.210321	5.72878	6.4258	1.7126e-16	UP	NAC domain-containing protein 90
107769054	NW_015889049.1	-	330	984	526	0.0409377	2.6502	1.52521	0	0	0.140943	0	0	0	1.40545	0.0469809	0	#NAME?	0.001361	DOWN	uncharacterized LOC107769054
107769066	NW_015788036.1	+	63035	67299	3579	2.40662	2.48881	2.07925	1.43937	1.86712	1.6157	0.331665	0.483056	0.513381	2.32489	1.64073	0.442701	-2.76	1.413e-40	DOWN	probable LRR receptor-like serine/threonine-protein kinase IRK
107769085	NW_015889070.1	-	8650	11042	1036	0.145495	0.524542	0.614164	0.542455	0.983612	0.679817	14.5314	14.7175	14.0876	0.428067	0.735295	14.4455	4.717	1.9546e-94	UP	glutathione S-transferase U17-like
107769088	NW_015889070.1	-	81296	85094	2419	0.0583029	0	0.0749027	0.147935	0.114962	0.125456	0.348606	0.206792	0.339197	0.0444019	0.129451	0.298198	2.383	0.002629	UP	UPF0481 protein At3g47200-like, transcript variant X2
107769099	NW_015889087.1	-	106949	113300	2242	0.00960446	0.0948461	0	0	0.026222	0.057867	0.61349	0.994099	0.707778	0.0348169	0.0280297	0.771789	4.1056	1.1225e-11	UP	MLO-like protein 6
107769113	NW_015889103.1	-	80963	82386	1424	0	0.0165921	0	0.0328876	0.110093	0	0.185242	0.131648	0.293251	0.00553072	0.0476602	0.20338	4.8335	0.0054479	UP	PF07734:F-box associated
107769117	NW_015889108.1	-	7	3368	1550	2.32003	1.81396	2.37376	1.45028	1.83323	1.51859	0.401146	0.886938	0.484942	2.16925	1.6007	0.591009	-2.2402	5.1493e-14	DOWN	uncharacterized LOC107769117
107769122	NW_015889114.1	-	76721	79361	2561	9.65253	10.0838	9.09533	12.252	12.7711	15.3352	2.96494	2.72469	3.44865	9.61054	13.4528	3.04609	-2.0238	2.5128e-57	DOWN	uncharacterized LOC107769122
107769126	NW_015889115.1	+	31159	33425	867	0.745094	0.32702	1.11677	0.027008	0.0226027	0.128263	0.0651962	0.0480499	0.0240824	0.729629	0.0592912	0.0457762	-4.353	7.6721e-05	DOWN	putative disease resistance protein At3g14460
107769131	NW_015889128.1	+	2658	10740	2586	11.2444	11.823	9.7986	7.47752	8.89765	7.95991	2.66501	3.22677	3.54057	10.9553	8.1117	3.14412	-2.1676	4.8497e-46	DOWN	AUGMIN subunit 8-like, transcript variant X1
107769133	NW_015889128.1	-	16794	22621	3327	0.537197	0.333778	0.357546	0.541938	0.200266	0.440091	0.0113265	0.0375647	0.0878606	0.409507	0.394098	0.0455839	-3.5429	1.5749e-11	DOWN	cellulose synthase A catalytic subunit 7 [UDP-forming]
107769145	NW_015889140.1	-	111172	113585	1474	0	0	0	0.155416	0.216776	0	0.319586	0.107528	0.13858	0	0.124064	0.188565	Inf	0.0031153	UP	uncharacterized LOC107769145, transcript variant X2
107769162	NW_015889163.1	+	26876	29306	1797	1.85734	2.60333	2.23221	2.43672	2.36642	1.66053	0.53474	0.475244	0.360191	2.23096	2.15456	0.456725	-2.6503	4.4856e-20	DOWN	transcription factor bHLH87-like
107769168	NW_015889163.1	+	189040	189746	527	0	0	0	0	0	0.0351688	0.0357528	0.830023	0.950867	0	0.0117229	0.605547	Inf	0.0057693	UP	uncharacterized LOC107769168
107769197	NW_015889187.1	-	60344	66126	1658	10.6237	9.73305	17.8365	9.22233	6.79616	7.93674	93.8676	95.3288	82.8755	12.7311	7.98508	90.6906	2.4708	2.2362e-55	UP	3-ketoacyl-CoA thiolase 2, peroxisomal-like
107769201	NW_015889192.1	-	48904	51624	2049	0.134094	0.453662	1.11977	0.0121515	0.0101695	0.00961804	19.0862	35.6492	33.7192	0.569175	0.0106463	29.4849	5.3359	9.7349e-19	UP	5-epi-aristolochene synthase-like, transcript variant X2
107769202	NW_015889192.1	+	67239	69034	1656	0	0.0570706	0.0835268	0.0141401	0.0118337	0	0.443736	2.01252	2.1056	0.0468658	0.00865792	1.52062	4.6589	0.00014796	UP	PF00067:Cytochrome P450
107769222	NW_015889207.1	+	5397	6027	631	0.068251	0	0.0438416	0	0	0.0293724	1.82146	2.5088	2.74642	0.0373642	0.00979079	2.3589	5.6101	5.2148e-13	UP	protein HYPER-SENSITIVITY-RELATED 4-like
107769229	NW_015795400.1	+	28044	31992	1339	1.10963	0.776398	1.67348	4.65171	3.46855	3.87566	61.028	50.464	42.6945	1.1865	3.99864	51.3955	5.0755	3.1536e-42	UP	(+)-neomenthol dehydrogenase-like
107769246	NW_015889228.1	+	112323	115207	1622	0.0398271	0.305901	0.289944	0.129928	0.205389	0.0114266	0	0	0	0.211891	0.115581	0	#NAME?	0.00024219	DOWN	uncharacterized LOC107769246
107769254	NW_015889240.1	-	1032	13525	3686	0.0584189	0.0384599	0.0600414	0.0127053	0	0.0502821	0	0	0	0.0523067	0.0209958	0	#NAME?	0.0013099	DOWN	formin-like protein 3
107769264	NW_015889250.1	+	37194	38544	921	1.56648	1.64185	1.92237	4.01707	2.44691	2.23374	12.6634	16.1254	13.5116	1.71023	2.89924	14.1001	2.6796	1.9996e-36	UP	TMV resistance protein N-like
107769274	NW_015889265.1	+	38615	42485	1668	30.699	35.3275	33.7342	28.6523	21.6526	23.2675	10.076	8.12954	8.42438	33.2536	24.5241	8.87665	-2.2692	1.6508e-105	DOWN	mannan endo-1,4-beta-mannosidase 7-like
107769288	NW_015889279.1	+	28995	32056	937	0	0.0252158	1.18096	0.0499807	0	0	16.1874	14.2273	12.1221	0.40206	0.0166602	14.1789	4.7894	9.5886e-47	UP	uncharacterized LOC107769288
107769293	NW_015889289.1	+	54149	58918	2557	4.82539	6.44043	12.7988	6.86819	3.60203	3.18926	61.02	68.6229	53.1744	8.02155	4.55316	60.9391	2.5658	2.9521e-26	UP	phenylalanine ammonia-lyase-like
107769299	NW_015795412.1	-	18848	20497	1461	1.24361	1.28978	1.00676	0.203778	0.449605	0.278596	0	0.148312	0.330371	1.18005	0.31066	0.159561	-3.2626	2.2877e-11	DOWN	probable pectate lyase 12, transcript variant X1
107769300	NW_015889298.1	-	10683	11863	1181	1.67744	1.50046	1.35861	2.10169	2.45579	1.64781	16.9113	18.6955	18.2982	1.51217	2.06843	17.9683	3.2046	1.77e-79	UP	uncharacterized N-acetyltransferase p20-like
107769309	NW_015889306.1	-	23813	25709	1897	0.715125	0.909218	1.02081	0.641871	0.506185	0.830463	0.198647	0.142744	0.154092	0.881719	0.659506	0.165161	-2.7788	6.2626e-10	DOWN	uncharacterized protein At4g19900-like
107769321	NW_015889319.1	-	22590	24945	2246	30.066	33.1581	62.2626	14.3561	9.61506	10.3315	6.8706	9.14426	6.86995	41.8289	11.4342	7.62827	-2.8161	3.6334e-05	DOWN	polygalacturonase-1 non-catalytic subunit beta-like
107769329	NW_015889332.1	+	26431	32938	1694	6.77521	5.8022	5.69939	13.7123	14.495	15.1751	45.0688	39.323	37.4573	6.09226	14.4608	40.6164	2.3721	4.7131e-47	UP	non-structural maintenance of chromosomes element 4 homolog A-like
107769331	NW_015889338.1	-	717	15191	742	3.91777	2.80215	4.13842	2.6193	2.74669	3.79672	0.863367	1.03867	0.872322	3.61945	3.05424	0.924787	-2.3331	4.2348e-12	DOWN	beta-galactosidase 17-like
107769336	NW_015889344.1	+	81665	82490	611	0	0	0	0.076648	0.192438	0.485341	0.154187	0.272728	0.785969	0	0.251476	0.404295	Inf	0.0090059	UP	60S acidic ribosomal protein P1-like
107769338	NW_015889345.1	-	30761	33028	1317	0.114451	0.0717607	0.105027	0.160018	0.267835	0.717716	0.32905	0.759166	1.14147	0.0970796	0.381856	0.74323	2.5658	0.0040016	UP	PI-PLC X domain-containing protein At5g67130-like
107769339	NW_015889347.1	-	20066	21898	1833	0.0822326	0	0.0603689	0.0127747	0	0	0.596192	0.318183	0.296162	0.0475339	0.00425822	0.403512	2.7209	0.00054655	UP	cytochrome P450 94C1-like
107769360	NW_015889380.1	-	118848	123804	1842	0.294653	0.103458	0.257411	0	0.0643566	0	0.0412517	0	0	0.218507	0.0214522	0.0137506	-4.3445	9.0122e-05	DOWN	aluminum-activated malate transporter 8-like, transcript variant X2
107769364	NW_015889381.1	-	124084	128751	1532	5.5217	6.01194	5.17903	3.04083	3.03572	2.91999	1.67675	1.48293	1.52776	5.57089	2.99885	1.56248	-2.1989	2.1796e-29	DOWN	putative lactoylglutathione lyase, transcript variant X2
107769368	NW_015889381.1	-	277435	283412	2137	0.403055	0.342744	0.349523	0.186276	0.568548	0.338243	2.04552	4.76635	5.00247	0.365107	0.364356	3.93811	3.0625	1.0331e-05	UP	ankyrin repeat-containing protein At3g12360-like
107769399	NW_015889402.1	+	75259	84582	3568	0.00661949	0	0	0	0	0	0.0868815	0.16008	0.0641852	0.0022065	0	0.103716	5.1782	0.0019566	UP	kinesin-4-like, transcript variant X1
107769421	NW_015889423.1	+	29299	33373	3835	0.168448	0.184828	0.187553	0.146541	0.143078	0.20298	1.66554	2.13456	2.303	0.180276	0.164199	2.03437	3.1305	9.4367e-31	UP	probable LRR receptor-like serine/threonine-protein kinase At1g74360
107769441	NW_015889451.1	+	14214	16271	997	0	0	0.0277473	0	0	0	0.226781	0.376061	0.376961	0.0092491	0	0.326601	4.7883	0.0025007	UP	probable WRKY transcription factor 43
107769444	NW_015795448.1	+	21550	29790	1283	3.87114	2.27549	2.04261	3.21359	2.09177	3.67407	0.589748	0.785708	0.402172	2.72975	2.99314	0.592543	-2.5694	1.0131e-05	DOWN	pentatricopeptide repeat-containing protein At2g35130-like, transcript variant X1
107769448	NW_015889455.1	-	110282	115083	1803	1.30179	1.74288	1.3809	2.40264	2.31507	2.27177	11.3698	11.9687	13.0974	1.47519	2.32983	12.1453	2.6762	3.9663e-64	UP	transcription factor bHLH66-like
107769461	NW_015889466.1	-	11461	17036	1758	0	0	0	0.0532786	0.0668825	0.0210853	0.171483	0.0710908	0.130645	0	0.0470821	0.124406	Inf	0.0077683	UP	NAC domain-containing protein 8-like
107769471	NW_015889469.1	+	8339	15257	1587	51.3975	77.6557	77.3269	31.8115	9.73037	19.1413	6.9573	2.5069	3.09179	68.7933	20.2277	4.18533	-4.3986	8.6937e-28	DOWN	uncharacterized LOC107769471
107769475	NW_015889470.1	-	20431	22660	914	2257.92	2136.14	2066.24	1061.17	1083.92	1021.66	216.577	310.12	306.59	2153.44	1055.58	277.762	-3.3213	1.6842e-258	DOWN	oxygen-evolving enhancer protein 2-1, chloroplastic-like
107769483	NW_015889473.1	+	67693	69783	1186	0.617309	0.179296	0.46651	0.493591	0.148709	0.234409	0.0794338	0.105377	0.0704197	0.421039	0.292237	0.085077	-2.6728	0.0022087	DOWN	protein RADIALIS-like 6
107769498	NW_015889478.1	+	69045	70882	1838	0.0117156	0.0128549	0.0150512	0.0891794	0.0106619	0	0.051256	0.294652	0.159038	0.0132072	0.0332804	0.168315	3.307	0.022252	UP	mitogen-activated protein kinase kinase kinase A-like
107769501	NW_015889478.1	-	37071	38337	1267	0.0339909	0	0	0.0739257	0.0928015	0.131654	1.01124	1.10149	1.36779	0.0113303	0.0994604	1.16017	6.2974	1.4204e-13	UP	mitogen-activated protein kinase kinase kinase 3-like
107769502	NW_015889480.1	+	17002	20106	3006	0.401151	0.699542	0.754642	0.218113	0.221651	0.228129	4.65088	6.27106	5.35531	0.618445	0.222631	5.42575	2.7707	3.115e-28	UP	uncharacterized LOC107769502
107769512	NW_015889503.1	+	13090	17975	2005	74.942	66.0148	69.8017	33.7283	33.0356	37.41	12.5361	16.7987	13.2983	70.2528	34.7246	14.211	-2.6706	3.9831e-115	DOWN	FRIGIDA-like protein 3
107769513	NW_015889503.1	+	19175	21031	845	2705.49	2624.77	2561.56	1646.16	1721.81	1697.71	577.56	826.652	778.939	2630.61	1688.56	727.717	-2.2201	7.9678e-182	DOWN	photosystem I reaction center subunit XI, chloroplastic-like
107769519	NW_015889511.1	+	64665	74410	2056	8.11005	9.90589	10.3497	5.77766	3.63627	4.99134	2.11662	3.35321	2.4293	9.45523	4.80176	2.63305	-2.208	2.2105e-31	DOWN	stomatal closure-related actin-binding protein 3-like, transcript variant X1
107769521	NW_015889513.1	-	23559	25044	1486	0.0869443	0.0953993	0.279247	0.157577	0.145062	0	0	0.0140172	0.0140508	0.153864	0.10088	0.009356	-4.405	0.0046224	DOWN	uncharacterized LOC107769521
107769526	NW_015795468.1	-	49911	50595	685	252.3	240.101	291.785	89.9378	85.9961	102.762	50.5838	29.3135	38.1621	261.395	92.8986	39.3531	-3.0951	1.5201e-74	DOWN	holotricin-3-like
107769534	NW_015889533.1	-	9209	14909	2071	0.509477	0.90128	0.935048	0.768848	0.643441	0.868081	8.76126	9.27325	9.89026	0.781935	0.760123	9.30826	3.2105	3.0007e-75	UP	probable anion transporter 3, chloroplastic
107769543	NW_015889545.1	+	33776	34800	693	4.75408	3.30713	4.07177	5.60902	5.99491	4.78727	56.7154	52.57	50.7072	4.04433	5.46373	53.3309	3.3557	2.6743e-127	UP	uncharacterized LOC107769543
107769545	NW_015889545.1	+	93838	98235	2078	3.97919	4.13874	4.77931	9.21764	8.66663	8.65156	30.3299	26.2325	26.7574	4.29908	8.84528	27.7733	2.328	9.4913e-68	UP	uncharacterized LOC107769545
107769546	NW_015889545.1	+	32995	33767	621	8.07929	7.30503	8.28586	10.7465	10.5714	13.0424	56.2521	58.2625	62.6047	7.89006	11.4534	59.0398	2.5382	1.2803e-85	UP	uncharacterized LOC107769546
107769553	NW_015889562.1	+	11747	13807	1262	1.05789	1.02971	1.00836	0.500975	0.450317	0.176234	6.39006	8.56622	8.6198	1.03199	0.375842	7.85869	2.5626	1.0186e-24	UP	uncharacterized LOC107769553
107769557	NW_015889568.1	-	31061	32746	718	0.0599811	0.032907	0	0.260902	0.0272933	0	7.8201	12.8517	8.22964	0.0309627	0.0960651	9.63381	7.9086	5.2808e-23	UP	protein TIFY 5A-like
107769564	NW_015889571.1	+	95944	96580	637	63.7545	62.3506	61.6687	19.3724	20.7656	24.0913	16.6233	17.2327	17.2411	62.5913	21.4097	17.0324	-2.2429	4.0733e-90	DOWN	histone H3.2
107769567	NW_015889573.1	-	36966	38027	1062	7.8874	8.18721	6.51226	3.21914	3.04467	3.80452	0.567735	1.70638	0.865062	7.52895	3.35611	1.04639	-3.2123	5.1924e-42	DOWN	(-)-isopiperitenol/(-)-carveol dehydrogenase, mitochondrial-like
107769583	NW_015889583.1	+	891	2960	1483	0.421081	0.238981	0.279812	0.0473688	0.105713	0.324938	0	0.070228	0.211188	0.313291	0.15934	0.0938053	-2.1184	0.0059963	DOWN	basic 7S globulin-like
107769584	NW_015889583.1	-	3073	5646	1311	0.443476	0.450557	0.527537	1.39317	1.01645	0.918923	1.91148	1.9066	3.5675	0.473857	1.10951	2.46186	2.0092	0.00024017	UP	uncharacterized isomerase BH0283-like
107769585	NW_015889585.1	-	54414	58543	1031	0.438601	0.389586	0.456149	0.113559	0.171066	0.0898835	0.0182752	0.202033	0.12151	0.428112	0.124836	0.113939	-2.2768	0.0055222	DOWN	rac-like GTP-binding protein 5
107769596	NW_015889591.1	-	23086	28605	1675	0.300663	0.39274	0.34948	1.32338	1.01631	1.21999	1.66619	2.40981	2.1518	0.347627	1.18656	2.07593	2.2133	6.4903e-10	UP	uncharacterized membrane protein At4g09580-like, transcript variant X3
107769605	NW_015889610.1	-	7	5218	1806	1.77655	1.60916	1.30202	1.88002	2.08336	1.65225	0.260821	0.219138	0.323712	1.56258	1.87188	0.26789	-2.9121	3.9582e-17	DOWN	nuclear pore complex protein NUP155-like
107769608	NW_015889616.1	-	937	4542	2620	0.0328751	0	0.052794	0.0357495	0.0822757	0	0.122255	0.182855	0.231108	0.0285564	0.0393417	0.17874	2.2807	0.015475	UP	probable inactive receptor kinase At5g67200
107769631	NW_015889639.1	-	59531	63350	2377	0.117767	0.248498	0.0931058	0.0689574	0.164885	0.0701749	0.00792668	0.0788669	0.0439197	0.153124	0.101339	0.0435711	-2.1802	0.014136	DOWN	leukotriene A-4 hydrolase homolog
107769636	NW_015889654.1	-	23640	25092	1453	0.370496	0.195132	0.247511	0.0966935	0.0809218	0.165824	0.0129675	0.0430068	0.201178	0.271046	0.11448	0.0857175	-2.04	0.014669	DOWN	protein BRANCHLESS TRICHOME-like
107769648	NW_015889658.1	+	19006	21108	1484	0.667471	0.413954	0.316906	0.110453	0.0264105	0.062446	0.190449	0	0.182906	0.466111	0.0664364	0.124452	-2.2759	0.000547	DOWN	putative GEM-like protein 8
107769696	NW_015889740.1	-	94830	98398	1795	0.271264	0.056694	0.215737	0.927086	0.811136	0.744917	2.70136	2.8989	2.45493	0.181232	0.827713	2.68507	3.523	1.169e-23	UP	probable receptor-like protein kinase At5g47070, transcript variant X2
107769698	NW_015889744.1	+	79409	83678	2936	0.0073342	0.00804742	0.00942237	0.0319018	0.0400475	0.00631266	0.731592	0.496619	0.668484	0.00826799	0.0260873	0.632232	5.8929	1.4633e-16	UP	PF11883:Domain of unknown function (DUF3403)|PF07714:Protein tyrosine kinase
107769772	NW_015889843.1	+	112791	115182	2318	0.445899	0.305788	0.226755	1.03038	0.803138	0.807563	3.3164	3.45962	2.83737	0.326147	0.880361	3.20446	2.9295	2.6636e-29	UP	uncharacterized LOC107769772
107769776	NW_015889853.1	-	61237	62942	1706	0.0378661	0.110796	0.664846	0.686282	0.677724	0.369376	3.42376	3.27218	3.21881	0.271169	0.577794	3.30492	3.2528	3.3656e-28	UP	zeatin O-glucosyltransferase-like
107769793	NW_015889858.1	+	145439	147040	1602	0.793046	0.383463	0.535322	0.219251	0.110093	0.266093	0.0823296	0.0650113	0.0260667	0.57061	0.198479	0.0578025	-3.6654	1.1594e-07	DOWN	pentatricopeptide repeat-containing protein At5g66520-like
107769803	NW_015889868.1	-	30335	33963	1353	2.9443	3.07346	2.16733	0.899948	1.36148	1.26026	0.696294	1.04687	0.756166	2.72836	1.17389	0.83311	-2.0772	6.2744e-14	DOWN	uncharacterized LOC107769803
107769818	NW_015795526.1	-	317	4536	1166	0.0554028	0.040527	0.260982	0.602469	0.672267	0.937825	1.95527	2.17943	2.63231	0.11897	0.73752	2.25567	3.8858	8.94e-17	UP	GDSL esterase/lipase 5-like
107769826	NW_015795533.1	+	3854	6257	2300	0.168741	0.288011	0.361307	0.632037	0.400975	0.693914	2.78073	2.67511	2.77241	0.272686	0.575642	2.74275	2.9686	9.229e-27	UP	heat stress transcription factor B-2b-like, transcript variant X2
107769827	NW_015889876.1	+	74126	75337	1212	0.0177667	0.0194944	0	0.154561	0.113182	0.259965	0.466379	0.154675	0.120591	0.0124204	0.175902	0.247215	3.9497	0.020744	UP	F-box protein At3g07870-like
107769835	NW_015889878.1	-	41066	44926	2423	0	0	0	0.0386561	0.0566141	0.0305967	0.614319	0.868259	0.835867	0	0.0419557	0.772815	Inf	1.102e-19	UP	PF01453:D-mannose binding lectin|PF08276:PAN-like domain|PF07714:Protein tyrosine kinase
107769860	NW_015889905.1	-	47297	50466	941	1.69337	1.25543	1.82271	0.622103	1.16621	0.748449	0.680784	0.110678	0.288451	1.5905	0.845589	0.359971	-2.5048	6.3532e-08	DOWN	-
107769863	NW_015889906.1	-	27793	36933	3249	0.0662764	0.0145443	0.0255439	0.309906	0.211105	0.296635	0.817692	0.692397	1.17604	0.0354549	0.272549	0.895375	4.2854	2.6171e-14	UP	PF00069:Protein kinase domain
107769869	NW_015889918.1	-	15534	16150	617	0.558398	0.880755	1.43477	1.13854	1.11164	0.991282	0.274839	0.202557	0.439923	0.957973	1.08049	0.305773	-2.0119	0.0049379	DOWN	uncharacterized LOC107769869
107769882	NW_015889932.1	-	9932	10677	583	0	1.66161	0.711768	0	0	0	0	0	0	0.791125	0	0	#NAME?	0.0080626	DOWN	uncharacterized LOC107769882
107769887	NW_015889934.1	+	135944	138445	1661	0.337064	0.568988	0.682858	0.0422925	0.0117981	0.100425	0.0453744	0.112864	0.062852	0.529636	0.0515051	0.0736967	-3.2069	7.8732e-07	DOWN	cysteine-rich repeat secretory protein 3-like
107769893	NW_015889938.1	+	120918	130400	2976	0.0795918	0.063514	0.148732	0.424886	0.342413	0.697515	0.633122	0.60893	0.427972	0.0972791	0.488271	0.556675	2.1567	5.9815e-06	UP	uncharacterized LOC107769893
107769899	NW_015889947.1	+	8969	9746	663	0.389741	0.6771	0.250354	0.317864	0.384247	0.279547	0.0568377	0.0314172	0.251939	0.439065	0.327219	0.113398	-2.3293	0.023112	DOWN	pentatricopeptide repeat-containing protein At2g29760, chloroplastic-like
107769902	NW_015889957.1	+	508	3932	1475	0.467161	0.304351	0.356351	0.349255	0.172716	0.289004	0	0.0564871	0.0424667	0.375954	0.270325	0.0329846	-3.8813	7.3144e-06	DOWN	WAT1-related protein At3g28050-like
107769908	NW_015889972.1	-	23169	26251	2075	0.741444	0.527086	0.939129	0.227119	0.28511	0.206732	4.96171	8.38438	7.67537	0.735887	0.239654	7.00715	2.8861	5.0574e-12	UP	probable WRKY transcription factor 26, transcript variant X1
107769932	NW_015890004.1	+	207347	216958	1581	2.17308	4.24237	2.75553	1.41171	2.09321	1.65178	0.543273	1.13293	1.0125	3.05699	1.7189	0.896237	-2.1357	3.6521e-05	DOWN	anthranilate phosphoribosyltransferase, chloroplastic-like, transcript variant X1
107769943	NW_015890010.1	-	64046	64971	926	0	0.153092	0.0298748	0.126436	0.253951	2.34177	24.1931	25.8458	28.7938	0.060989	0.907384	26.2776	8.3885	2.243e-199	UP	pathogenesis-related protein R minor form
107769970	NW_015890023.1	+	152561	153460	900	0.287109	0.945089	0.983611	0.936638	0.370157	0.823732	0	0.138864	0.278393	0.738603	0.710176	0.139086	-2.779	0.0023656	DOWN	uncharacterized LOC107769970
107769975	NW_015795573.1	-	23116	26117	2091	0.710565	0.65537	0.648273	0.873479	0.393618	0.647049	0.0270326	0.169346	0.00998539	0.671403	0.638049	0.0687881	-3.6471	4.3842e-12	DOWN	laccase-17-like
107769977	NW_015890029.1	-	6794	8804	1640	1.43117	2.46357	1.7037	1.5563	1.06347	1.77429	0.333177	0.736657	0.585643	1.86615	1.46469	0.551826	-2.1231	8.3779e-07	DOWN	uncharacterized LOC107769977
107769988	NW_015890052.1	-	6169	9174	2307	1.2694	1.26995	1.30706	1.22814	1.07029	1.00422	0.228681	0.0812599	0.208161	1.28214	1.10089	0.172701	-3.2579	4.4725e-20	DOWN	protein IQ-DOMAIN 14-like
107769990	NW_015890056.1	+	54150	55521	1372	0.360979	0.189431	0.30245	1.05816	0.742727	0.878067	9.54445	9.2458	7.86784	0.284287	0.892983	8.88603	4.6011	2.4888e-76	UP	ethylene-responsive transcription factor 5-like
107769998	NW_015890061.1	-	9460	10040	581	1665.84	1785.66	1698.94	951.268	940.568	975.41	374.467	623.024	493.416	1716.81	955.749	496.969	-2.1538	1.7399e-114	DOWN	uncharacterized LOC107769998
107770001	NW_015890063.1	-	6273	7964	697	0.0308941	0	0.357212	0.403144	0.44985	0.983869	4.27115	4.24362	4.07404	0.129369	0.612288	4.19627	4.6657	5.9676e-22	UP	LOB domain-containing protein 1-like
107770027	NW_015890113.1	+	75616	81462	5769	1.00406	1.08122	0.80561	0.94573	0.954522	1.02163	0.104513	0.0505486	0.195439	0.963632	0.973962	0.116834	-3.4151	1.3735e-32	DOWN	uncharacterized LOC107770027
107770033	NW_015890113.1	+	83974	85254	450	0.90918	1.26012	0.922136	1.66513	2.1774	1.81221	0.209352	0	0.603184	1.03048	1.88491	0.270845	-2.3022	0.0044486	DOWN	uncharacterized LOC107770033
107770053	NW_015890127.1	-	2247	4696	2450	0	0.00964376	0.0112915	0.0764603	0.039993	0.105908	0.169191	0.204045	0.281233	0.00697841	0.0741206	0.218156	4.6063	8.937e-05	UP	serpin-ZX-like
107770078	NW_015890171.1	+	27946	29893	924	0.326261	1.09953	0.808366	0	0	0	0.0203915	0	0	0.74472	0	0.00679715	-7.1256	6.36e-07	DOWN	high-affinity nitrate transporter 3.1-like
107770081	NW_015890171.1	+	32972	34474	902	0	0	0	0.02596	0.0217257	0.0205476	0.52222	0.531132	0	0	0.0227445	0.351117	Inf	0.008175	UP	PF16974:High-affinity nitrate transporter accessory
107770085	NW_015788076.1	+	68891	83709	1659	12.8239	12.1483	11.1557	12.2937	13.9385	12.6576	1.54459	1.31833	2.20247	12.0426	12.9633	1.68846	-3.2024	4.178e-99	DOWN	ABC transporter C family member 2-like
107770096	NW_015890189.1	-	11214	18667	2429	0.141841	0.116726	0.216392	0.0289205	0.0161355	0.0610423	0.00775698	0	0.0085959	0.15832	0.0353661	0.00545096	-5.2266	2.9439e-05	DOWN	endoglucanase 6-like
107770110	NW_015890198.1	+	39682	40140	459	0.42222	0.823607	1.0246	0.0510152	0.298858	0.686443	0.205247	0.226902	0.090978	0.756807	0.345439	0.174376	-2.475	0.012532	DOWN	uncharacterized LOC107770110
107770114	NW_015787320.1	-	87177	91693	1709	3.59097	4.38258	4.04682	2.30186	2.99281	2.23405	0.253575	0.426587	0.586433	4.00679	2.50957	0.422198	-3.6146	1.9808e-48	DOWN	beta-galactosidase-like
107770126	NW_015795609.1	-	39153	40016	864	1.47044	1.14855	0.512298	6.47733	7.14458	6.92879	12.1904	10.0532	11.7205	1.04376	6.85023	11.3214	3.0701	3.4408e-39	UP	uncharacterized LOC107770126
107770152	NW_015890230.1	-	32145	37365	1674	5.04242	4.85529	5.1395	4.0845	3.69923	4.10759	1.82339	1.19453	1.68383	5.01241	3.96378	1.56725	-2.0423	6.1053e-26	DOWN	probable polygalacturonase
107770164	NW_015890245.1	+	27672	29540	1261	0.239068	0.224843	0.0658146	0.742774	0.947971	0.529122	18.0647	12.7852	14.0079	0.176575	0.739956	14.9526	6.0357	1.6388e-44	UP	inorganic pyrophosphatase 1-like
107770179	NW_015890257.1	-	2383	6441	704	2.14109	2.08081	1.53253	1.33045	0.974261	1.42164	0.615567	0.295875	0.118633	1.91814	1.24212	0.343359	-2.8416	1.0902e-08	DOWN	uncharacterized LOC107770179
107770182	NW_015890260.1	+	15065	15376	225	8.13477	8.5058	7.13118	3.12213	3.30964	2.71832	0.837409	2.03667	2.22714	7.92392	3.05003	1.70041	-2.5892	5.4352e-10	DOWN	uncharacterized LOC107770182
107770213	NW_015795612.1	-	18520	20729	1278	2.03875	3.25383	3.18202	0.879472	1.30337	1.08767	0.132688	0.554153	0.212389	2.82486	1.09017	0.299743	-3.5983	1.5853e-16	DOWN	protein TRANSPORT INHIBITOR RESPONSE 1-like
107770228	NW_015890332.1	-	58325	60213	1809	0.833236	0.600803	0.749331	6.89923	8.61209	8.59591	24.4661	16.5578	23.9034	0.72779	8.03574	21.6424	4.5281	1.4768e-31	UP	UDP-glycosyltransferase 73C1-like
107770237	NW_015890334.1	-	91142	93671	1718	2.07454	2.85255	1.6531	1.45636	1.39805	1.52566	0.769753	0.457235	0.254627	2.1934	1.46002	0.493872	-2.5117	3.667e-08	DOWN	auxin response factor 16-like, transcript variant X2
107770238	NW_015890334.1	-	279789	283263	1838	5.24738	6.90919	6.14035	3.8637	4.85599	5.12595	0.851915	2.15268	1.97392	6.09897	4.61522	1.65951	-2.2444	9.6584e-22	DOWN	GATA transcription factor 8-like, transcript variant X4
107770242	NW_015890340.1	-	13763	16438	912	1.39305	1.8394	2.093	3.59455	2.66445	1.9103	56.4631	46.9808	49.1537	1.77515	2.7231	50.8659	4.4781	1.0658e-106	UP	protein PLANT CADMIUM RESISTANCE 8-like
107770253	NW_015788084.1	+	13347	18671	3241	5.10266	4.36712	15.0776	7.75353	5.99352	5.66267	55.3643	50.3728	49.1541	8.18245	6.46991	51.6304	2.2984	1.7708e-22	UP	probable linoleate 9S-lipoxygenase 5, transcript variant X4
107770257	NW_015890349.1	+	1225	3771	571	3.46945	7.69643	8.04244	12.1796	6.24619	6.88126	35.1756	57.8195	48.2677	6.40277	8.43568	47.0876	2.5163	3.9841e-11	UP	basic blue protein-like
107770309	NW_015890401.1	-	1267	13238	8339	2.33136	2.17308	1.9667	2.11408	2.28962	2.16323	0.6345	0.59585	0.761085	2.15705	2.18897	0.663812	-2.0671	5.163e-48	DOWN	la-related protein 1A-like, transcript variant X1
107770314	NW_015890407.1	-	30813	33454	1453	0.0148198	0.032522	0.0190393	12.2317	12.5564	10.4469	25.2606	27.6247	28.0356	0.022127	11.745	26.9736	9.8874	2.2448e-302	UP	probable protein phosphatase 2C 51
107770318	NW_015890407.1	-	72805	75955	2399	0.0538555	0.0984878	0.0115315	0.146411	0.0980237	0.115886	0.298451	0.868262	1.2881	0.0546249	0.120107	0.818272	3.5314	0.0015906	UP	PF00069:Protein kinase domain
107770319	NW_015890407.1	-	126145	130341	2478	0.262387	0.0479838	0.202256	0.0951095	0.151233	0.0828081	1.04846	1.65825	1.61981	0.170875	0.109717	1.44217	2.7088	9.2235e-11	UP	rust resistance kinase Lr10-like, transcript variant X2
107770321	NW_015890407.1	+	146794	151876	4447	0.00484219	0	0.0311042	0.0315934	0.0176268	0	0.317771	0.370034	0.563421	0.0119821	0.0164067	0.417075	4.7626	8.1845e-13	UP	rust resistance kinase Lr10-like
107770322	NW_015890407.1	-	121822	123318	1282	1.12537	1.49283	1.4242	0.657546	0.840727	0.665025	6.23158	12.2021	10.6189	1.34747	0.721099	9.68417	2.4801	4.2198e-07	UP	putative RING-H2 finger protein ATL21A
107770331	NW_015890415.1	+	43053	46907	1474	0.894006	1.1839	1.34657	1.54207	0.981933	1.5655	0.391131	0.313115	0.373648	1.14149	1.36317	0.359298	-2.0309	1.8365e-06	DOWN	SNF1-related protein kinase regulatory subunit beta-2-like, transcript variant X2
107770345	NW_015890425.1	-	62943	70102	4511	0.0259499	0.0341681	0.0600088	0	0.0188928	0	0	0	0	0.0400423	0.00629761	0	#NAME?	0.0038945	DOWN	ABC transporter B family member 4-like, transcript variant X1
107770349	NW_015890427.1	+	31947	36138	1765	15.64	11.6145	12.8917	14.0142	14.5295	12.3632	3.55814	3.27997	4.23412	13.3821	13.6356	3.69074	-2.2254	1.3886e-20	DOWN	protein transport protein Sec24-like At4g32640, transcript variant X2
107770358	NW_015890446.1	+	42164	44746	1392	1.33036	1.30697	1.45077	2.27094	3.08308	3.2754	12.0603	12.7492	12.9297	1.3627	2.87648	12.5797	2.8417	8.6781e-59	UP	protein ASC1-like
107770365	NW_015890450.1	-	10576	13695	1255	6.14254	5.32789	5.95163	2.01508	2.09238	1.7574	1.11099	1.06223	1.51397	5.80735	1.95496	1.22906	-2.6074	3.5477e-33	DOWN	uncharacterized LOC107770365
107770376	NW_015890456.1	-	29944	32088	546	0.0788762	0.173093	0.0506668	0.47175	0.861388	1.15413	1.96699	0.991886	0.573611	0.100879	0.829089	1.1775	3.1846	0.0050478	UP	uncharacterized LOC107770376
107770381	NW_015890465.1	-	15444	24314	1681	0.0128098	0.0140555	0.0987415	0.933295	0.419677	0.672559	5.8397	7.26125	5.65149	0.0418689	0.675177	6.25081	6.8665	1.2329e-68	UP	GDSL esterase/lipase 2-like
107770384	NW_015890468.1	+	765	4082	2198	0.979673	0.73096	0.943951	2.15197	2.43397	2.61398	4.14038	5.75231	5.3196	0.884861	2.39997	5.07076	2.1527	1.6077e-18	UP	uncharacterized LOC107770384
107770387	NW_015890470.1	+	7178	9007	1830	2.83579	2.90499	3.08386	0.102365	0.278421	0.232941	0.0823681	0.0455292	0.0684572	2.94155	0.204576	0.0654515	-5.8543	3.1291e-63	DOWN	leucine-rich repeat receptor-like serine/threonine-protein kinase BAM1
107770398	NW_015890481.1	-	33362	35540	590	1433.64	1503.65	1428.87	632.032	672.594	620.071	231.466	311.879	287.252	1455.39	641.566	276.866	-2.7597	2.3653e-279	DOWN	photosystem I reaction center subunit psaK, chloroplastic
107770403	NW_015890485.1	-	45119	46519	799	5.47089	5.38192	6.64769	0.293066	0.441475	0.579911	0.117908	0.338905	0.574903	5.8335	0.438151	0.343905	-4.4548	1.5555e-43	DOWN	protein GAST1-like
107770416	NW_015795648.1	-	5495	20865	1991	0	0	0.0138946	0	0	0	0.283903	0.136005	0.167791	0.00463152	0	0.195899	5.0525	0.00057092	UP	PF01397:Terpene synthase, N-terminal domain
107770419	NW_015890492.1	+	106392	109415	1848	1.35165	1.17625	1.58679	1.06436	1.29371	1.53447	0.438416	0.405772	0.21467	1.37156	1.29751	0.352953	-2.319	2.743e-11	DOWN	VAN3-binding protein-like
107770423	NW_015795650.1	-	6	3393	1376	0.0625965	0.394932	0.381989	0.136139	0.0284834	0.121225	0	0.0151378	0.015174	0.279839	0.0952826	0.0101039	-5.157	0.00083976	DOWN	kinesin-like protein NACK1
107770426	NW_015890498.1	+	31883	34251	1960	0.032959	0	0.0988002	0.0716815	0.0499913	0.0567366	2.86471	3.45389	2.78037	0.0439197	0.0594698	3.03299	5.7514	1.6795e-48	UP	butyrate--CoA ligase AAE11, peroxisomal-like
107770444	NW_015890520.1	-	30187	32520	743	0.144907	0.0317998	0.335096	0.819401	0.184625	0.52384	1.09044	1.12138	1.06786	0.170601	0.509289	1.09322	2.3197	0.00086151	UP	HVA22-like protein e
107770478	NW_015890544.1	+	23659	24556	898	36.2084	39.4664	35.6121	8.76143	12.0678	16.0985	2.49684	4.29118	2.69712	37.0956	12.3093	3.16171	-3.9167	5.0623e-185	DOWN	auxin-binding protein ABP19a-like
107770488	NW_015890550.1	-	2091	10552	2238	1.02951	1.10852	1.06305	1.28694	1.15583	0.83643	5.90171	6.07763	6.22278	1.06703	1.09307	6.06738	2.1425	2.8144e-32	UP	uncharacterized LOC107770488, transcript variant X2
107770489	NW_015890550.1	-	33272	35556	955	1.19504	0.890659	1.12974	0.931734	0.861839	0.523997	0.276214	0.218111	0.0874532	1.07181	0.772523	0.193926	-2.8267	8.0232e-07	DOWN	uncharacterized LOC107770489
107770495	NW_015890555.1	+	27119	28847	844	0.969505	2.09957	1.60609	0.998785	0.580467	1.42738	0.357189	0.222117	0.0494774	1.55839	1.00221	0.209594	-3.25	5.8955e-07	DOWN	transcription factor PRE6-like
107770500	NW_015890557.1	+	70657	72510	1655	0.104088	0.256973	0.18387	0.297121	0.0355225	0.190379	0.0455389	0	0	0.181644	0.174341	0.0151796	-3.9319	0.0016972	DOWN	PF12710:haloacid dehalogenase-like hydrolase
107770509	NW_015890569.1	-	12067	15481	1159	37.3281	36.0491	35.8858	39.8938	37.3521	36.0466	6.58694	2.99179	4.90393	36.421	37.7642	4.82755	-3.2799	2.8114e-161	DOWN	glutathione S-transferase L3-like, transcript variant X1
107770518	NW_015890578.1	-	31273	34418	1446	0	0.114378	0	0	0.0542091	0.0769044	0.182423	0.25929	0.418744	0.038126	0.0437045	0.286819	2.5435	0.017582	UP	beta-glucuronosyltransferase GlcAT14B-like
107770540	NW_015890593.1	-	24479	28678	3495	0.00616115	0.0405617	0.126645	0.113897	0.123355	0.0954539	1.25072	1.11449	1.4756	0.0577894	0.110902	1.28027	4.1126	7.9922e-29	UP	receptor-like protein kinase 5
107770554	NW_015890619.1	-	51646	59753	2391	0.019321	0.0423997	0.024822	0.0210103	0.0967081	0.0997791	0.185966	0.299034	0.168609	0.0288475	0.0724992	0.21787	2.5546	0.0084414	UP	uncharacterized LOC107770554, transcript variant X2
107770556	NW_015890622.1	-	21434	25330	1575	0.287109	0.120011	0.333725	1.10018	1.00782	0.953176	3.06253	5.63392	4.94478	0.246949	1.02039	4.54707	3.8369	9.4318e-13	UP	probable protein phosphatase 2C 63
107770571	NW_015795687.1	+	84639	85399	761	0.339551	0	0.218114	0.21539	0.154506	0.0730643	0	0	0	0.185888	0.147654	0	#NAME?	0.013779	DOWN	isoflavone reductase homolog
107770577	NW_015890639.1	+	41255	42136	496	0	0	0	0.424886	0.355583	0	2.16528	2.6037	1.17868	0	0.260156	1.98255	Inf	1.2872e-10	UP	uncharacterized LOC107770577
107770594	NW_015890673.1	+	30358	35490	2353	0.639767	0.92366	0.583995	5.29102	4.47396	4.94143	15.4092	18.3053	18.2511	0.715807	4.90214	17.3219	4.2312	5.8379e-115	UP	uncharacterized protein At4g29660-like, transcript variant X1
107770595	NW_015890678.1	+	3452	6816	1946	0.239005	0.237271	0.160838	0.0990104	0.124291	0.127348	0.00995862	0	0.0110356	0.212371	0.116883	0.00699809	-5.2934	1.2445e-05	DOWN	uncharacterized LOC107770595, transcript variant X1
107770608	NW_015890692.1	-	60949	67866	1226	0.068943	0.151295	0.0885722	1.09958	0.920223	0.435163	3.39834	3.15668	2.87454	0.102937	0.81832	3.14319	4.5695	4.4678e-21	UP	uncharacterized LOC107770608, transcript variant X2
107770611	NW_015890696.1	+	63940	66730	921	2.43155	3.02716	3.72459	6.63579	5.85131	4.02475	49.4262	60.8831	51.0084	3.0611	5.50395	53.7726	3.772	4.7801e-69	UP	caffeoyl-CoA O-methyltransferase 5
107770624	NW_015890725.1	-	54955	56838	1275	1.43555	1.38984	1.88767	0.348944	0.0922192	0.334338	0.354667	0.506446	0.622289	1.57102	0.2585	0.494467	-2.034	6.9428e-08	DOWN	peroxidase 12-like
107770642	NW_015890755.1	-	16496	17567	1072	0.220956	0.110202	0.283866	0.218432	0.0914019	0.0864458	5.4662	3.82783	5.16143	0.205008	0.132093	4.81849	4.1907	1.1737e-29	UP	ethylene-responsive transcription factor 2-like
107770654	NW_015890774.1	+	64601	69952	1905	0.904282	0.595331	1.23435	1.63481	2.73632	2.18905	12.8677	8.38652	10.2698	0.911323	2.18673	10.508	3.1645	1.5094e-17	UP	alcohol-forming fatty acyl-CoA reductase-like
107770667	NW_015890782.1	-	2136	22931	3137	3.33832	3.06666	2.94684	3.80672	3.5455	3.67521	0.827528	0.443764	0.725408	3.11727	3.67581	0.665567	-2.5933	6.0839e-41	DOWN	uncharacterized LOC107770667, transcript variant X1
107770672	NW_015890789.1	+	12895	14032	914	910.544	828.788	822.597	471.368	492.337	479.612	67.4302	98.4051	99.5086	853.976	481.106	88.448	-3.6381	6.8209e-206	DOWN	photosystem I reaction center subunit III, chloroplastic-like
107770686	NW_015795725.1	+	2210	19452	2126	8.41679	9.63537	7.23482	8.42578	9.27288	9.31929	2.03838	1.93012	2.53382	8.42899	9.00598	2.16744	-2.3262	6.0627e-26	DOWN	eIF-2-alpha kinase GCN2-like
107770707	NW_015890822.1	-	61656	71666	2506	0.283558	0.131996	0.165587	0.49523	0.797626	0.717396	3.1052	5.13675	6.86539	0.193713	0.670084	5.03578	4.3288	5.2673e-10	UP	PF00069:Protein kinase domain
107770717	NW_015890836.1	-	7444	12742	2012	2.50436	3.64038	3.14864	0.872861	0.798667	1.08698	0.187293	0.196701	0.134907	3.09779	0.919504	0.172967	-4.5247	8.3596e-37	DOWN	uncharacterized LOC107770717
107770718	NW_015890836.1	+	3090	6647	2558	1.36371	1.80114	1.65465	0.393622	0.635854	0.681076	0.191511	0.0895722	0.277522	1.6065	0.570184	0.186202	-3.4766	4.0511e-29	DOWN	-
107770720	NW_015890836.1	-	21643	26457	1890	19.2546	17.1766	18.4427	59.7045	51.314	45.3445	131.324	116.943	125.232	18.2913	52.121	124.5	2.4018	1.9466e-145	UP	homogentisate 1,2-dioxygenase-like
107770726	NW_015890836.1	-	165291	173721	3484	0.865284	0.752761	0.619345	0.497354	0.455603	0.4043	0.210915	0.22121	0.143831	0.745797	0.452419	0.191985	-2.3221	6.1589e-12	DOWN	uncharacterized LOC107770726
107770733	NW_015890846.1	-	40796	42522	1023	2.48379	2.47127	3.0828	9.5907	8.23707	8.58759	90.4144	84.1533	99.0702	2.67929	8.80512	91.2126	4.7247	1.2089e-222	UP	basic endochitinase
107770742	NW_015890856.1	-	11902	12726	825	0.0522017	0.028639	0.0335322	0.28383	0.475068	0.0898617	1.98694	1.8936	1.64505	0.0381243	0.28292	1.84186	5.228	1.0005e-12	UP	B-box zinc finger protein 32-like
107770743	NW_015890858.1	-	6	1662	983	0	0.600896	0.309567	0	0.0996774	0	0	0	0	0.303488	0.0332258	0	#NAME?	0.0088413	DOWN	peroxidase 70-like
107770744	NW_015890859.1	+	24088	24734	647	3.36144	6.79237	5.77225	1.23051	0.787498	0.71615	0.378581	1.15899	1.06495	5.30869	0.911387	0.867506	-2.979	6.8145e-08	DOWN	histone H2B.2-like
107770750	NW_015890868.1	-	4454	7113	2451	0.0266171	0.0292055	0	0.0385924	0.0161488	0.00763658	0.108687	0.197396	0.25809	0.0186075	0.0207926	0.188058	2.9626	0.0063285	UP	putative late blight resistance protein homolog R1B-16, transcript variant X2
107770751	NW_015890868.1	+	779	3909	1027	1.02739	0.667176	0.269368	0.0912014	0.0954069	0.10828	0.0917318	0.121692	0.325288	0.654644	0.0982962	0.179571	-2.2434	0.011357	DOWN	probable tyrosine-protein phosphatase At1g05000
107770788	NW_015890911.1	+	108734	111702	2173	0.822483	0.815481	0.598348	2.01509	2.29964	1.58643	8.22862	5.70346	7.52352	0.745438	1.96705	7.15186	2.8959	1.9841e-21	UP	probable WRKY transcription factor 42
107770790	NW_015890911.1	+	6241	7355	946	0	0	0	0.0247526	0	0.0587758	0.119503	0.15413	0.50764	0	0.0278428	0.260425	Inf	0.0085561	UP	uncharacterized LOC107770790
107770796	NW_015890914.1	-	14733	19286	3848	1.13243	0.936597	0.994269	0.544557	0.756105	0.768983	0.323655	0.2367	0.331069	1.0211	0.689882	0.297142	-2.1471	7.9096e-15	DOWN	myosin-binding protein 3-like, transcript variant X2
107770799	NW_015795746.1	-	8717	10556	1152	7.70111	8.71664	11.0224	17.3587	11.6014	12.9995	62.5931	84.8192	85.9283	9.14672	13.9866	77.7802	2.7236	8.9305e-26	UP	3-hydroxy-3-methylglutaryl-coenzyme A reductase-like
107770801	NW_015890919.1	-	37641	39314	1284	0	0	0.0215452	0.0729469	0.0763106	0.230953	0.234788	0.551563	0.422792	0.00718174	0.126737	0.403048	5.4573	3.8825e-05	UP	transcription factor HBP-1b(c38)-like
107770806	NW_015890925.1	+	388	2889	1981	2.47833	2.14684	2.51365	1.56028	1.67179	1.85246	0.428004	0.462647	0.463753	2.37961	1.69484	0.451468	-2.7632	1.1492e-24	DOWN	squamosa promoter-binding-like protein 2
107770819	NW_015890936.1	+	52481	56158	2377	1.6972	2.45478	1.7592	0.461398	0.236949	0.581002	0.0506271	0.0932809	0	1.97039	0.42645	0.0479693	-5.7172	6.2663e-33	DOWN	PTI1-like tyrosine-protein kinase 2, transcript variant X3
107770826	NW_015795761.1	+	21535	24065	863	29.6175	29.7325	27.5358	13.9465	15.1005	15.3125	2.88193	6.54093	4.863	28.962	14.7865	4.76195	-2.9707	5.4134e-105	DOWN	photosynthetic NDH subunit of lumenal location 3, chloroplastic-like
107770831	NW_015890943.1	+	34359	35162	804	8.624	7.84635	7.53536	3.40755	4.02168	3.87277	0.585874	1.21765	0.805053	8.0019	3.76733	0.869526	-3.5677	1.5203e-45	DOWN	transcription repressor OFP15-like
107770844	NW_015795761.1	-	39816	40818	1003	1680.28	1687.61	1643.98	273.731	299.986	280.356	3.41893	30.3203	19.3598	1670.63	284.691	17.6997	-6.9279	0	DOWN	chlorophyll a-b binding protein 50, chloroplastic-like
107770851	NW_015890971.1	-	16752	18463	1231	0.892115	1.22838	1.61804	3.48101	3.78878	3.59839	6.48975	9.57722	8.24322	1.24618	3.62272	8.1034	2.3382	4.6257e-15	UP	1-aminocyclopropane-1-carboxylate oxidase homolog
107770855	NW_015890980.1	+	97094	97939	846	0	0.0279282	0.0326998	0.193749	0.231638	0.722956	0.824046	0.517047	0.888487	0.0202093	0.382781	0.743194	4.8421	1.1703e-05	UP	uncharacterized LOC107770855
107770859	NW_015890981.1	-	20976	24581	1712	0	0	0	0.0317289	0.185875	0	1.57014	1.43945	2.34823	0	0.0725348	1.78594	Inf	9.4006e-23	UP	probably inactive leucine-rich repeat receptor-like protein kinase At5g48380, transcript variant X4
107770865	NW_015890987.1	+	104356	106680	2325	2.33392	2.63202	2.07034	1.04742	1.34858	1.403	0.34847	0.465867	0.386157	2.34543	1.26634	0.400165	-2.9165	2.1939e-30	DOWN	uncharacterized protein At3g28850-like
107770934	NW_015795768.1	-	2837	3876	669	8.46522	8.79399	17.4503	99.089	131.464	139.961	190.642	141.884	131.175	11.5698	123.505	154.567	3.3799	2.6603e-20	UP	non-specific lipid-transfer protein 2-like
107770944	NW_015795768.1	-	7557	8791	688	35.3357	40.1113	39.3248	663.271	788.648	887.637	438.179	358.039	325.452	38.2573	779.852	373.89	2.9257	2.2655e-28	UP	non-specific lipid-transfer protein 2-like
107770967	NW_015891081.1	+	35990	36444	364	0.4141	0.45437	0.684002	0.321648	0.269184	0.20367	0	0.0572242	0	0.51749	0.264834	0.0190747	-5.119	0.0056593	DOWN	uncharacterized LOC107770967
107770987	NW_015891089.1	+	75838	78477	1053	0.143146	0.157066	1.23477	0.0222374	0.0744409	0	0	0	0	0.51166	0.0322261	0	#NAME?	0.020924	DOWN	bidirectional sugar transporter SWEET1-like
107771000	NW_015891102.1	-	101785	103198	1130	0	0.0836362	0	0	0	0	1.26723	0.829498	0.720618	0.0278787	0	0.939115	4.713	1.3196e-08	UP	transcription factor WER-like
107771001	NW_015891102.1	-	171219	172705	1202	0	0	0	0	0	0	0.313506	0.519874	0.434265	0	0	0.422548	Inf	8.4773e-06	UP	trichome differentiation protein GL1-like
107771009	NW_015891108.1	-	60727	63401	1574	3.53838	3.65587	2.70627	24.3592	21.1127	22.9897	37.84	39.1954	37.5403	3.30018	22.8205	38.1919	3.1668	5.4703e-158	UP	NAC domain-containing protein 72-like, transcript variant X2
107771014	NW_015891111.1	+	187	5053	2553	3.36565	3.06314	3.56415	11.4621	12.1885	11.4453	26.0405	26.5502	27.9376	3.33098	11.6986	26.8428	2.6455	1.1968e-129	UP	cysteine-rich receptor-like protein kinase 2, transcript variant X2
107771024	NW_015891116.1	+	86849	90886	3925	0.318198	0.325062	0.401746	0.507097	0.374457	0.387206	4.77163	6.00742	5.50579	0.348335	0.42292	5.42828	3.5977	1.0303e-67	UP	receptor-like protein kinase
107771030	NW_015891119.1	+	78846	81723	1269	1.30865	1.34267	1.85592	4.25073	3.89766	4.1983	7.40582	9.20646	9.49215	1.50241	4.11556	8.70148	2.1697	3.9545e-28	UP	hypersensitive-induced response protein 1-like, transcript variant X2
107771039	NW_015891120.1	-	55480	59397	1169	0.828909	0.54571	0.378636	0.140215	0.352034	0.0792728	0.0161178	0.178183	0.125027	0.584418	0.190507	0.106443	-2.8284	3.2875e-05	DOWN	rho GDP-dissociation inhibitor 1-like
107771053	NW_015891132.1	+	59610	62344	782	0	0	0	0.089831	0.0751787	0	0.16866	0.346272	0.614101	0	0.0550032	0.376344	Inf	0.0013968	UP	G-type lectin S-receptor-like serine/threonine-protein kinase RLK1
107771056	NW_015891133.1	+	661	2455	1795	0	0.0131628	0	0	0	0.0413013	0.556329	0.893527	0.279168	0.0043876	0.0137671	0.576341	6.6776	4.4482e-06	UP	PF00067:Cytochrome P450
107771061	NW_015891138.1	-	21925	22577	524	0.493127	0.0901802	1.10867	0	0	0	0	0	0	0.563994	0	0	#NAME?	0.004406	DOWN	uncharacterized LOC107771061
107771068	NW_015891143.1	-	12417	13936	1520	0.566663	0.59068	0.436801	3.00402	2.29486	3.01177	46.187	42.454	50.3304	0.531382	2.77022	46.3238	6.0793	3.5314e-251	UP	F-box/kelch-repeat protein At1g80440-like
107771069	NW_015891143.1	-	20737	21825	1089	0.0790935	0.151874	0.0762095	0.322534	0.17995	0.425481	4.98293	3.82546	4.83161	0.102392	0.309322	4.54667	5.1077	3.6253e-37	UP	F-box/kelch-repeat protein At1g80440-like
107771086	NW_015891173.1	+	44818	52345	1800	0.404667	0.914949	0.945241	3.64041	4.76523	5.61507	5.35422	5.43278	3.74546	0.754953	4.67357	4.84415	2.3222	1.8163e-12	UP	O-acyltransferase WSD1-like, transcript variant X2
107771104	NW_015891184.1	-	26080	30279	2010	0.160696	0	0.178922	0.0698984	0.0682468	0	0	0.010363	0	0.113206	0.0460484	0.00345433	-5.3938	0.011444	DOWN	laccase-4-like
107771115	NW_015891186.1	-	80381	82181	1801	0	0	0	0.0650082	0	0.0411637	0.0941562	0.0231312	0.197085	0	0.0353906	0.104791	Inf	0.016541	UP	reticuline oxidase-like protein
107771118	NW_015891186.1	-	93250	94667	1418	0.0455569	0.133299	0.136564	0.14862	0.110559	0.104564	0	0	0.0147246	0.10514	0.121248	0.00490819	-4.7991	0.020476	DOWN	flavin-dependent oxidoreductase FOX2-like
107771146	NW_015891226.1	-	24280	26521	924	0	0	0	0	0	0	0.469004	0.338143	0.225968	0	0	0.344372	Inf	0.00071269	UP	putative FBD-associated F-box protein At5g38570
107771152	NW_015891230.1	-	42857	43438	498	9.90182	12.2881	11.9989	51.9571	53.2806	37.5145	96.8948	93.3987	86.243	11.3962	47.5841	92.1788	2.6525	4.6596e-106	UP	glycine-rich cell wall structural protein 2-like
107771153	NW_015891234.1	-	50324	56959	2519	0.487254	0.403323	0.318483	0.343942	0.233385	0.0588614	0.0299193	0.115766	0.00828878	0.40302	0.212063	0.0513247	-3.3345	2.2232e-08	DOWN	uncharacterized LOC107771153
107771158	NW_015891234.1	+	232015	234900	1247	0.207216	0.113683	0.044369	1.014	0.880039	0.787731	2.79528	3.42428	3.2148	0.121756	0.893924	3.14478	4.3195	1.849e-25	UP	uncharacterized LOC107771158
107771166	NW_015891245.1	-	122	6266	3922	0.75767	0.614476	0.578392	0.692568	0.37974	0.529272	0.302659	0.201817	0.0905024	0.650179	0.53386	0.198326	-2.074	5.5569e-10	DOWN	putative late blight resistance protein homolog R1B-14
107771170	NW_015891249.1	+	66989	71186	1702	0.113865	0.360933	0.260062	0.59159	0.333902	0.740488	2.59046	2.38647	2.25724	0.244953	0.555326	2.41139	2.938	4.5904e-18	UP	premnaspirodiene oxygenase-like
107771200	NW_015891269.1	-	3509	4914	1026	3.46294	5.66501	7.81928	49.2511	62.2086	82.608	240.406	329.071	342.598	5.64908	64.6892	304.025	5.3872	1.5619e-53	UP	acidic endochitinase P
107771201	NW_015891269.1	+	34386	51926	1993	0	0	0	0.0469964	0	0	0.151263	0.271736	0.11524	0	0.0156655	0.179413	Inf	0.00029225	UP	probable acyl-activating enzyme 1, peroxisomal
107771244	NW_015891302.1	+	10923	12126	1204	0.250386	0.0981197	0.390606	0.25283	0.162762	0.092362	0	0	0	0.24637	0.169318	0	#NAME?	3.5292e-05	DOWN	glucuronoxylan 4-O-methyltransferase 1-like
107771261	NW_015891309.1	-	50913	53395	1972	0	0.0479254	0	0.154365	0.0198748	0.225566	0.506395	0.580948	0.370578	0.0159751	0.133268	0.485974	4.5653	1.1747e-07	UP	-
107771277	NW_015891326.1	-	61927	63466	897	0.144035	0	0.0308407	2.14059	1.83513	2.33483	0.903226	0.348321	0.53537	0.0582918	2.10352	0.595639	2.9806	0.0025227	UP	late embryogenesis abundant protein D-29-like
107771280	NW_015891330.1	+	11837	15356	1334	4.48743	3.8257	4.7904	2.49255	4.46579	3.19551	1.2853	1.17108	1.59648	4.36784	3.38462	1.35095	-2.0591	1.5844e-19	DOWN	lysosomal amino acid transporter 1 homolog
107771281	NW_015891330.1	-	22769	24977	1707	0.643347	0.525972	0.632044	0.274352	0.872489	0.488593	0.187644	0.280657	0.0856216	0.600454	0.545145	0.184641	-2.0623	8.249e-05	DOWN	probable galacturonosyltransferase-like 1
107771322	NW_015891364.1	-	157036	163043	5896	0.438261	0.544997	0.445741	0.428922	0.249278	0.465235	0.0159784	0.0600583	0.0424955	0.476333	0.381145	0.0395107	-3.9582	1.8628e-24	DOWN	uncharacterized LOC107771322
107771327	NW_015891365.1	-	26587	29854	3268	0.289921	0.216896	0.160838	0.31527	0.251853	0.243868	2.3408	2.49853	2.95813	0.222551	0.27033	2.59916	3.177	1.9312e-36	UP	receptor-like protein 12
107771334	NW_015891382.1	+	2155	6086	2591	0.397455	0.290737	0.533311	0.201696	0.176835	0.25087	0.0772835	0.0256312	0.0428208	0.407167	0.2098	0.0485785	-3.4287	4.5508e-08	DOWN	interactor of constitutive active ROPs 2, chloroplastic-like, transcript variant X1
107771341	NW_015891387.1	-	9733	10758	1026	0	0.0230285	0	0	0	0	0.532563	1.01509	1.15997	0.00767616	0	0.90254	6.5109	4.4326e-09	UP	putative clathrin assembly protein At4g40080
107771348	NW_015891389.1	-	95265	100123	2942	2.23969	2.072	3.54499	2.45939	1.89172	2.38132	16.882	23.428	24.5131	2.61889	2.24414	21.6077	2.6803	1.3523e-19	UP	glycosyltransferase family protein 64 protein C5-like
107771365	NW_015891413.1	+	55937	60119	2753	0.00782172	0.00858235	0.0602922	0.170112	0.263376	0.208701	0.602278	0.484234	0.614324	0.0255654	0.214063	0.566945	4.1144	3.7508e-11	UP	G-type lectin S-receptor-like serine/threonine-protein kinase At5g24080
107771394	NW_015795856.1	-	34931	45261	2847	0.0151269	0.00829899	0.0291508	0.0657983	0.0344162	0.01302	0.787553	1.01697	1.22475	0.0175256	0.0377448	1.00976	5.4847	9.3053e-24	UP	wall-associated receptor kinase 2-like
107771397	NW_015891445.1	+	22821	23741	719	1.46749	0.558641	1.38513	1.4981	1.00845	1.34043	0.28826	0.231762	0	1.13709	1.28232	0.173341	-3.0703	9.989e-05	DOWN	DExH-box ATP-dependent RNA helicase DExH12-like
107771401	NW_015891448.1	+	62737	66243	2394	0.0449733	0.138171	0.0693335	0.0097811	0.0900427	0.0619347	0	0	0	0.0841592	0.0539195	0	#NAME?	0.000972	DOWN	probable phospholipid-transporting ATPase 7
107771403	NW_015891453.1	-	70783	78545	3380	4.28842	4.25182	4.13206	1.19632	1.09685	1.51987	0.698976	1.04385	1.03276	4.2241	1.27101	0.925197	-2.5573	6.5536e-52	DOWN	phosphatidylinositol 4-phosphate 5-kinase 9-like, transcript variant X1
107771409	NW_015891456.1	+	32334	40661	3553	4.9333	4.5552	4.99869	2.18804	2.97285	3.08291	0.885608	1.40115	1.36336	4.82906	2.74793	1.21671	-2.3551	1.312e-56	DOWN	alpha-1,4 glucan phosphorylase L-2 isozyme, chloroplastic/amyloplastic
107771410	NW_015795857.1	-	22603	25708	1593	0.0135174	0.0148319	0	0.132294	0.209129	0.104712	2.22363	3.76581	3.34228	0.00944976	0.148711	3.11057	7.9906	9.2864e-27	UP	patatin-like protein 3
107771414	NW_015891472.1	-	9213	14616	2741	0.814684	0.73616	0.656714	0.269249	0.109031	0.171865	0.188697	0.10044	0.20136	0.735852	0.183382	0.163499	-2.5374	1.5466e-10	DOWN	uncharacterized LOC107771414, transcript variant X1
107771421	NW_015891478.1	-	30521	33517	2262	0.324813	0.283023	0.208646	3.2828	1.91271	2.26124	4.62266	4.80541	6.5862	0.272161	2.48559	5.33809	3.9249	2.4048e-27	UP	rust resistance kinase Lr10-like, transcript variant X1
107771422	NW_015891478.1	+	33657	36698	2431	0.283448	0.427642	0.796579	1.64711	1.97497	2.1271	3.08474	4.37842	4.40607	0.502557	1.91639	3.95641	2.6151	1.9005e-16	UP	rust resistance kinase Lr10-like
107771432	NW_015891490.1	-	34400	35529	853	2.42343	3.26848	4.41068	2.47062	1.19463	2.0207	0.0220888	0.146515	0.0489553	3.36753	1.89532	0.0725198	-5.8984	2.4812e-19	DOWN	thionin-like protein 2
107771456	NW_015891510.1	-	56162	61159	2702	4.13546	5.11689	4.29553	1.51351	1.23025	1.37008	0.461944	1.53204	0.930733	4.51596	1.37128	0.974907	-2.5771	1.4308e-29	DOWN	BTB/POZ domain-containing protein DOT3-like, transcript variant X1
107771468	NW_015891517.1	+	26099	28350	2252	1.44383	1.67867	1.49867	0.894215	0.670043	0.70778	0.1506	0.342227	0.407947	1.54039	0.757346	0.300258	-2.7275	9.0343e-19	DOWN	formin-like protein 20
107771480	NW_015891529.1	+	5260	11966	968	0.355921	0.536982	0.371522	2.87861	2.93544	3.02517	10.2968	8.09084	9.87891	0.421475	2.94641	9.42217	4.1178	4.7388e-53	UP	persulfide dioxygenase ETHE1 homolog, mitochondrial-like
107771483	NW_015891533.1	+	163318	164412	633	7.48389	5.44956	10.2265	6.54759	1.17641	1.99101	4.10767	1.31625	1.25343	7.71999	3.23834	2.22578	-2.1527	3.7945e-05	DOWN	fruit-specific protein-like
107771498	NW_015891551.1	-	144940	149288	2625	0.106641	0.0270025	0.0632321	0.365735	0.552437	0.515421	0.251223	1.26961	1.01017	0.0656251	0.477864	0.843668	3.3131	0.0034394	UP	wall-associated receptor kinase 2-like
107771506	NW_015891559.1	-	51019	53273	962	0.201454	0.0245605	0.0575136	0.413795	0.264819	0.366056	7.71687	7.25356	8.55146	0.0945094	0.348223	7.84063	6.0014	8.6991e-61	UP	glutathione S-transferase U10-like
107771507	NW_015891559.1	-	56304	57750	902	0.0238727	0.0261943	0.122679	0.571121	0	0.164381	1.19066	1.5703	1.92128	0.0575819	0.245167	1.56075	4.4007	1.2176e-10	UP	glutathione S-transferase U9-like
107771511	NW_015891564.1	+	9546	12051	1966	0.134583	0.123058	0.288167	0.0975665	0.0306196	0.15445	5.9371	13.3765	13.1475	0.181936	0.094212	10.8204	5.5303	3.3073e-12	UP	L-ascorbate oxidase-like, transcript variant X2
107771516	NW_015891566.1	+	18598	26807	5025	1.19056	0.93377	1.09883	0.392603	0.434176	0.521615	0.293344	0.0914674	0.133362	1.07439	0.449464	0.172724	-2.9992	1.6354e-30	DOWN	putative ABC transporter C family member 15, transcript variant X1
107771529	NW_015891571.1	-	3132	5933	1175	5.88269	5.26837	5.53281	4.60348	6.07077	4.73208	1.36302	0.620457	0.924026	5.56129	5.13544	0.969167	-2.8846	2.0117e-34	DOWN	transportin-1-like
107771542	NW_015795882.1	-	25522	28126	633	3.53784	3.17269	2.22886	31.9981	28.915	27.4057	46.7024	35.5716	34.2053	2.9798	29.4396	38.8265	3.3382	3.9433e-25	UP	uncharacterized LOC107771542
107771543	NW_015891580.1	+	51772	52565	794	0	0.0297572	0.139366	0.324402	0.419574	0.490193	0.783094	1.36416	0.788896	0.0563743	0.41139	0.978715	3.7648	1.0196e-05	UP	21 kDa protein-like
107771553	NW_015891604.1	+	499	1731	1233	22.2318	19.9097	19.9459	13.0658	12.9372	12.5514	2.68949	6.04785	4.09799	20.6958	12.8515	4.27845	-2.6401	2.5265e-68	DOWN	probable carboxylesterase 2
107771582	NW_015891633.1	+	49481	52050	2433	2.8056	2.68999	3.30877	1.71313	1.76393	2.16344	0.8054	1.01879	0.514906	2.93479	1.88017	0.7797	-2.2738	1.6911e-26	DOWN	putative pentatricopeptide repeat-containing protein At5g52630
107771591	NW_015891636.1	+	59646	62639	1062	0.56773	1.20138	1.30245	0.661468	0.0922626	0.558462	0.124192	0.333431	0.078642	1.02386	0.437398	0.178755	-2.8759	1.6241e-05	DOWN	classical arabinogalactan protein 9-like
107771593	NW_015891639.1	+	4817	7074	1448	5.74899	6.68131	6.9925	2.16403	1.3312	1.66894	1.652	1.18462	0.989547	6.47427	1.72139	1.27539	-2.7055	8.1611e-38	DOWN	WAT1-related protein At3g18200-like, transcript variant X1
107771618	NW_015891667.1	+	42953	44551	567	319.694	288.86	277.324	214.997	221.887	202.01	45.6587	42.3572	48.5346	295.293	212.965	45.5168	-3.0637	1.1834e-109	DOWN	serine hydroxymethyltransferase, mitochondrial-like
107771639	NW_015891689.1	-	5551	9676	1451	7.34592	7.44151	8.40789	8.0689	7.86024	7.94495	2.25945	1.57909	2.30235	7.73178	7.95803	2.04696	-2.2823	2.3586e-38	DOWN	phosphoinositide phosphatase SAC2-like
107771650	NW_015891704.1	+	66527	74980	978	0	0.0724761	0	0.550682	0.160299	0.227411	0.905481	0.894523	0.448332	0.0241587	0.312797	0.749445	4.5951	3.9147e-06	UP	uncharacterized LOC107771650
107771655	NW_015891723.1	-	92911	97279	2895	0	0.00816139	0.0860023	0.129415	0.14892	0.0704227	1.61407	2.71253	2.64689	0.0313879	0.116253	2.3245	5.8559	2.913e-23	UP	PF07714:Protein tyrosine kinase|PF08276:PAN-like domain
107771683	NW_015891753.1	+	3266	4360	1095	0.15732	0.237351	0.454752	0.277998	0.304239	0.220038	4.02645	4.10886	4.72886	0.283141	0.267425	4.28805	3.5596	1.4758e-25	UP	VQ motif-containing protein 22-like
107771684	NW_015891753.1	+	7747	10393	1494	0.100892	0.126518	0.240718	0.0783666	0.0262337	0.0124056	0	0	0	0.156043	0.039002	0	#NAME?	0.00036155	DOWN	probable pectinesterase 8
107771696	NW_015891774.1	+	14227	14667	441	4.49219	7.87574	7.84129	3.18584	2.6662	2.35352	1.79445	1.03912	1.60975	6.73641	2.73519	1.48111	-2.5481	1.9349e-08	DOWN	arp2/3 complex-activating protein rickA-like
107771701	NW_015891779.1	+	39974	56809	4358	1.88366	1.99432	1.82559	1.89024	1.83455	2.23568	0.589888	0.716058	0.506285	1.90119	1.98682	0.604077	-2.0179	3.8069e-20	DOWN	putative late blight resistance protein homolog R1A-10, transcript variant X2
107771705	NW_015891785.1	+	60810	62830	628	368.979	321.601	297.961	2776.92	2887.12	2879.38	2678.37	2436.27	2384.88	329.514	2847.81	2499.84	2.558	1.3216e-110	UP	snakin-2-like
107771708	NW_015891785.1	-	80776	86700	2587	0	0.0185968	0.0217742	0.0645068	0.100258	0.0948216	0.266943	0.319699	0.213642	0.013457	0.0865288	0.266761	3.9533	3.0237e-05	UP	COBRA-like protein 1, transcript variant X2
107771723	NW_015891788.1	+	193253	194389	879	17287.7	17123.6	18329.2	8493.54	9011.95	8531.4	2719.81	4272.42	3701.58	17580.2	8678.97	3564.6	-2.6676	1.4453e-278	DOWN	ribulose bisphosphate carboxylase small chain, chloroplastic-like
107771726	NW_015891788.1	-	209255	215036	1160	0.0743165	0.0815435	0	0.0202036	0.101449	0	0.926641	0.70091	0.666557	0.0519533	0.0405509	0.764703	3.5101	1.1686e-05	UP	protein ABA DEFICIENT 4, chloroplastic-like, transcript variant X2
107771750	NW_015795926.1	+	26964	27871	908	0	0	0.121868	0.051577	0.0215821	0	0.207508	0.321161	0.55188	0.0406227	0.0243864	0.360183	2.7915	0.019114	UP	putative RING-H2 finger protein ATL21A
107771753	NW_015891805.1	-	4294	7956	3265	9.35854	8.5608	8.27804	4.71188	4.81361	3.49108	2.4526	1.95218	2.50042	8.73246	4.33886	2.30173	-2.2897	1.6025e-76	DOWN	receptor-like protein kinase HSL1
107771764	NW_015891815.1	-	14086	15246	992	0.349565	0.0767117	0.179637	0.734916	1.2725	0.842453	1.83523	1.39766	1.87553	0.201971	0.949958	1.70281	2.706	5.2619e-07	UP	uncharacterized LOC107771764, transcript variant X1
107771781	NW_015891832.1	-	1337	6737	1159	1.03359	1.0291	1.08197	1.26967	1.11483	0.823732	0.284719	0.129607	0.278393	1.04822	1.06941	0.230906	-2.5483	8.8205e-07	DOWN	uncharacterized LOC107771781, transcript variant X4
107771798	NW_015891850.1	-	26780	28021	528	0	0	0.0523941	0.753923	0.0371147	0	4.67474	3.51105	3.87535	0.0174647	0.263679	4.02038	7.4954	5.327e-21	UP	phytosulfokines 3-like
107771806	NW_015891859.1	-	8001	10040	2040	0.063333	0.011582	0.0135608	0	0.00960616	0.0545117	1.32077	1.33759	0.829037	0.0294919	0.0213726	1.16246	4.9303	9.6816e-17	UP	E3 ubiquitin-protein ligase ATL31-like
107771852	NW_015795938.1	+	104583	107237	2655	0.0162209	0	0	0.167572	0.155001	0.237346	0.134837	0.133372	0.204469	0.00540696	0.18664	0.15756	4.4833	0.00099894	UP	pentatricopeptide repeat-containing protein At3g18020-like
107771869	NW_015891912.1	+	27418	29363	516	3.17156	3.02209	2.73424	0.589937	0.949446	0.287348	0.255605	0.242205	0	2.97596	0.608911	0.165936	-4.5216	4.4219e-16	DOWN	beta-carotene isomerase D27, chloroplastic-like
107771896	NW_015891945.1	-	5042	8701	973	52.6048	55.8991	55.2997	16.1	18.7507	20.134	6.60331	12.9302	10.4505	54.6012	18.3282	9.99466	-2.8154	5.1189e-151	DOWN	thylakoid lumenal 16.5 kDa protein, chloroplastic-like
107771914	NW_015891963.1	-	19426	21366	1807	0.154915	0.183055	0.229641	1.65868	1.95207	1.97956	1.23039	2.20169	1.89498	0.189204	1.86344	1.77569	2.8661	8.8429e-10	UP	premnaspirodiene oxygenase-like
107771920	NW_015795963.1	+	22255	24588	601	13.3284	18.3199	29.1831	120.976	114.384	114.935	749.217	761.199	556.032	20.2771	116.765	688.816	4.7264	3.3036e-45	UP	proteinase inhibitor I-B-like
107771925	NW_015891968.1	-	144598	148498	2207	0	0	0	0	0	0	1.12692	1.05705	0.737923	0	0	0.973965	Inf	1.3922e-22	UP	ABC transporter G family member 11-like
107771935	NW_015891974.1	+	7180	12309	2219	0.146884	0.139679	0.150964	0.0851876	0.0267348	0.0589985	0.00856831	0	0	0.145842	0.0569736	0.0028561	-6.0273	6.4035e-05	DOWN	uncharacterized LOC107771935, transcript variant X2
107771937	NW_015891979.1	+	60137	65087	4773	0.081411	0.0502469	0.10459	0.354117	0.194484	0.271528	1.00174	1.15173	1.03114	0.0787493	0.273376	1.06154	3.389	6.0057e-23	UP	probable LRR receptor-like serine/threonine-protein kinase At3g47570, transcript variant X2
107771950	NW_015891999.1	-	15670	18951	2167	0.0993687	0.174451	0.114895	0.0216114	0.0361727	0.0342113	0	0	0.0481759	0.129571	0.0306651	0.0160586	-3.3937	0.0044661	DOWN	WEB family protein At2g38370-like
107771972	NW_015892023.1	-	66836	68378	1313	0.164	0.0359897	0.0632081	0.963032	0.626852	0.621093	0.861007	0.634566	0.795105	0.0877326	0.736992	0.763559	2.751	6.0142e-05	UP	uncharacterized LOC107771972
107771987	NW_015892050.1	+	71863	77419	1665	0.12964	0.142247	0.499652	0.0140975	0.306749	0.234325	2.14394	4.61487	3.83397	0.25718	0.185057	3.53093	3.419	5.2883e-08	UP	cytochrome P450 98A2-like, transcript variant X2
107772014	NW_015892085.1	+	37746	41257	1994	0.129588	0.272531	1.15151	0.187891	0.44225	0.297436	27.62	25.2066	24.6909	0.517877	0.309192	25.8392	5.285	5.3135e-231	UP	1-aminocyclopropane-1-carboxylate synthase-like
107772017	NW_015892085.1	-	108335	116645	2495	0.241655	0.719707	0.388073	0.384791	0.141378	0.267424	0.196346	0.141925	0.00836851	0.449812	0.264531	0.115547	-2.3154	0.0088372	DOWN	heat shock protein 83-like
107772018	NW_015892085.1	-	76393	78130	734	0	0	0	0	0.0266983	0	1.84823	2.72431	2.30413	0	0.00889944	2.29223	Inf	8.9075e-18	UP	putative late blight resistance protein homolog R1B-19
107772019	NW_015892088.1	+	17693	20759	1823	0	0	0	0.205516	1.4512	1.20984	36.0091	23.3433	25.163	0	0.955519	28.1718	Inf	7.669e-52	UP	cytochrome P450 82C4-like
107772026	NW_015892099.1	+	21172	23305	2024	1.28731	1.15568	1.12078	1.67753	2.44957	2.23433	7.72659	6.69964	6.71567	1.18792	2.12048	7.0473	2.2036	7.6089e-35	UP	protein PLASTID MOVEMENT IMPAIRED 1-RELATED 1-like, transcript variant X1
107772027	NW_015892099.1	-	24342	26378	897	0.144035	0.0526805	0	0.0261047	0.131081	0.0413243	1.80645	2.90268	2.90962	0.0655718	0.0661699	2.53958	4.8988	3.6667e-17	UP	probable WRKY transcription factor 50
107772047	NW_015892118.1	-	24523	27321	2422	0.0177887	0.0585557	0	0.0290161	0.0647553	0	0.521435	0.318338	0.405342	0.0254481	0.0312571	0.415038	3.6611	1.3828e-06	UP	uncharacterized LOC107772047, transcript variant X2
107772048	NW_015892118.1	+	23187	24388	992	8.03154	7.50259	7.25066	9.41831	4.99792	3.21355	94.7973	122.752	112.227	7.59493	5.87659	109.925	3.4895	3.7903e-57	UP	uncharacterized LOC107772048
107772055	NW_015892123.1	+	23837	24767	931	0	0	0.0297144	0	0	0.0199076	0.283334	0.402721	0.627953	0.00990479	0.00663586	0.438003	5.1107	0.00043097	UP	zinc finger protein ZAT11-like
107772059	NW_015892128.1	+	29371	32187	1799	0.0837868	0.170736	0.0768873	0.611756	0.370363	0.546026	0.869295	0.752599	0.591913	0.11047	0.509382	0.737936	2.3769	2.1488e-05	UP	uncharacterized LOC107772059
107772072	NW_015892142.1	+	33596	39956	3321	0.149131	0.241893	0.199921	0.155119	0.171123	0.117198	0.056735	0	0	0.196981	0.147813	0.0189117	-3.7326	3.7086e-06	DOWN	probable serine/threonine-protein kinase At1g54610
107772091	NW_015892161.1	+	569	2259	1607	6.88741	6.45448	7.02361	30.075	26.4499	28.1758	82.6714	73.4545	74.2279	6.7885	28.2336	76.7846	3.1352	2.5053e-140	UP	homeobox-leucine zipper protein ATHB-12-like
107772105	NW_015796000.1	-	38	4740	2468	1.71318	1.59981	1.93168	1.82333	1.65033	1.7883	0.390708	0.625858	0.318096	1.74823	1.75398	0.444887	-2.3369	1.7018e-17	DOWN	CSC1-like protein HYP1, transcript variant X2
107772106	NW_015892179.1	+	1106	4866	2533	0.0255032	0.345127	0.283958	0.0462218	0.0618921	0.087804	0	0.0082233	0.0741867	0.218196	0.065306	0.02747	-3.3639	0.021158	DOWN	uncharacterized LOC107772106
107772117	NW_015892196.1	-	42715	46116	1764	2.69775	2.47791	2.32102	0.969028	1.0887	0.672434	0.448612	0.401478	0.189383	2.4989	0.910053	0.346491	-3.212	2.2626e-28	DOWN	uncharacterized LOC107772117
107772124	NW_015892204.1	+	34858	38744	2506	0.773339	1.04654	2.5942	2.1678	1.75947	1.53833	10.0148	12.2434	11.2312	1.47136	1.82187	11.1632	2.5638	1.2839e-29	UP	3-hydroxy-3-methylglutaryl-coenzyme A reductase 1
107772133	NW_015892234.1	-	37994	39930	923	16.7506	22.4241	22.1492	54.2651	66.2419	47.7305	212.505	170.812	207.596	20.4413	56.0792	196.971	2.9045	1.4116e-54	UP	wound-induced protein WIN1-like
107772150	NW_015892249.1	+	24186	26841	2181	0.562766	0.714991	0.621522	3.05986	2.45294	2.77032	3.06685	3.18986	4.26971	0.633093	2.76104	3.50881	2.1042	2.1441e-15	UP	myosin heavy chain kinase C-like
107772155	NW_015892249.1	-	67316	67873	558	5.32542	5.37752	7.78362	58.372	26.1288	25.9741	370.216	371.051	344.024	6.16218	36.825	361.764	5.5127	0	UP	uncharacterized LOC107772155
107772168	NW_015796009.1	-	91	16319	2477	2.46019	1.59295	1.99914	1.46527	1.59019	1.45907	0.509647	0.311141	0.472042	2.01743	1.50485	0.430943	-2.5934	1.9421e-13	DOWN	protein transport protein Sec24-like At4g32640
107772181	NW_015892274.1	-	62425	70054	3245	0.0288456	0.0158253	0.0463229	0.0156838	0.0656282	0.0682765	0.233471	0.606891	0.426539	0.0303313	0.0498628	0.4223	3.4358	2.9e-05	UP	uncharacterized LOC107772181, transcript variant X1
107772184	NW_015892274.1	+	132255	134669	663	0.584612	0.997831	0.584158	0.317864	0.325132	0.111819	0.0568377	0.157086	0	0.7222	0.251605	0.0713079	-3.6978	6.3506e-05	DOWN	uncharacterized LOC107772184
107772198	NW_015892291.1	+	19178	20176	663	0.682047	0.855284	1.04314	0.529773	0.325132	0.363411	0.0568377	0.251338	0	0.860157	0.406105	0.102725	-3.4222	3.3996e-05	DOWN	uncharacterized LOC107772198
107772200	NW_015892293.1	+	8775	16344	2433	0.017774	0.0975122	0.171259	0.0386561	0.0323509	0	0.42769	0.876855	0.370539	0.0955151	0.023669	0.558362	2.1918	0.0050169	UP	MLO-like protein 6, transcript variant X1
107772219	NW_015796031.1	-	6	2176	758	8.86327	8.88358	8.64958	2.59491	2.09409	2.1028	0.0994285	0.0274797	0	8.79881	2.26393	0.0423027	-8.0551	1.0179e-91	DOWN	protein TSS-like
107772235	NW_015892340.1	+	28841	33063	1431	0	0.016511	0.019332	0.114543	0.219109	0.168373	0.197502	0.451236	0.145908	0.0119477	0.167342	0.264882	4.1161	0.0024118	UP	PF01145:SPFH domain / Band 7 family
107772274	NW_015892502.1	-	26563	27594	1032	0.229521	0.183157	0.0536125	0.136139	0.398767	0.413063	0.0182575	0.0201837	0	0.15543	0.31599	0.0128137	-3.962	0.021965	DOWN	uncharacterized LOC107772274
107772279	NW_015892537.1	-	196	914	719	2.09642	2.26742	4.07843	16.186	15.4538	13.662	75	79.9579	79.1618	2.81409	15.1006	78.0399	4.4314	5.8815e-239	UP	AAA-ATPase At3g28510-like
107772285	NW_015892629.1	-	7	1023	632	2.21465	1.38324	2.10107	2.74174	1.89144	3.37248	0.387567	0.692123	0.495556	1.89965	2.66855	0.525082	-2.2206	6.0008e-06	DOWN	protein phosphatase 2C and cyclic nucleotide-binding/kinase domain-containing protein-like
107772292	NW_015892674.1	-	362121	365126	1034	1.78315	1.68412	1.91387	0.19636	1.06816	0.621685	0.158002	0.305676	0.547155	1.79371	0.628734	0.336944	-2.7828	2.0669e-10	DOWN	uncharacterized LOC107772292, transcript variant X1
107772309	NW_015892826.1	+	30850	34358	1650	0.0261009	0.143195	0.117363	0.0141915	0.0356301	0	0.0114192	0	0	0.0955529	0.0166072	0.00380641	-4.9984	0.015836	DOWN	putative cyclin-D6-1
107772332	NW_015892941.1	+	61	1046	791	0.707792	0.298701	0.559577	1.24333	1.23872	1.85105	2.47729	3.73932	1.87413	0.522023	1.44437	2.69692	2.0048	0.00025059	UP	uncharacterized LOC107772332
107772339	NW_015892970.1	-	76400	77713	1314	0.0655501	0.125868	0.12632	0	0	0	0	0	0	0.105913	0	0	#NAME?	0.0097575	DOWN	acylsugar acyltransferase 3-like
107772359	NW_015893145.1	-	57832	60782	2006	2.42751	3.08514	2.42313	1.88011	1.38273	1.98417	0.611248	0.996713	0.592685	2.64526	1.749	0.733549	-2.2141	1.8445e-13	DOWN	uncharacterized LOC107772359, transcript variant X2
107772373	NW_015893288.1	-	8575	11458	1536	1.01249	0.985771	0.989311	0.44971	0.60996	1.05558	0.336905	0.220711	0.138274	0.995857	0.705082	0.231963	-2.4631	6.1278e-08	DOWN	probable S-adenosylmethionine-dependent methyltransferase At5g38780, transcript variant X1
107772376	NW_015893288.1	+	84130	98693	1350	0.973152	0.640672	1.22749	0.230889	0.354252	0.335043	0.0309642	0	0	0.947106	0.306728	0.0103214	-6.872	2.9319e-16	DOWN	serine/threonine-protein kinase CTR1-like, transcript variant X1
107772384	NW_015893341.1	+	82	1108	1027	5.64015	5.91256	5.33348	5.60888	5.76258	5.97346	0.788893	1.19664	2.05338	5.62873	5.78164	1.3463	-2.4338	4.7568e-25	DOWN	DNA-directed RNA polymerase V subunit 1-like
107772394	NW_015893442.1	-	5248	6774	943	0.0913392	0.726606	0.23469	0	0.0207811	0	0	0	0	0.350878	0.00692703	0	#NAME?	0.0051241	DOWN	nectarin-1-like
107772414	NW_015893559.1	-	286	932	606	0.3198	0.272922	0.273902	0.0386402	0.711427	0.428178	0	0	0	0.288874	0.392748	0	#NAME?	0.00241	DOWN	AP2-like ethylene-responsive transcription factor SMZ
107772423	NW_015893628.1	-	2402	6149	1769	24.0444	28.2424	31.3902	18.0501	14.9574	15.843	6.54791	8.48974	7.53608	27.8924	16.2835	7.52457	-2.2542	1.6378e-33	DOWN	UDP-D-apiose/UDP-D-xylose synthase 2, transcript variant X2
107772444	NW_015893792.1	+	30965	37461	2673	12.5912	15.0001	15.0998	5.58899	4.63338	6.03931	0.500472	1.1533	0.546787	14.2304	5.42056	0.733521	-4.6408	7.3097e-140	DOWN	long-chain-alcohol oxidase FAO4A-like
107772446	NW_015893792.1	+	161825	163824	1303	1.65259	1.19677	1.69848	10.7465	10.6931	9.2172	8.76291	9.03203	9.1658	1.51595	10.219	8.98691	2.2025	6.8993e-30	UP	uncharacterized LOC107772446
107772448	NW_015893800.1	+	32	1179	758	1.4488	1.24682	2.08028	1.5137	2.01653	1.56487	0.671143	0.439675	0.110182	1.59197	1.69837	0.407	-2.3241	4.9835e-06	DOWN	uncharacterized LOC107772448
107772462	NW_015893847.1	-	13703	15573	912	2.50276	1.96893	2.57834	0.795937	1.80495	2.11352	0.144618	0.867901	0.526565	2.35001	1.57147	0.513028	-2.5621	1.752e-11	DOWN	peptidyl-prolyl cis-trans isomerase FKBP17-2, chloroplastic-like
107772466	NW_015893850.1	+	30	696	474	0.181715	0.0996929	0.116726	0.296404	0.454773	1.01663	1.43102	1.14255	2.20247	0.132711	0.58927	1.59201	3.2141	0.0001191	UP	uncharacterized LOC107772466
107772494	NW_015796082.1	+	29805	30575	771	0	0.245159	0.0358808	0.242967	0.381256	0.144233	0.635388	0.89154	0.758268	0.09368	0.256152	0.761732	2.6611	0.0027299	UP	putative calcium-binding protein CML19
107772510	NW_015894155.1	+	1	563	453	17.3502	20.1848	21.1908	48.6411	54.2907	66.6486	94.4997	111.597	98.4514	19.5753	56.5268	101.516	2.0107	1.467e-51	UP	uncharacterized LOC107772510
107772524	NW_015894270.1	+	8	903	706	0.793008	0.769725	1.21471	8.92194	6.18985	10.0808	207.659	184.516	178.57	0.925815	8.39753	190.248	7.3206	1.7827e-250	UP	probable glutathione S-transferase parA
107772531	NW_015894348.1	+	44485	48257	2867	4.464	6.02494	6.94794	0.333227	0.21104	0.192468	0	0	0.00803056	5.81229	0.245578	0.00267685	-11.465	1.2467e-60	DOWN	serine/threonine-protein kinase RHS3-like, transcript variant X1
107772540	NW_015894381.1	-	29532	38509	5636	0.122261	0.243147	0.122711	0.162034	0.0521555	0.13154	1.11994	1.46354	1.48186	0.162707	0.115243	1.35511	2.6924	7.6545e-25	UP	uncharacterized LOC107772540
107772553	NW_015894480.1	+	13157	14020	588	45.2637	48.701	63.1851	65.7877	58.2232	68.5253	523.787	619.539	510.659	52.3833	64.1787	551.328	3.0328	1.8204e-59	UP	defensin J1-2-like
107772557	NW_015894501.1	-	54480	57600	708	2.18982	1.26813	1.13313	0.959128	2.02055	0.968583	0.212901	0.0294204	0.176944	1.53036	1.31609	0.139755	-3.8219	1.3823e-07	DOWN	protein RADIALIS-like 1
107772566	NW_015894545.1	-	32432	36048	1373	1.66484	1.92711	2.02133	2.72556	2.44749	4.15715	14.2954	11.9102	14.9367	1.8711	3.11007	13.7141	2.5091	5.6928e-45	UP	uncharacterized LOC107772566, transcript variant X1
107772574	NW_015894633.1	-	26651	32364	2304	1.25237	1.32288	2.04119	1.36187	1.10571	1.46405	0.498847	0.379707	0.471237	1.53881	1.31054	0.44993	-2.1369	2.2173e-07	DOWN	lysine histidine transporter-like 8
107772591	NW_015894756.1	+	782	1366	439	22.0728	23.7887	23.0009	51.8458	54.1473	61.2592	262.282	181.251	171.934	22.9541	55.7508	205.156	2.797	2.2038e-12	UP	proteinase inhibitor PSI-1.2-like
107772594	NW_015796100.1	-	2275	7155	1916	0.24725	0.110984	0.332084	0.806604	1.52395	1.10275	3.21568	3.20707	3.31281	0.230106	1.14444	3.24519	3.4542	2.0144e-31	UP	putative transporter arsB
107772597	NW_015894813.1	-	298	954	343	4.52009	4.95965	8.95251	7.50949	9.31266	8.96979	2.41701	1.03237	2.31317	6.14408	8.59731	1.92085	-2.0402	0.00064385	DOWN	DNA mismatch repair protein MSH2-like
107772600	NW_015894832.1	-	58	599	542	1.39052	1.56934	1.6333	0.30242	0.506185	0	0	0.038431	0.0770459	1.53105	0.269535	0.0384923	-5.6877	4.561e-11	DOWN	protein NRT1/ PTR FAMILY 2.3-like
107772601	NW_015894834.1	-	19	1382	1047	7.30113	8.7107	7.134	2.21412	1.79682	2.00032	0	0	0.0997108	7.71528	2.00375	0.0332369	-8.241	1.6541e-110	DOWN	homeobox-leucine zipper protein HAT4-like
107772607	NW_015894860.1	+	51324	54003	1715	2.33538	2.64515	1.88729	0.587106	0.36565	0.507928	0.186769	0.182183	0.0486984	2.28927	0.486895	0.139217	-4.3995	7.3223e-37	DOWN	thaumatin-like protein 1b
107772627	NW_015894954.1	-	4	771	768	9.53293	11.7521	12.3552	1.28056	1.96476	2.00302	0.245335	0.216975	0.190307	11.2134	1.74945	0.217539	-6.0503	8.5967e-92	DOWN	-
107772648	NW_015796104.1	+	49146	51888	1742	3.16848	2.45407	2.95317	18.7274	14.8586	16.149	20.6356	17.8368	21.6144	2.85857	16.5783	20.0289	2.4428	1.3032e-60	UP	sodium-coupled neutral amino acid transporter 1-like, transcript variant X1
107772654	NW_015895130.1	-	18137	18949	572	0.978782	0.867433	1.20909	1.14624	1.47317	1.42569	0.03294	0.4734	0.474533	1.01844	1.34836	0.326958	-2.0085	0.0036743	DOWN	uncharacterized LOC107772654
107772659	NW_015895152.1	+	20066	23262	1085	0.972467	1.08881	0.917886	0.690609	0.541841	1.24699	0.138925	0.268769	0.173194	0.993055	0.826478	0.193629	-2.7235	6.3063e-07	DOWN	uncharacterized LOC107772659
107772663	NW_015895171.1	+	893	1477	585	6985.52	6300.87	6286.41	4015.74	4295	4335.27	1002.73	1194.34	1187.45	6524.27	4215.34	1128.17	-2.8979	2.1004e-142	DOWN	chlorophyll a-b binding protein 40, chloroplastic
107772669	NW_015895228.1	-	217	1484	705	0.580328	1.40758	1.49111	0.531426	0.250169	0.36805	0.267258	0.413638	0.23693	1.15967	0.383215	0.305942	-2.2822	0.0007164	DOWN	kirola-like
107772672	NW_015796104.1	-	51988	53459	896	0.336456	0.290066	0.308751	0.365874	0.765491	0.517131	5.59363	6.50926	5.28977	0.311758	0.549499	5.79755	3.8522	7.9724e-30	UP	protein LURP-one-related 14-like
107772681	NW_015895305.1	+	49792	54209	1514	0.0995591	0.202876	0.511621	0.293859	0.0776615	0.134659	0.012445	0.013758	0.0689546	0.271352	0.168727	0.0317192	-3.4651	0.022014	DOWN	transcription factor bHLH111-like
107772683	NW_015796105.1	-	2055	3983	1497	0.589754	0.789152	1.45989	2.26808	3.25955	2.47615	4.7828	6.06661	6.94587	0.946267	2.66793	5.93176	2.2856	1.1477e-14	UP	probably inactive leucine-rich repeat receptor-like protein kinase At5g48380
107772713	NW_015796120.1	+	9958	12592	1006	263	267.838	242.239	98.1096	99.8529	97.6994	30.9409	41.6799	35.74	257.693	98.554	36.1203	-3.2002	4.0482e-213	DOWN	phytoene synthase 2, chloroplastic-like
107772717	NW_015895413.1	+	6	1529	489	5.85668	4.54184	4.92183	3.20832	5.16965	3.90388	1.07887	0.724138	0.72587	5.10678	4.09395	0.84296	-2.963	1.5628e-15	DOWN	enhancer of mRNA-decapping protein 4-like
107772736	NW_015895514.1	-	135403	137995	1164	4.25484	4.20175	4.96717	2.07203	1.8014	2.13364	23.2931	26.9318	26.9244	4.47459	2.00236	25.7164	2.1581	6.9004e-59	UP	probable tyrosine-protein phosphatase At1g05000
107772738	NW_015895530.1	-	341	1567	768	6.95343	5.26075	6.51979	1.67692	3.87849	2.727	0.56427	1.08488	0.734043	6.24465	2.76081	0.794396	-3.34	2.819e-32	DOWN	cytochrome P450 71A4-like
107772739	NW_015895534.1	+	5	1118	645	43.1332	44.5803	41.6033	13.4687	14.2493	14.6548	6.68954	11.4967	11.3947	43.1056	14.1243	9.86029	-2.4951	1.2554e-86	DOWN	glycine cleavage system H protein, mitochondrial
107772754	NW_015895591.1	+	72151	75323	1344	0.112152	0.386755	0.370501	0.574945	0.131227	0.358544	0.0981339	0.0929894	0.0776765	0.289803	0.354905	0.0895999	-2.0529	0.021653	DOWN	zinc finger protein WIP2-like
107772758	NW_015895595.1	+	7	1584	1578	0.0545835	0.0898373	0.245435	0.370975	0.310465	0.76344	9.08653	8.35561	7.15829	0.129952	0.481627	8.20014	5.6223	2.3469e-76	UP	PF07714:Protein tyrosine kinase
107772760	NW_015895604.1	+	4	1596	526	24.972	30.3201	25.8233	10.4615	14.5298	15.3628	3.83282	6.0588	5.95421	27.0385	13.4513	5.28195	-2.7221	5.485e-54	DOWN	BAHD acyltransferase DCR-like
107772761	NW_015895605.1	+	425	1593	650	4.47228	3.74401	20.6842	2.88196	3.73842	3.05098	57.1339	59.2843	43.5899	9.6335	3.22379	53.336	2.1128	6.7487e-08	UP	probable 1-deoxy-D-xylulose-5-phosphate synthase 2, chloroplastic
107772770	NW_015895642.1	-	527	1601	763	0.705544	0.805121	0.870167	0.122757	0.308203	0.558691	0.098777	0.0818989	0.16419	0.793611	0.329884	0.114955	-3.1548	4.9489e-05	DOWN	bidirectional sugar transporter SWEET10-like
107772773	NW_015895648.1	+	7	1610	1604	8.05482	6.51074	7.15747	6.54012	7.12269	6.85202	1.53882	1.23367	2.66851	7.24101	6.83828	1.81367	-2.3667	6.8149e-30	DOWN	systemin receptor SR160
107772781	NW_015895690.1	+	650	1615	658	3.86158	4.05756	2.06009	2.09961	2.23365	1.35202	0.343618	0.284904	0.539439	3.32641	1.89509	0.38932	-3.4653	4.2723e-09	DOWN	uncharacterized LOC107772781
107772798	NW_015895765.1	-	21533	32445	716	14.1349	14.1895	14.1025	3.98987	3.20223	4.32287	1.15787	1.33822	0.437419	14.1423	3.83832	0.977835	-4.2146	3.826e-81	DOWN	PLASMODESMATA CALLOSE-BINDING PROTEIN 3-like
107772799	NW_015895770.1	-	1009	1639	430	8.86367	8.90142	6.04749	6.75251	9.06911	7.28428	1.05163	1.84076	1.94227	7.93753	7.70197	1.61155	-2.6689	6.6497e-15	DOWN	anaphase-promoting complex subunit 1-like
107772818	NW_015895846.1	-	234	684	451	7.59153	6.91528	6.25662	7.58033	6.21355	5.09581	1.83822	2.2169	1.94443	6.92114	6.29656	1.99985	-2.1569	1.3414e-12	DOWN	uncharacterized LOC107772818
107772827	NW_015895901.1	-	164	1689	1526	12.7845	13.718	13.1069	11.1402	10.5816	10.7244	1.88911	2.34777	2.23024	13.2031	10.8154	2.15571	-2.9799	1.2928e-89	DOWN	uncharacterized protein At1g21580-like
107772829	NW_015895914.1	+	71	1656	992	0.0434137	0.404902	0.278872	0	0.118528	0.0373669	0.0189937	0	0	0.242396	0.0519648	0.00633122	-5.6071	0.0037607	DOWN	CO(2)-response secreted protease-like
107772831	NW_015796138.1	-	38232	43914	1599	0.497159	0.954635	0.179637	0.118262	0.0424168	0.187212	0.0543772	0.225429	0.0301291	0.54381	0.115964	0.103312	-2.7588	0.019837	DOWN	AT-hook motif nuclear-localized protein 13-like, transcript variant X1
107772832	NW_015895920.1	+	7	1693	1131	1.3137	0.647607	1.10069	0.579705	1.24753	1.5404	0.299868	0.018417	0.332299	1.02067	1.12254	0.216861	-2.604	7.1417e-06	DOWN	uncharacterized LOC107772832
107772842	NW_015895965.1	+	5	473	469	21.8546	23.0731	21.5886	1.84731	3.96946	2.80578	0.160697	0.399715	0.48971	22.1721	2.87418	0.350041	-6.3542	1.2134e-121	DOWN	chlorophyll a-b binding protein 1D-like
107772849	NW_015895993.1	-	64	1717	1024	0	0.230735	0.0270157	0.228671	0.0765491	0.0180996	6.40324	8.27896	7.76862	0.0859167	0.107773	7.48361	6.0817	1.4286e-62	UP	protein argonaute 1-like
107772853	NW_015896007.1	-	1002	1436	435	0.346511	0.543154	0.254382	0.215319	0.0450496	0.170427	0.0433143	0.0478842	0	0.381349	0.143599	0.0303995	-4.0063	0.0209	DOWN	purine permease 1-like
107772871	NW_015896072.1	-	893	1739	847	651.92	665.774	688.499	122.139	140.97	137.528	4.07088	33.4454	24.0594	668.731	133.546	20.5252	-5.3936	0	DOWN	chlorophyll a-b binding protein 16, chloroplastic-like
107772875	NW_015896101.1	-	4	1436	743	3.56472	4.70636	6.73916	11.1249	7.20036	8.15694	39.281	47.2381	34.7335	5.00341	8.82741	40.4175	2.6529	1.6822e-23	UP	pathogen-related protein-like
107772889	NW_015896174.1	+	23	1785	924	0.209739	0.46027	0.419153	0.228077	0.12725	0.0802336	0.0203915	0.0676286	0.135581	0.363054	0.145187	0.0745336	-2.6541	0.0086306	DOWN	protein argonaute MEL1-like
107772891	NW_015896181.1	-	15689	17021	984	0.0218833	0.0240114	0	0	0.0597456	0.150683	0.516998	0.529208	1.01851	0.0152982	0.0701428	0.688238	5.1164	4.6851e-06	UP	transcription factor MYB24-like
107772898	NW_015896236.1	-	36280	37236	388	1.33195	1.09611	1.06949	2.41402	2.32331	3.63037	18.9874	24.0507	21.0409	1.16585	2.78923	21.3597	3.8294	8.354e-45	UP	uncharacterized LOC107772898
107772901	NW_015896250.1	-	1	1802	286	0.903491	1.23919	1.7411	1.96498	2.1241	1.6201	0.395281	0.145662	0.511035	1.29459	1.90306	0.350659	-2.2496	0.015929	DOWN	uncharacterized LOC107772901
107772906	NW_015896283.1	-	736	1400	421	5.62625	3.87239	5.45396	5.45074	6.23739	4.79858	1.56641	0.940054	2.08298	4.9842	5.49557	1.52982	-2.0719	1.8795e-08	DOWN	uncharacterized LOC107772906
107772917	NW_015896321.1	+	1	1846	300	1.79443	2.12645	1.47542	1.48301	2.15562	2.1623	0.690863	0.277728	0.487187	1.79877	1.93364	0.485259	-2.2549	0.0024637	DOWN	uncharacterized LOC107772917
107772930	NW_015896353.1	-	145	1314	1170	0.0552133	0.0403884	0.0709335	0.66045	0.83746	0.728686	0.611953	1.21061	1.71319	0.0555118	0.742199	1.17858	4.0399	9.3089e-06	UP	probable LRR receptor-like serine/threonine-protein kinase At3g47570
107772936	NW_015896402.1	+	7	1883	399	14.7872	17.6464	16.9174	8.21612	7.36713	9.29021	5.24168	1.77495	3.03511	16.4503	8.29116	3.35058	-2.658	1.7394e-30	DOWN	protein REVEILLE 8-like
107772938	NW_015896409.1	-	74	1883	1269	2.39258	1.80602	1.89659	0.811901	0.710356	1.60657	0.534517	0.344698	0.822673	2.03173	1.04294	0.567296	-2.2101	4.5244e-11	DOWN	uncharacterized LOC107772938
107772941	NW_015896411.1	-	529	1036	508	0	0	0	0	0	0	5.63768	4.10032	4.68554	0	0	4.80785	Inf	1.6536e-25	UP	myb-related protein Myb4-like
107772965	NW_015896531.1	-	1465	1810	346	3.0495	4.57521	4.71728	6.76762	5.04074	7.23146	45.6884	56.1677	53.7072	4.114	6.34661	51.8545	3.2923	3.8195e-70	UP	uncharacterized LOC107772965
107772967	NW_015896537.1	+	228	1802	909	1.01862	1.09169	1.06517	5.51267	3.88051	2.83413	8.95448	6.02661	7.85563	1.05849	4.07577	7.61224	2.4818	8.4246e-16	UP	UDP-glycosyltransferase 89B1-like
107772969	NW_015896539.1	-	1115	1820	474	0	0	0.116726	0	0	0.156405	0.516756	1.27439	1.27743	0.0389087	0.0521349	1.02286	4.3615	0.00025233	UP	uncharacterized LOC107772969
107772979	NW_015896586.1	-	10538	15920	2866	3.13119	4.13384	2.78577	1.47488	1.40955	1.5421	0.564079	1.19859	0.892978	3.35027	1.47551	0.885217	-2.2862	3.1562e-12	DOWN	CDPK-related protein kinase, transcript variant X1
107772987	NW_015896641.1	-	76529	81988	4215	0.0306668	0.0504735	0.0525309	0.611383	0.646552	0.598296	1.89625	4.7167	4.85684	0.0445571	0.618743	3.82326	6.0573	6.4078e-11	UP	probable LRR receptor-like serine/threonine-protein kinase At4g08850, transcript variant X2
107772996	NW_015896677.1	-	1	1952	1455	0	0	0.0190131	0.0160934	0.094279	0.0382144	1.6446	0.773058	1.54981	0.0063377	0.049529	1.32249	7.3523	1.0343e-12	UP	8-hydroxygeraniol dehydrogenase-like
107773002	NW_015896710.1	+	8	587	580	1581.84	1533.61	1541.37	380.106	452.309	428.39	24.5592	58.1074	48.8147	1552.27	420.268	43.8271	-5.5132	0	DOWN	chlorophyll a-b binding protein 1D
107773004	NW_015896716.1	+	755	1266	376	142.543	187.447	169.295	134.268	96.6278	127.618	58.1287	43.5982	37.8162	166.428	119.505	46.5144	-2.2013	1.5466e-26	DOWN	uncharacterized LOC107773004
107773021	NW_015896798.1	+	4	2077	560	5.11414	4.38791	5.87861	3.84691	4.44422	4.26943	0.639272	0.967089	0.484701	5.12689	4.18685	0.697021	-3.241	1.7655e-19	DOWN	acetyl-CoA carboxylase 1-like
107773031	NW_015896835.1	-	7	2094	1503	0.214902	0.20436	0.184059	0.124636	0.182536	0.123313	0	0.0692935	0.0138918	0.201107	0.143495	0.0277284	-3.2224	0.0038296	DOWN	uncharacterized LOC107773031
107773042	NW_015896886.1	+	5	1582	944	16.4693	20.6488	14.8284	43.6569	28.1908	29.941	113.909	90.6441	96.9877	17.3155	33.9296	100.513	2.1726	9.7994e-30	UP	peroxidase N1
107773045	NW_015896893.1	+	19701	21826	1775	7.37588	7.86686	9.03953	6.37178	7.96007	7.38226	1.0615	2.25312	1.83504	8.09409	7.23804	1.71655	-2.6027	4.463e-49	DOWN	patatin-like protein 3
107773068	NW_015896999.1	+	1127	2207	1081	2.60948	3.14738	2.96858	1.9062	1.43213	1.81739	0.453177	0.616603	0.482873	2.90848	1.71857	0.517551	-2.8545	4.6966e-18	DOWN	F-box/kelch-repeat protein SKIP25-like
107773083	NW_015897045.1	-	1521	2004	484	5.11636	8.8358	3.82953	0.919221	1.29564	1.37856	0.739654	2.62522	2.15697	5.92723	1.19781	1.84061	-2.0553	0.0015005	DOWN	phylloplanin-like
107773086	NW_015897068.1	+	74019	76224	1764	0.134277	0.549159	0.203873	0	0.0111092	0.0630407	0	0	0	0.29577	0.0247166	0	#NAME?	0.00017787	DOWN	patatin-like protein 3
107773089	NW_015897076.1	-	6	2257	1213	2.16575	1.53879	2.5087	2.04624	1.87403	2.53639	0.124265	0.601019	0.654096	2.07108	2.15222	0.459794	-2.5404	2.9172e-10	DOWN	acetyl-CoA carboxylase 1-like
107773093	NW_015897082.1	-	1458	2266	809	2.31568	8.06071	16.7899	1.56299	0.121116	0.297826	236.581	321.971	104.5	9.05544	0.660645	221.017	4.2556	3.8768e-06	UP	polyphenol oxidase E, chloroplastic-like
107773096	NW_015897093.1	+	815	2269	773	0.445707	0.152828	0.679971	0.514969	0.633783	0.455557	0.0974991	0.0538929	0.0270109	0.426168	0.53477	0.0594677	-3.1986	0.0051808	DOWN	uncharacterized LOC107773096
107773097	NW_015897102.1	-	850	2262	981	0.131702	0.0722545	0.281999	0.334173	0.239713	0.207822	0.864299	1.69864	0.595947	0.161985	0.260569	1.05296	2.3423	0.0073816	UP	probable sulfate transporter 3.4
107773108	NW_015897135.1	-	11879	16812	3053	19.2903	12.3205	40.7032	54.5017	49.8419	43.5515	235	200.88	201.955	24.1047	49.2984	212.612	2.7802	1.2542e-41	UP	probable galactinol--sucrose galactosyltransferase 6
107773122	NW_015897163.1	+	50	2284	1638	1.39348	1.2982	0.489779	2.35875	2.26114	2.41009	0.218555	0.228897	0.33142	1.06049	2.34333	0.259624	-2.4012	0.00074529	DOWN	uncharacterized LOC107773122
107773133	NW_015897180.1	-	36	1698	930	0.555696	0.457301	0.505687	0.32732	0.547861	0.59787	0.141819	0.246372	0.0898041	0.506228	0.491017	0.159332	-2.0301	0.0088363	DOWN	adenylosuccinate lyase-like
107773181	NW_015897309.1	+	144677	146602	1486	0	0	0	0	0	0	0.24091	0.308379	0.407472	0	0	0.318921	Inf	1.913e-05	UP	trihelix transcription factor GT-3b-like
107773201	NW_015897372.1	-	8	1669	701	9.49181	8.42625	6.7483	7.58263	9.70044	9.51816	1.47831	1.99085	3.00831	8.22212	8.93374	2.15915	-2.2991	3.4845e-16	DOWN	probable sulfate transporter 3.3
107773204	NW_015897385.1	-	82179	94549	2810	18.6477	18.4687	19.1103	144.679	132.007	133.998	119.921	111.311	103.569	18.7422	136.895	111.6	2.2099	1.2303e-73	UP	delta-1-pyrroline-5-carboxylate synthase-like, transcript variant X1
107773209	NW_015796200.1	-	17549	20660	1595	1.05303	1.30357	0.953933	0.660638	0.503736	0.766923	0.0708779	0.0130593	0.183268	1.10351	0.643766	0.0890684	-4.0047	3.4755e-16	DOWN	beta-amyrin 28-oxidase-like
107773232	NW_015897470.1	-	2015	2554	540	4870.53	4900.85	4873.23	3189.69	3317.41	3266.68	1336.26	1770.05	1592.75	4881.54	3257.93	1566.36	-2.0053	1.744e-163	DOWN	chlorophyll a-b binding protein 40, chloroplastic
107773233	NW_015897472.1	-	5	1270	1266	90.5721	86.2412	82.3366	43.0032	42.6759	38.9272	23.5298	27.2957	21.9185	86.3833	41.5355	24.248	-2.1976	3.7118e-127	DOWN	GATA zinc finger domain-containing protein 14-like
107773234	NW_015897473.1	+	39323	43420	1675	433.608	422.13	402.277	238.144	241.079	233.805	113.264	130.723	134.002	419.338	237.676	125.996	-2.1007	6.7469e-170	DOWN	phosphoribulokinase, chloroplastic-like
107773263	NW_015897562.1	+	1843	2633	597	0.757449	2.01841	0.463385	0.784454	0.426726	0.745084	9.53132	12.9095	11.2966	1.07975	0.652088	11.2458	3.0147	8.4027e-23	UP	GEM-like protein 6
107773270	NW_015897574.1	-	1350	2640	838	20.6082	16.6349	20.2694	118.84	86.2904	86.6319	185.854	142.526	170.1	19.1708	97.2542	166.16	2.7506	4.7084e-38	UP	-
107773277	NW_015897617.1	-	781	2708	1405	2.4062	2.21978	2.52028	5.74983	5.11882	6.09444	22.6771	21.1409	22.3952	2.38209	5.65436	22.0711	2.8471	1.8972e-90	UP	probable galactinol--sucrose galactosyltransferase 1
107773281	NW_015897625.1	-	666	2529	1559	0.844168	1.1844	0.995622	0.0601953	0.188913	0.214403	0.0484363	0.0803199	0.174443	1.00806	0.154504	0.101066	-3.6889	2.4916e-13	DOWN	uncharacterized LOC107773281, transcript variant X2
107773284	NW_015897627.1	+	124967	129088	755	0.142604	0.156472	0.146565	1.58174	2.25815	1.86567	4.11772	2.59336	3.20797	0.148547	1.90185	3.30635	4.1122	1.6432e-16	UP	-
107773293	NW_015897649.1	+	6218	9912	1457	0.487712	0.632437	1.08226	1.01249	1.64089	0.737797	9.27214	7.63419	6.49169	0.734136	1.1304	7.79934	3.0496	5.5019e-21	UP	inositol oxygenase 2-like
107773296	NW_015897654.1	-	57	880	629	0.239638	1.08933	2.28701	0	0.0623102	0.0589315	0	0	0	1.20533	0.0404139	0	#NAME?	0.00048128	DOWN	casparian strip membrane protein 1-like
107773313	NW_015897686.1	-	7	2264	715	0.572211	0.991352	1.47026	1.14624	0.575564	0.622119	0	0.116529	0.116808	1.01127	0.781306	0.0777791	-4.0674	3.0076e-06	DOWN	uncharacterized LOC107773313
107773316	NW_015897697.1	-	20	2654	650	0.728816	0.581593	0.212801	0.216147	0.331634	0.342166	0.0579745	0	0.0963667	0.507737	0.296649	0.0514471	-3.6786	0.00091729	DOWN	dynamin-related protein 1C-like
107773320	NW_015897712.1	-	330	1833	1042	15.6849	20.4074	21.372	4.35959	4.40077	4.32222	1.41042	2.1989	1.94367	19.1548	4.36086	1.851	-3.7357	3.9903e-43	DOWN	uncharacterized protein At4g00950-like
107773345	NW_015796241.1	+	6415	23676	862	0.374708	0.137049	0.353022	4.72665	4.59224	4.19272	4.65578	3.69714	3.9482	0.288259	4.50387	4.10037	3.4653	6.339e-19	UP	nuclear transcription factor Y subunit A-7-like
107773359	NW_015897807.1	+	2153	2941	670	0.578504	0.211587	0.371607	0.174746	1.40393	0.968192	1.96854	3.04672	1.77631	0.387233	0.848957	2.26386	2.1812	2.3619e-05	UP	uncharacterized LOC107773359
107773366	NW_015897824.1	-	67207	71131	1825	17.5097	13.6326	27.7702	15.1273	13.68	14.9084	162.183	135.261	131.695	19.6375	14.5719	143.046	2.5029	3.0364e-32	UP	ATP sulfurylase 1, chloroplastic-like
107773374	NW_015897835.1	-	25464	30399	2264	1.77858	2.4316	1.96728	2.31677	1.73115	1.59634	0.515983	0.487619	0.719345	2.05915	1.88142	0.574316	-2.2086	5.6845e-18	DOWN	auxin transporter-like protein 4
107773385	NW_015897856.1	-	48811	51640	2484	0.416101	0.447053	0.679351	2.12101	1.56993	1.2162	6.43986	7.67275	6.73286	0.514168	1.63571	6.94849	3.3938	7.2998e-74	UP	probable glucuronoxylan glucuronosyltransferase IRX7
107773429	NW_015796267.1	+	10710	13735	1694	0.093275	0.0438624	0.102713	0.130411	0.266785	0.332602	0.629612	0.554253	0.28425	0.0799502	0.243266	0.489372	2.2528	0.0015619	UP	F-box/kelch-repeat protein At3g06240-like, transcript variant X1
107773440	NW_015897999.1	+	29924	34361	1886	0.616539	0.400886	0.997432	0.273145	0.38445	0.599455	0.0299709	0.154621	0.166061	0.671619	0.419017	0.116884	-2.8899	0.00012601	DOWN	heterogeneous nuclear ribonucleoprotein 1-like
107773441	NW_015898003.1	-	286	2048	1125	0.823047	0.525049	0.639347	0.457912	0.574833	0.296544	0.18423	0.129607	0.167036	0.662481	0.443096	0.160291	-2.4135	0.00015591	DOWN	uncharacterized LOC107773441
107773446	NW_015898020.1	+	1	995	509	1.98833	1.99601	3.58709	10.3509	11.7425	13.5819	17.5461	15.8371	13.1676	2.52381	11.8918	15.5169	2.2594	4.7928e-19	UP	uncharacterized LOC107773446
107773456	NW_015898045.1	-	23	2070	1782	1.4138	1.23307	1.16431	1.22204	1.13269	0.811251	0.0634401	0.1052	0.0468674	1.27039	1.05533	0.0718359	-4.5079	5.2758e-23	DOWN	phosphatidylinositol 4-kinase alpha 1-like
107773457	NW_015898047.1	-	115	1747	801	1.42479	2.27128	2.10675	2.1048	0.562698	1.50401	0.141136	0.364063	0.0260667	1.93428	1.3905	0.177089	-3.8064	1.6267e-13	DOWN	uncharacterized LOC107773457
107773459	NW_015898057.1	-	22	3320	658	2.51984	2.334	1.59762	3.23838	2.71016	1.94353	0.572696	0.189936	0.444243	2.15049	2.63069	0.402292	-2.785	6.4303e-09	DOWN	cleavage and polyadenylation specificity factor subunit 1-like
107773465	NW_015898069.1	-	4	741	738	4353.15	3902.3	4083.19	2030.46	2240.12	2259.44	341.627	541.231	487.13	4112.88	2176.67	456.663	-3.5372	1.0795e-220	DOWN	chlorophyll a-b binding protein 40, chloroplastic-like
107773466	NW_015898069.1	+	2683	3315	633	617.864	636.554	648.03	73.3552	104.484	98.555	2.41102	11.4514	7.6525	634.149	92.1314	7.17162	-6.833	0	DOWN	chlorophyll a-b binding protein 50, chloroplastic-like
107773474	NW_015898089.1	-	144	3373	719	3.9233	3.15468	3.27044	1.66094	3.07985	2.80974	0.890985	0.927048	1.16158	3.44947	2.51684	0.993205	-2.1635	2.0228e-10	DOWN	phosphoinositide phosphatase SAC6-like
107773487	NW_015898112.1	-	560	1515	956	219.567	261.036	246.459	40.8799	42.1654	39.0648	5.89296	9.8701	8.56145	242.354	40.7034	8.10817	-5.2669	1.2536e-231	DOWN	chlorophyll a-b binding protein 16, chloroplastic-like
107773493	NW_015898127.1	+	622	3452	629	1.91711	1.57765	1.75924	0.819	0.903499	0.736644	0.688965	0.165577	0.165973	1.75133	0.819714	0.340172	-2.7235	7.2098e-07	DOWN	flavonoid 3'-monooxygenase-like
107773503	NW_015898152.1	-	534	2059	1449	0.137349	0	0.156848	0.514454	0.430541	0.380925	3.80573	3.58724	3.7586	0.0980655	0.441973	3.71719	4.8796	6.0803e-38	UP	probable LRR receptor-like serine/threonine-protein kinase At4g26540, transcript variant X2
107773575	NW_015898318.1	-	392	3845	857	6.0303	5.76206	5.61674	5.6559	5.53369	4.97411	1.40708	1.50693	1.41308	5.80304	5.3879	1.44236	-2.3735	4.1628e-21	DOWN	exocyst complex component EXO70A1-like
107773586	NW_015898338.1	+	1960	2929	970	0.0221992	0	0.0570393	0.0965606	0.0404053	0.0191072	6.62373	9.1049	6.43603	0.0264128	0.0520244	7.38822	7.769	1.3976e-39	UP	auxin-responsive protein SAUR19-like
107773587	NW_015898339.1	+	1885	3571	1027	0	0.161042	0	0.342005	0.591523	0.252654	1.17417	0.689588	0.548924	0.0536808	0.395394	0.804226	3.5449	3.5587e-05	UP	probable WRKY transcription factor 70
107773595	NW_015898349.1	+	7	2608	1624	0	0.101841	0.153311	0.100931	0.289605	0.182601	0.452479	0.436088	0.449988	0.0850507	0.191045	0.446185	2.0346	0.0037062	UP	probable lysine-specific demethylase JMJ14
107773611	NW_015898383.1	-	914	3977	1999	0.506283	0.579156	0.512041	2.65904	2.40178	1.91923	6.03236	8.44021	8.11572	0.532494	2.32668	7.52943	3.4559	1.2241e-30	UP	U-box domain-containing protein 44-like
107773614	NW_015898388.1	-	497	3591	1099	6.36787	7.78258	6.44404	3.70735	3.90505	3.82822	1.0801	1.28882	1.17791	6.86483	3.81354	1.18228	-2.9026	1.2993e-39	DOWN	probable leucine-rich repeat receptor-like serine/threonine-protein kinase At3g14840
107773615	NW_015898391.1	-	4	3882	1273	0.575121	0.296964	0.239045	0.441463	0.15394	0.262067	0.014801	0.130901	0.0656071	0.370377	0.285824	0.0704363	-2.7649	0.00080676	DOWN	COBRA-like protein 4
107773630	NW_015898422.1	-	14104	16961	2456	0	0	0	0.13386	0.120028	0.0908157	1.22329	1.67556	2.37867	0	0.114901	1.75917	Inf	3.6272e-20	UP	LEAF RUST 10 DISEASE-RESISTANCE LOCUS RECEPTOR-LIKE PROTEIN KINASE-like 1.1, transcript variant X2
107773631	NW_015898422.1	-	19881	32269	3661	0.383048	0.426764	0.401258	0.628014	0.836635	0.563019	2.44932	3.32909	3.30848	0.40369	0.675889	3.02896	2.5417	1.6007e-23	UP	LEAF RUST 10 DISEASE-RESISTANCE LOCUS RECEPTOR-LIKE PROTEIN KINASE-like 1.1, transcript variant X2
107773645	NW_015898450.1	-	2679	3806	1128	0.0572692	0.0209461	0.0735746	0.290624	0.330084	0.180739	0.350776	0.997162	0.610835	0.0505966	0.267149	0.652925	3.3255	0.00041849	UP	GDSL esterase/lipase At5g03980-like
107773649	NW_015898457.1	-	1793	2602	810	0	0	0	0.0289086	0.169353	0.0686443	0.0232614	0.437165	0.257771	0	0.0889687	0.239399	Inf	0.019378	UP	probable LRR receptor-like serine/threonine-protein kinase At3g47570
107773657	NW_015898477.1	+	2317	3399	984	19.7879	22.2593	20.3549	3.52472	3.71303	5.05295	0.595001	1.99526	1.20881	20.8007	4.0969	1.26636	-4.4034	9.67e-148	DOWN	photosynthetic NDH subunit of lumenal location 2, chloroplastic-like, transcript variant X2
107773664	NW_015898490.1	+	2850	4111	598	1.51237	1.46188	1.064	1.01808	1.57297	1.17774	0.0630157	0.48765	0.0349155	1.34608	1.25627	0.195194	-3.1474	1.6308e-06	DOWN	uncharacterized LOC107773664
107773666	NW_015898492.1	-	3442	4202	476	0	0.397096	0.697413	1.4266	1.0704	0.856612	1.6625	2.80062	2.67573	0.364836	1.11787	2.37962	2.3476	5.7833e-05	UP	sugar transporter ERD6-like 6
107773671	NW_015898498.1	-	494	4229	1000	13.2859	13.5087	12.3664	6.35797	7.2676	8.32597	2.51639	2.00019	2.55808	13.0537	7.31718	2.35822	-2.8344	1.6147e-55	DOWN	histone-lysine N-methyltransferase ASHH3-like, transcript variant X3
107773677	NW_015898513.1	-	42	3211	3002	0.150632	0.188892	0.165874	3.92346	3.62295	4.33406	4.63197	9.45035	7.57419	0.168466	3.96016	7.21884	5.0557	4.5215e-14	UP	probable LRR receptor-like serine/threonine-protein kinase At3g47570
107773689	NW_015898542.1	-	352	1457	566	1.33156	1.66977	2.00393	0.951532	0.692458	0.458437	0.765652	0.0368014	0	1.66842	0.700809	0.267485	-2.9926	1.6081e-06	DOWN	auxin-induced protein 22A-like
107773712	NW_015898589.1	+	78	2602	918	5.06664	5.37918	5.03257	16.0443	14.6441	17.4235	43.0814	39.5037	39.9621	5.15946	16.0373	40.8491	2.6204	4.1472e-91	UP	malonate--CoA ligase-like
107773714	NW_015898589.1	-	2373	4415	985	0	0	0	0	0	0	0.70776	0.634405	0.105987	0	0	0.482717	Inf	0.00042677	UP	protein NRT1/ PTR FAMILY 1.2-like
107773727	NW_015796305.1	-	3383	4346	964	3.50696	7.40189	6.22728	0.242904	0.203284	0.499879	0.625451	1.57735	1.25623	5.71205	0.315356	1.15301	-2.6728	1.685e-06	DOWN	auxin-binding protein ABP19a-like
107773741	NW_015898635.1	+	2385	2723	339	0.190559	0	0	0.138147	0	0.0546725	0.833704	1.78188	1.35501	0.0635198	0.0642732	1.32353	4.0011	0.0012784	UP	uncharacterized LOC107773741
107773745	NW_015898638.1	+	1386	2991	1169	8.86011	7.09423	9.44223	18.9291	18.3561	18.7718	72.9492	73.0373	78.088	8.46552	18.6856	74.6915	2.7762	6.9359e-160	UP	probable protein phosphatase 2C 2
107773749	NW_015898640.1	+	5	1307	780	0	0.151457	0.461068	0.180123	0.301486	0.118807	0.603901	1.7091	1.36519	0.204175	0.200139	1.22606	2.2294	0.0039296	UP	AT-hook motif nuclear-localized protein 1-like
107773771	NW_015898654.1	+	233522	240809	1700	4.35731	3.59968	4.19843	14.9173	12.5072	10.379	30.1578	27.2378	31.3314	4.0518	12.6012	29.5757	2.5022	7.7692e-102	UP	aspartate aminotransferase, cytoplasmic
107773780	NW_015898663.1	-	9	1801	1607	12.9708	11.027	11.8437	11.9775	12.8896	13.4017	2.6498	2.42386	4.44354	11.9472	12.7563	3.1724	-2.2818	1.2983e-42	DOWN	uncharacterized LOC107773780
107773790	NW_015898677.1	-	3712	4476	714	8.35392	7.14773	7.51657	14.8563	15.4248	14.2509	44.8876	34.5118	47.1688	7.67274	14.844	42.1894	2.0929	3.4363e-20	UP	uncharacterized LOC107773790
107773791	NW_015898679.1	+	2378	2809	432	0.398763	0.437541	0.256149	0.487832	0.226812	0.214514	0	0	0.048332	0.364151	0.309719	0.0161107	-4.8823	0.013367	DOWN	protein ECERIFERUM 26-like
107773792	NW_015898680.1	+	206	3810	1357	13.3452	13.5286	14.2703	15.2368	15.7119	15.8433	2.44373	3.06995	3.16961	13.7147	15.5973	2.89443	-2.61	1.3117e-69	DOWN	calpain-type cysteine protease DEK1-like
107773802	NW_015898702.1	+	2721	5193	615	0.0350133	0.461019	0.0449822	0.533046	1.14712	0.572594	8.30261	8.83989	12.6295	0.180338	0.750919	9.924	5.4161	5.5922e-26	UP	aquaporin NIP1-1-like
107773808	NW_015898709.1	+	2182	3260	1079	3112.22	2929.69	2955.36	1740.94	1882.11	1837.94	543.947	799.44	714.507	2999.09	1820.33	685.965	-2.4942	7.9915e-211	DOWN	chlorophyll a-b binding protein 40, chloroplastic-like
107773810	NW_015898709.1	-	7	854	848	1334.25	1322.09	1317.83	521.419	574.979	557.964	113.495	167.718	150.194	1324.72	551.454	143.802	-3.5693	0	DOWN	chlorophyll a-b binding protein 40, chloroplastic-like
107773814	NW_015898714.1	+	988	3526	1577	1.78874	1.8728	1.82439	1.69272	1.16809	1.04599	0.454017	0.752878	0.17212	1.82864	1.30227	0.459671	-2.3522	4.5459e-13	DOWN	rho GTPase-activating protein 5-like
107773816	NW_015898721.1	-	299	5307	1238	7.13712	6.41774	7.20116	7.79901	8.28537	8.39048	2.28477	1.46498	1.75543	6.91867	8.15829	1.83506	-2.2787	6.4823e-31	DOWN	probable UDP-N-acetylglucosamine--peptide N-acetylglucosaminyltransferase SPINDLY, transcript variant X1
107773818	NW_015898729.1	+	151751	156278	1711	0.39014	0.593787	0.662903	1.51909	1.32858	1.68983	3.41375	4.46784	4.01481	0.548943	1.5125	3.96547	2.4898	1.2155e-22	UP	probable protein phosphatase 2C 27
107773828	NW_015796320.1	-	37740	38359	620	0.451503	0.914602	0.624672	0.566515	0.758577	0.538083	12.1559	10.6836	9.39575	0.663592	0.621058	10.7451	3.655	1.7833e-35	UP	uncharacterized LOC107773828
107773838	NW_015898755.1	-	545	2036	1492	0.346379	0.411734	0.0741664	2.2129	2.21972	2.55898	1.75536	3.61586	3.72247	0.277426	2.33053	3.03123	3.0781	1.3194e-06	UP	PF13855:Leucine rich repeat
107773849	NW_015898774.1	+	7	5520	4639	0.44667	0.36758	0.514069	0.40477	0.338748	0.280332	0.0569974	0	0.0451155	0.442773	0.341283	0.0340376	-4.0667	5.8058e-10	DOWN	transcription factor CYCLOIDEA-like, transcript variant X2
107773876	NW_015898818.1	-	513	4166	3438	1.30903	1.65624	1.60126	4.0525	3.2547	3.6173	10.4238	10.5723	13.0694	1.52218	3.6415	11.3552	2.5339	4.27e-41	UP	probable alpha,alpha-trehalose-phosphate synthase [UDP-forming] 11
107773899	NW_015898857.1	+	1950	6090	1744	0.754033	0.62391	0.555822	0.6721	0.686218	0.521334	0.19469	0.0597865	0.143831	0.644589	0.626551	0.132769	-2.6454	6.9313e-07	DOWN	probable LRR receptor-like serine/threonine-protein kinase MRH1, transcript variant X2
107773912	NW_015796343.1	+	4415	8488	1446	0.491422	0.55555	0.478286	0.307679	0.745374	0.384522	0.0390907	0.158455	0.231031	0.508419	0.479192	0.142859	-2.2026	0.00040684	DOWN	expansin-A13-like
107773922	NW_015898899.1	-	972	2625	551	2.69654	2.61572	1.90787	2.50733	3.02306	2.82551	0.444541	0.642656	0.871556	2.40671	2.7853	0.652918	-2.2516	1.1683e-06	DOWN	protein trichome birefringence-like 37
107773963	NW_015898944.1	+	364	7876	2821	5.05317	4.56463	4.58943	4.72303	4.55007	4.81581	1.22895	0.738377	1.05841	4.73574	4.69631	1.00858	-2.5966	9.483e-54	DOWN	uncharacterized LOC107773963
107773970	NW_015898950.1	-	792	3682	833	16.4884	14.2171	14.5654	16.2266	18.8475	15.2203	4.66977	3.49301	4.99459	15.0903	16.7648	4.38579	-2.1491	3.5307e-38	DOWN	uncharacterized LOC107773970, transcript variant X2
107773975	NW_015898955.1	+	7	482	476	0.40714	1.04238	1.39483	0	0.0411693	0.0389369	0	0	0.0438644	0.948115	0.0267021	0.0146215	-6.3963	4.4456e-06	DOWN	agamous-like MADS-box protein AGL27
107773985	NW_015898969.1	+	3240	5928	833	10.124	11.8568	10.1761	10.2106	9.40445	10.2716	1.42288	1.34466	1.14443	10.719	9.96221	1.30399	-3.4029	1.5643e-55	DOWN	calpain-type cysteine protease DEK1-like, transcript variant X1
107773990	NW_015898977.1	-	2738	9669	3144	8.47219	7.56011	8.52623	7.21694	7.61673	8.34147	2.16344	1.90806	1.75988	8.18618	7.72505	1.94379	-2.4383	2.7979e-78	DOWN	PF00069:Protein kinase domain
107774011	NW_015899005.1	+	56	1253	1198	0.6291	0.788889	0.73894	0.918656	1.03054	1.53161	5.99223	6.60706	5.734	0.718976	1.16027	6.1111	2.7237	6.3536e-27	UP	-
107774021	NW_015899015.1	+	3530	6257	1578	0.109167	0.0149729	0.0175311	0.059356	0.186279	0.152688	5.17013	4.0788	3.83716	0.0472237	0.132774	4.36203	6.1566	7.6793e-45	UP	zingipain-2-like
107774023	NW_015899018.1	-	3741	8588	731	0.0294572	0	0	0.0640655	0	0	0.386629	0.598388	0.485568	0.00981906	0.0213552	0.490195	5.2622	0.0012646	UP	GDSL esterase/lipase At1g29670-like
107774030	NW_015899034.1	-	6711	9474	2547	0.0422717	0.0463824	0.108614	0.340161	0.484721	0.727678	0.503037	0.793276	0.426278	0.0657562	0.51752	0.574197	2.7675	2.3159e-06	UP	uncharacterized LOC107774030
107774040	NW_015899053.1	+	6221	9351	660	28.0258	36.3	34.9573	19.3004	20.2201	21.9599	2.79771	2.17764	2.27776	33.0944	20.4935	2.4177	-4.138	5.2807e-67	DOWN	uncharacterized LOC107774040
107774057	NW_015899067.1	+	21776	22892	1117	0.462665	0.423048	0.643926	0.230596	0.684213	0.962373	2.15912	3.09554	3.23379	0.50988	0.625727	2.82948	2.1073	1.6307e-09	UP	thaumatin-like protein
107774065	NW_015899073.1	-	9303	10003	487	0.44216	0.485158	0.624856	0.384656	1.28766	1.17978	4.29452	4.06327	3.77288	0.517391	0.950699	4.04356	2.6036	2.5773e-08	UP	uncharacterized LOC107774065
107774074	NW_015899104.1	+	48343	53865	2281	0.0188888	0	0	0.205403	0.670409	0.38206	1.08257	0.831357	0.805873	0.00629626	0.419291	0.906601	6.792	1.9978e-19	UP	protein NRT1/ PTR FAMILY 7.3-like, transcript variant X1
107774084	NW_015899112.1	-	121883	123606	1724	0.399688	0.246688	0.320929	0.0679117	0.0113669	0.0537528	0	0.0120821	0.0605552	0.322435	0.0443438	0.0242125	-4.1148	3.7149e-06	DOWN	F-box/kelch-repeat protein At3g23880-like
107774101	NW_015899124.1	+	168469	170374	1202	0.16123	0.137596	0.0460301	0.545463	0.635829	0.740125	1.4578	1.2477	1.21594	0.114952	0.640472	1.30715	3.1388	3.535e-08	UP	WRKY transcription factor 22-like
107774118	NW_015899134.1	-	18033	18958	926	0.209286	0.71443	0.537746	0.303446	0.338602	0.220166	0.162779	0.0899767	0.135288	0.487154	0.287405	0.129348	-2.2745	0.0068082	DOWN	uncharacterized LOC107774118
107774119	NW_015899134.1	-	39789	42001	884	0.389741	0.347459	0.438119	0.238398	0.399025	0.167728	0	0	0.188954	0.391773	0.268384	0.0629847	-3.0187	0.0031393	DOWN	uncharacterized LOC107774119
107774136	NW_015899137.1	+	137578	143569	2199	3.80919	3.53495	3.23314	1.28846	1.88034	2.46951	0.205639	0.871453	0.512729	3.52576	1.87944	0.52994	-3.1007	4.1891e-45	DOWN	cytochrome P450 714A1-like
107774140	NW_015796389.1	-	141417	145149	2230	0.646962	0.794637	0.855973	0.262511	0.246056	0.182846	0.0591444	0.242857	0.234074	0.765857	0.230471	0.178692	-2.467	6.1648e-09	DOWN	probable methyltransferase PMT15
107774142	NW_015899138.1	-	84446	89204	2217	26.3824	39.0116	30.4343	16.9541	11.2226	13.7957	10.1382	11.054	8.76802	31.9428	13.9908	9.98674	-2.0406	1.2765e-12	DOWN	protein NRT1/ PTR FAMILY 4.5-like, transcript variant X2
107774144	NW_015899138.1	+	185244	192942	4207	1.17121	1.10562	0.924657	0.981891	1.17901	1.10945	0.39504	0.278488	0.247432	1.06716	1.09012	0.306987	-2.1614	7.6603e-14	DOWN	nuclear pore complex protein NUP98A-like, transcript variant X2
107774151	NW_015899140.1	+	87094	88021	527	0.16344	0.269001	0.209974	0	0.334666	0.0351688	0	0	0	0.214138	0.123278	0	#NAME?	0.024186	DOWN	uncharacterized LOC107774151
107774152	NW_015899141.1	+	35246	35972	727	60.1567	62.5942	60.8838	27.1522	36.3898	36.915	6.40152	5.41513	4.71008	61.2116	33.4857	5.50891	-3.8374	1.0309e-213	DOWN	monothiol glutaredoxin-S11-like
107774166	NW_015899158.1	-	55694	57732	2039	0	0	0	0.195229	0.0576652	0.0545384	0.203295	0.234959	0.215041	0	0.102477	0.217765	Inf	3.7533e-05	UP	exocyst complex component EXO70B1-like
107774178	NW_015796401.1	-	18318	19618	1180	0.149019	0.122633	0.191447	0.384864	0.644178	1.47502	1.46691	0.846879	1.01146	0.154366	0.834688	1.10842	2.4816	1.3532e-05	UP	uncharacterized LOC107774178, transcript variant X2
107774185	NW_015899184.1	-	6711	29870	867	0.322874	0.545034	0.414801	0.378112	0.226027	0.192394	0.0217321	0.0240249	0.192659	0.42757	0.265511	0.0794721	-2.8037	0.0036379	DOWN	uncharacterized LOC107774185
107774192	NW_015899190.1	+	9791	13359	2224	0.106504	0.0743662	0.0746333	0.115816	0.105737	0.141672	0.262632	0.515121	0.553906	0.0851679	0.121075	0.443886	2.0124	0.0014485	UP	probable acyl-activating enzyme 1, peroxisomal
107774197	NW_015899193.1	+	59640	60474	499	0	0.142047	0	0.469258	0.549804	0.594276	43.1962	52.0949	39.7086	0.0473491	0.537779	44.9999	9.5296	5.5958e-91	UP	uncharacterized LOC107774197
107774198	NW_015899195.1	+	10890	21016	3103	3.17134	3.23608	2.8618	3.4109	3.36609	3.33886	0.825805	0.677986	1.13044	3.08974	3.37195	0.878076	-2.1827	2.4023e-32	DOWN	splicing factor 3B subunit 3
107774200	NW_015899197.1	+	6838	10108	3111	0.117668	0.0379737	0.160062	0.120429	0.170076	0.315751	0.617761	0.401728	0.657726	0.105235	0.202085	0.559072	2.0448	9.1123e-06	UP	putative late blight resistance protein homolog R1B-16
107774218	NW_015899213.1	+	199468	206279	4069	0.467944	0.342299	0.500979	0.339239	0.262613	0.268511	0.163782	0.0905307	0.0756228	0.437074	0.290121	0.109978	-2.352	3.1073e-06	DOWN	uncharacterized LOC107774218, transcript variant X1
107774243	NW_015899239.1	-	36392	38475	949	0	0.0995878	0	0.0246743	0	0.05859	0.198543	0.43898	0.748052	0.0331959	0.0277548	0.461858	3.4289	0.0045201	UP	uncharacterized LOC107774243
107774245	NW_015899245.1	+	20544	41451	3667	0.45133	0.534317	0.625608	0.193734	0.140516	0.265793	0	0.0517006	0.115165	0.537085	0.200014	0.0556219	-3.6451	6.3098e-16	DOWN	kinesin-like protein KIF2C, transcript variant X2
107774251	NW_015796427.1	+	1351	3661	1090	4600.32	4539	4216.21	1959.79	2111.97	1919.03	335.417	600.485	517.676	4451.84	1996.93	484.526	-3.5662	1.8976e-265	DOWN	chlorophyll a-b binding protein CP29.1, chloroplastic-like
107774276	NW_015899293.1	+	99871	103483	1214	0.141899	0.0389246	0.364601	0	0.0645686	0.0763343	0	0	0	0.181808	0.0469676	0	#NAME?	0.0073691	DOWN	putative auxin efflux carrier component 8
107774282	NW_015899297.1	+	2572	9348	3371	0.249123	0.357457	0.46777	0.305637	0.127892	0.115459	0.00558935	0.0803278	0.0123877	0.358117	0.182996	0.0327683	-3.8092	1.0673e-10	DOWN	leucine-rich repeat receptor-like protein kinase TDR
107774302	NW_015899311.1	+	36811	40636	3132	1.36817	0.980695	1.34257	1.06164	0.869707	1.09476	0.318841	0.33918	0.426655	1.23048	1.0087	0.361559	-2.1337	1.2348e-14	DOWN	heat shock cognate 70 kDa protein 2-like
107774330	NW_015899355.1	+	12101	13138	696	0.0928155	0.0339471	0.0397472	0.437367	0.168936	0.319551	7.14685	6.34465	5.78985	0.0555033	0.308618	6.42712	6.487	2.0427e-39	UP	protein LITTLE ZIPPER 2-like
107774341	NW_015899371.1	+	19720	25309	2133	38.0592	38.7805	40.1927	15.4569	18.9259	18.7686	10.6266	11.2302	11.5116	39.0108	17.7171	11.1228	-2.1754	8.335e-120	DOWN	dicarboxylate transporter 1, chloroplastic-like
107774347	NW_015899379.1	+	1	1773	417	1.49751	1.64314	1.12779	4.26766	3.85352	4.84461	9.48863	8.04213	7.46052	1.42281	4.32193	8.33043	2.1848	1.3461e-10	UP	uncharacterized LOC107774347
107774349	NW_015899383.1	-	15033	16576	1277	0	0	0	0	0	0	0.0147547	0.293605	0.179854	0	0	0.162738	Inf	0.016821	UP	zingipain-2-like
107774352	NW_015796436.1	-	99941	102334	700	0	0	0	0	0	0.317725	1.91109	1.69613	1.75984	0	0.105908	1.78902	Inf	1.8549e-13	UP	protein scarlet-like
107774360	NW_015796436.1	+	28066	32428	1669	0.663448	0.917869	1.11175	0.674405	0.748161	0.360003	0.13882	0.320885	0.125864	0.897689	0.59419	0.19519	-2.5619	1.6292e-07	DOWN	F-box protein FBW2-like, transcript variant X1
107774362	NW_015788158.1	-	8566	9597	1032	0	0	0.0268063	0.272279	0.1709	0.395104	0.346892	0.464226	0.606961	0.00893542	0.279428	0.472693	5.3705	7.3788e-05	UP	protein MIZU-KUSSEI 1-like
107774366	NW_015899399.1	-	62324	65601	1400	0	0	0	0	0	0	1.03629	0.996846	1.59579	0	0	1.20964	Inf	7.0654e-18	UP	pectin acetylesterase 8-like
107774378	NW_015899408.1	+	8573	17228	3317	8.13545	7.14801	7.15535	3.5337	3.89415	3.57058	1.02846	2.00642	1.51214	7.4796	3.66614	1.51567	-2.6692	3.6789e-66	DOWN	kinesin-like protein NACK1, transcript variant X1
107774379	NW_015899408.1	+	77444	78070	387	4.67387	5.61681	4.36049	1.51266	1.01274	2.87348	0.340806	0.807349	0.26976	4.88372	1.79963	0.472639	-3.7316	4.8617e-16	DOWN	uncharacterized LOC107774379
107774398	NW_015899435.1	-	49882	51388	773	587.386	591.964	615.481	109.81	116.033	133.862	19.9386	58.2044	37.14	598.277	119.901	38.4277	-4.326	0	DOWN	ribulose bisphosphate carboxylase small chain S41, chloroplastic-like
107774399	NW_015899435.1	-	148203	149250	772	199.043	198.475	190.782	29.2699	33.1263	34.6912	5.58906	12.6543	8.249	196.1	32.3625	8.83077	-4.8383	0	DOWN	ribulose bisphosphate carboxylase small chain S41, chloroplastic
107774409	NW_015796436.1	-	97102	99895	1900	0	0.0497415	0.0582401	0.184863	0.216594	0.448717	8.44902	9.8557	8.81332	0.0359939	0.283391	9.03935	7.6151	1.8528e-144	UP	ABC transporter G family member 11-like
107774415	NW_015899445.1	+	233580	240769	3691	0.956772	1.12663	1.2067	2.0872	1.89541	2.49061	7.47338	9.81943	9.05662	1.0967	2.15774	8.78315	2.6372	1.6239e-35	UP	respiratory burst oxidase homolog protein C
107774436	NW_015899458.1	-	40841	41734	894	8.04484	9.9636	8.26209	2.80258	2.06049	2.90241	0.316136	0.908675	0.747363	8.75684	2.58849	0.657391	-4.1024	1.3698e-63	DOWN	21 kDa protein-like
107774460	NW_015899502.1	-	105570	113080	2089	2.25556	3.23819	3.95394	5.89124	5.29482	5.9149	18.9339	23.2052	22.6986	3.14923	5.70032	21.6126	2.4157	1.6095e-44	UP	ferrochelatase-2, chloroplastic-like, transcript variant X1
107774466	NW_015899507.1	+	38278	39299	1022	0.758508	1.10969	1.05567	1.58092	1.80242	1.63215	16.5556	20.7073	19.0612	0.974625	1.67183	18.7747	3.904	2.15e-76	UP	VQ motif-containing protein 22-like
107774467	NW_015899507.1	+	42584	46719	1350	0.46394	0.561717	0.472714	0.20876	0.145591	0.0137697	0	0.077376	0.0155122	0.499457	0.122707	0.0309627	-4.3748	1.3631e-07	DOWN	probable pectinesterase 8, transcript variant X1
107774468	NW_015899507.1	+	52435	56280	1011	0	0	0.0273631	0	0	0	0.335461	0.947737	0.351089	0.00912102	0	0.544762	5.5502	0.0005519	UP	zinc transporter 5-like
107774492	NW_015899521.1	+	60928	66988	1636	1.85586	2.12298	2.28279	1.17366	1.37751	1.12155	0.195788	0.178249	0.701937	2.08721	1.22424	0.358658	-2.9131	6.4649e-20	DOWN	lysine histidine transporter-like 8
107774501	NW_015899544.1	-	115	423	309	0.905928	0.611708	1.52197	1.1367	0.697613	0.539824	0.121953	0	0.405426	1.0132	0.791378	0.175793	-2.8999	0.0077882	DOWN	uncharacterized mitochondrial protein AtMg00860-like
107774521	NW_015899572.1	+	15175	21499	3261	0	0.00724539	0.00848331	0.035903	0.0120188	0.0454682	0.468009	0.766499	0.94761	0.0052429	0.03113	0.727373	6.7558	7.6012e-15	UP	ABC transporter A family member 11-like
107774540	NW_015899591.1	-	62407	64375	1969	0.098425	0.0119996	0.0140498	0.237846	0.149288	0.301212	0.258368	0.222154	0.371143	0.0414915	0.229449	0.283888	2.3974	0.0087881	UP	adagio protein 3-like
107774553	NW_015899620.1	-	180577	185579	1059	2.5693	2.41642	3.5104	0.820445	1.05777	0.456329	0.678016	0.51285	0.316355	2.83204	0.778181	0.502407	-2.8549	1.7563e-16	DOWN	transcription factor bHLH35-like, transcript variant X1
107774591	NW_015796490.1	+	6907	7686	780	0	0.212039	0.319201	0	0	0	0	0	0	0.17708	0	0	#NAME?	0.0161	DOWN	bZIP transcription factor 53-like
107774592	NW_015899655.1	+	208095	214992	2113	0.326106	0.492001	0.746262	0.454356	0.426617	0.184199	0.0980875	0.0788627	0.0592885	0.521456	0.355058	0.0787462	-3.0862	9.4171e-06	DOWN	protein tesmin/TSO1-like CXC 2
107774620	NW_015899687.1	-	19766	24656	1189	0.670083	0.238458	0.4188	0.66959	0.31315	0.405284	0.0158467	0.0350372	0.0175605	0.442447	0.462675	0.0228148	-4.6441	9.9382e-06	DOWN	uncharacterized LOC107774620
107774623	NW_015899690.1	-	19601	20326	726	1.12708	1.26923	1.18125	2.77379	2.34835	2.80818	12.068	11.3329	9.28934	1.19252	2.64344	10.8968	2.8285	3.2434e-30	UP	uncharacterized LOC107774623
107774635	NW_015899706.1	+	113681	118184	1660	31.1842	27.8545	28.114	8.64698	9.89273	9.53495	3.83644	5.37053	4.25136	29.0509	9.35822	4.48611	-3.0604	3.1718e-132	DOWN	stearoyl-[acyl-carrier-protein] 9-desaturase, chloroplastic
107774640	NW_015899712.1	+	61339	66310	1591	1.56809	1.29043	1.83468	4.04983	4.72713	3.88032	8.12227	9.03339	7.86034	1.5644	4.2191	8.33867	2.0503	3.3343e-29	UP	vesicle-associated protein 2-2-like, transcript variant X1
107774651	NW_015899728.1	-	107994	109925	1454	0.118477	0.178748	0.209288	3.43026	1.77906	2.07774	5.97388	5.30052	6.61996	0.168838	2.42902	5.96479	4.7795	7.2172e-59	UP	zingipain-2-like
107774653	NW_015899728.1	-	144096	146010	1572	0.0958858	0.0300601	0.123186	0.0297913	0.174524	0.0117901	0	0	0	0.083044	0.0720352	0	#NAME?	0.013153	DOWN	phospholipase A1-IIgamma-like
107774690	NW_015899772.1	-	6645	10825	1770	4.12845	4.15817	5.77141	2.34705	2.53522	2.41935	0.680761	1.31095	0.936898	4.68601	2.43388	0.976205	-2.6268	6.912e-17	DOWN	probable receptor-like protein kinase At5g15080, transcript variant X1
107774695	NW_015899781.1	-	31718	32710	654	20.9405	20.3396	21.1922	9.88196	10.008	10.4856	5.87723	6.40176	5.2039	20.8241	10.1252	5.82763	-2.2013	1.0059e-42	DOWN	uncharacterized LOC107774695
107774699	NW_015796504.1	-	68462	70388	662	1.13846	1.03503	0.835772	0.318344	0.266419	0.167982	0.0284618	0.094394	0.1577	1.00309	0.250915	0.0935185	-3.7959	1.1905e-06	DOWN	RPM1-interacting protein 4-like
107774700	NW_015899785.1	+	14402	17722	582	0.0369986	0	0	0.241402	0.0336711	0.0318453	3.4964	5.47583	6.81631	0.0123329	0.102306	5.26285	8.3552	3.6078e-18	UP	probable calcium-binding protein CML45
107774710	NW_015899798.1	-	131996	133619	785	0.850356	1.62531	1.26867	0.77556	0.72395	1.08607	0	0.424553	0.026598	1.24811	0.861859	0.150384	-3.4121	3.4356e-08	DOWN	transcription factor PRE6-like
107774721	NW_015899813.1	+	156905	160448	1869	0.449329	0.505665	0.340435	0.062643	0.230671	0.128915	0.0201623	0.0780135	0.0446858	0.43181	0.140743	0.0476206	-3.5474	2.5047e-07	DOWN	flotillin-like protein 3
107774747	NW_015899850.1	-	4862	10051	2950	0.476926	0.235487	0.275722	1.68553	1.69996	1.69672	2.7334	4.12133	3.93079	0.329378	1.69407	3.59517	3.0792	1.2324e-17	UP	G-type lectin S-receptor-like serine/threonine-protein kinase CES101, transcript variant X4
107774786	NW_015899881.1	-	22568	30159	1843	1.48153	1.63961	1.03371	3.68044	2.56871	2.96807	0.603471	0.481824	0.222912	1.38495	3.07241	0.436069	-2.029	3.333e-08	DOWN	uncharacterized LOC107774786, transcript variant X1
107774787	NW_015899881.1	+	21038	22133	1096	41.4161	39.7955	38.3157	18.267	17.7192	15.7945	5.58719	8.59032	6.42005	39.8424	17.2602	6.86585	-2.9019	7.6597e-143	DOWN	uncharacterized LOC107774787
107774806	NW_015899912.1	+	40177	41925	1069	0.745303	0.486248	1.26804	1.33618	0.898253	0.762857	0.0528766	0	0	0.833198	0.999096	0.0176255	-5.9136	1.6283e-07	DOWN	thaumatin-like protein
107774860	NW_015899971.1	-	37583	40260	2678	1.3991	1.57044	1.11565	0.70825	0.687856	0.574428	0.225144	0.412237	0.0935599	1.36173	0.656845	0.243647	-2.8438	4.5453e-19	DOWN	exocyst complex component EXO70B1-like
107774864	NW_015899976.1	-	4045	6669	1480	791.927	792.134	734.481	421.693	442.101	417.703	92.719	137.433	132.542	772.848	427.166	120.898	-3.0428	2.1254e-242	DOWN	oxygen-evolving enhancer protein 1, chloroplastic-like
107774872	NW_015899983.1	-	4044	5027	984	2.1008	2.97741	2.53025	2.1655	1.91186	1.50683	13.576	14.6908	15.3413	2.53615	1.8614	14.536	2.1543	5.0732e-34	UP	uncharacterized LOC107774872
107774882	NW_015899988.1	-	18969	20749	1781	0.181358	0.411254	0.372789	0.0657382	0.231066	0.104065	0.0423171	0.105259	0	0.3218	0.133623	0.0491921	-3.0645	0.00012189	DOWN	uncharacterized LOC107774882
107774885	NW_015796518.1	+	13117	22174	2130	7.16763	7.59842	5.93544	5.87048	6.31138	6.2389	1.87532	0.899683	2.14676	6.9005	6.14025	1.64059	-2.4402	7.593e-27	DOWN	PF05664:Plant family of unknown function (DUF810)
107774888	NW_015899991.1	+	46869	47461	405	0	0	0	0	0	0	1.58177	0.205725	1.39196	0	0	1.05982	Inf	0.00076418	UP	VQ motif-containing protein 29-like
107774889	NW_015899995.1	-	898	4225	2677	10.4905	12.4396	11.503	8.46577	7.78838	9.07689	1.44936	1.94054	2.30209	11.4777	8.44368	1.89733	-2.9633	1.1632e-99	DOWN	root phototropism protein 3-like, transcript variant X1
107774909	NW_015900015.1	-	95706	100047	2243	0	0	0.0144687	0.355158	0.14349	0.22295	0.453305	0.239671	0.185644	0.00482288	0.240533	0.292873	5.5762	1.2875e-05	UP	uncharacterized LOC107774909, transcript variant X3
107774910	NW_015900017.1	-	39937	41750	1726	0.124758	0.260091	0.22439	0.366298	0.420089	0.118119	4.62855	5.70823	4.77832	0.20308	0.301502	5.03837	4.2706	5.3502e-53	UP	flavonoid 3'-monooxygenase-like
107774915	NW_015900028.1	-	125	4148	2632	4.73698	4.05756	3.75231	3.36293	3.23135	3.35189	0.787457	0.498581	0.753627	4.18228	3.31539	0.679889	-2.9874	6.9874e-42	DOWN	indole-3-acetaldehyde oxidase-like
107774919	NW_015900033.1	+	25409	28304	2896	18.4995	17.7612	30.1	18.7748	17.8372	18.3164	134.761	117.684	114.563	22.1202	18.3095	122.336	2.1054	4.5129e-35	UP	arginine decarboxylase-like
107774923	NW_015900040.1	+	30580	32176	1597	0	0	0	0.0586499	0.0122709	0.116055	0.0943855	0.430418	0.31378	0	0.0623252	0.279528	Inf	0.00015081	UP	PF02458:Transferase family
107774933	NW_015900071.1	+	13340	14907	1110	3228.18	3150.68	3109.79	1793.66	1986.6	1905.02	481.499	724.195	602.494	3162.88	1895.1	602.729	-2.7571	5.0617e-293	DOWN	chlorophyll a-b binding protein P4, chloroplastic-like
107774935	NW_015900071.1	-	47286	48517	1084	0	0.0217963	0	0.75605	0.650809	0.495835	3.94563	3.72781	5.02725	0.00726544	0.634231	4.23356	8.8215	7.5295e-45	UP	uncharacterized protein DDB_G0292642-like
107774939	NW_015900071.1	-	60422	61717	1147	0	0	0.0241186	0.12249	0.0512552	0.113111	1.80696	1.56177	3.34945	0.00803954	0.0956185	2.23939	7.7657	4.2566e-11	UP	probable E3 ubiquitin-protein ligase RNF217
107774941	NW_015900076.1	+	6757	8695	1756	1.0178	1.00914	0.803455	1.88021	1.66281	1.84706	4.82846	5.26671	4.98205	0.943463	1.79669	5.02574	2.0474	4.4703e-21	UP	uncharacterized LOC107774941
107774945	NW_015900081.1	-	11323	13730	1016	77.1677	76.5559	79.8337	32.8423	38.0937	36.5936	15.3923	20.7681	16.0089	77.8524	35.8432	17.3898	-2.5269	2.1358e-151	DOWN	photosystem I chlorophyll a/b-binding protein 5, chloroplastic-like
107774947	NW_015900085.1	+	12424	14630	815	0.0264211	0.0289904	0.237605	0.545893	0.408763	0.0227411	3.37532	4.39594	3.30484	0.0976723	0.325799	3.69204	4.8854	3.3936e-23	UP	uncharacterized LOC107774947
107774951	NW_015900085.1	-	61559	65745	1973	3.03408	2.83814	2.69209	1.10374	0.883981	1.45604	0.334242	0.675669	0.634955	2.85477	1.14792	0.548289	-2.7478	5.3048e-29	DOWN	probable serine/threonine-protein kinase At5g41260
107774993	NW_015900116.1	-	6866	13322	4480	2.27829	2.77936	3.43331	3.12039	2.852	2.47809	12.7644	15.2921	16.382	2.83032	2.81683	14.8128	2.0237	7.4837e-30	UP	putative phospholipid-transporting ATPase 9
107774994	NW_015900116.1	+	5	4397	1849	1.02484	1.44396	2.12455	1.60834	1.3778	1.72409	7.88723	8.39268	9.74525	1.53111	1.57008	8.67505	2.1395	2.315e-30	UP	proline-rich receptor-like protein kinase PERK9
107774999	NW_015900124.1	-	16889	19024	790	0.381601	0.448618	0.420214	0.0592809	0.173641	0.281529	0.0238503	0	0.0264297	0.416811	0.171483	0.01676	-5.0042	0.00014907	DOWN	uncharacterized LOC107774999
107775008	NW_015900130.1	+	17106	23345	2199	6.2545	6.44278	7.37536	37.7525	39.129	40.6482	49.801	45.1958	50.265	6.69088	39.1765	48.4206	2.491	7.8515e-146	UP	uncharacterized LOC107775008, transcript variant X2
107775015	NW_015900138.1	-	7052	8202	1151	2.33853	2.29909	2.61979	0.386536	1.37908	0.563587	0.736644	0.41623	0.70747	2.41914	0.776402	0.620115	-2.329	2.464e-12	DOWN	zinc finger protein ZAT5-like
107775016	NW_015900142.1	+	8	357	350	160.022	174.369	155.314	33.0499	39.2491	39.0802	2.74551	10.5338	6.02521	163.235	37.1264	6.43485	-5.0306	1.6711e-306	DOWN	chlorophyll a-b binding protein 21, chloroplastic
107775025	NW_015900152.1	+	65925	67424	576	0.336456	0.656312	0.576335	0.284569	0.37424	0.450478	0	0.216975	0	0.523034	0.369762	0.0723251	-3.2115	0.0044796	DOWN	RPM1-interacting protein 4-like
107775044	NW_015900163.1	+	115916	118048	2033	0.148286	0.453252	0.70759	0.955988	0.530158	0.829607	3.05842	3.12495	3.21459	0.436376	0.771918	3.13265	2.4844	4.6448e-22	UP	heat stress transcription factor B-2b-like
107775046	NW_015900163.1	-	36774	38091	1202	0.555349	0.766607	1.28884	1.48054	1.0108	1.92741	4.38908	5.71861	6.04496	0.870266	1.47292	5.38422	2.2667	3.2323e-17	UP	RING-H2 finger protein ATL73-like
107775048	NW_015900165.1	-	20000	20464	385	1.17454	0.675063	0.574838	0	0.0509002	0.385121	0	0.0541029	0.0542323	0.808147	0.145341	0.0361117	-4.8583	0.00021384	DOWN	uncharacterized LOC107775048
107775050	NW_015900169.1	-	5942	9849	2070	0.020805	0.0342423	0.133643	0.282801	0.34081	0.304423	0.282171	0.855322	0.766588	0.0628967	0.309345	0.634694	2.9752	0.00040739	UP	IQ domain-containing protein IQM1-like
107775052	NW_015900176.1	-	21049	24569	1161	0.09914	0.0217562	0	0.0215617	0.0360895	0.0170663	0.641937	0.594584	0.730588	0.0402987	0.0249058	0.655703	3.6471	7.6929e-05	UP	auxin-induced protein PCNT115-like, transcript variant X1
107775058	NW_015900177.1	-	33021	35372	1329	16.6724	15.8581	13.4678	16.1216	13.2708	14.6152	2.1266	2.19424	3.94337	15.3328	14.6692	2.75474	-2.8462	4.6202e-44	DOWN	pentatricopeptide repeat-containing protein At5g67570, chloroplastic-like
107775062	NW_015900183.1	-	12593	16345	2250	1.52168	1.15511	1.05738	2.43526	2.62159	3.03133	9.05239	10.3222	10.7924	1.24472	2.69606	10.0557	2.6467	7.6935e-64	UP	protein NRT1/ PTR FAMILY 2.11-like
107775064	NW_015900184.1	-	25840	26600	583	0	0	0	0.0401646	0	0	0.517097	0.250098	0.465579	0	0.0133882	0.410925	Inf	0.0047634	UP	uncharacterized LOC107775064
107775066	NW_015900186.1	-	113312	114444	1133	0.0760219	0.062561	0.122083	0.868023	0.691847	0.817916	12.539	7.44571	9.65651	0.0868887	0.792595	9.8804	6.4673	2.6388e-26	UP	PF00445:Ribonuclease T2 family
107775075	NW_015900203.1	+	108062	111641	2156	1.57804	1.32602	1.57824	0.771119	0.781681	1.10894	0.367046	0.328482	0.552008	1.4941	0.887248	0.415845	-2.2129	3.2576e-13	DOWN	serine/threonine-protein kinase D6PKL1-like
107775109	NW_015900228.1	+	56262	57837	547	154.236	177.139	176.15	87.2854	94.5794	97.5829	43.2291	61.9557	53.9354	169.175	93.1492	53.0401	-2.0382	6.8131e-70	DOWN	defensin-like protein P322
107775110	NW_015900231.1	-	14016	17050	1921	0.0112094	0	0	0.0121895	0.0408049	0.0578885	0.186357	0.216862	0.423893	0.00373646	0.036961	0.275704	5.8215	3.1051e-05	UP	pectinesterase-like
107775115	NW_015900231.1	-	34	3015	600	0.53833	0.984467	0.599388	0.975665	0.947168	0.648689	0.188417	0.0694321	0.417589	0.707395	0.857174	0.225146	-2.0227	0.01396	DOWN	condensin-2 complex subunit H2-like
107775127	NW_015796594.1	+	43242	47191	2249	1.51278	1.27118	1.9435	0.530998	0.540235	0.815857	0.0167556	0.175973	0.148542	1.57582	0.62903	0.113757	-4.16	7.1918e-24	DOWN	rop guanine nucleotide exchange factor 12-like
107775132	NW_015900244.1	+	1092	4852	1090	2.19484	1.67061	2.84516	8.27837	5.4165	5.58232	18.4438	17.9223	15.3193	2.23687	6.42573	17.2284	2.5825	4.0539e-45	UP	cyclin-dependent kinase inhibitor 4-like, transcript variant X1
107775135	NW_015796594.1	-	47339	49723	718	1165.34	1282.94	1174.88	486.615	538.005	495.771	61.1699	169.335	126.905	1207.72	506.797	119.137	-3.7079	6.2556e-243	DOWN	photosystem I reaction center subunit VI-2, chloroplastic-like
107775140	NW_015900251.1	-	12796	15119	1486	0.217361	0.127199	0.242014	0.0315154	0.0659373	0.0249448	0.0126795	0.056069	0.0140508	0.195525	0.0407992	0.0275997	-3.1866	0.0055806	DOWN	cysteine-rich repeat secretory protein 3-like
107775151	NW_015900257.1	-	86418	91799	1311	0.821251	0.288357	1.16058	0.589418	0.284008	0.480667	4.59904	5.25904	5.87682	0.75673	0.451364	5.24497	2.4286	2.8766e-22	UP	PF00071:Ras family
107775155	NW_015900264.1	+	16668	19269	2602	0.0165513	0.0817237	0.0425274	0.485958	0.617571	0.427378	0.477922	0.424277	0.489487	0.0469341	0.510302	0.463896	2.9428	2.486e-06	UP	pentatricopeptide repeat-containing protein At5g04780-like
107775171	NW_015900281.1	-	30765	32059	1295	6.98374	7.38921	7.1777	4.5747	4.31276	4.96625	1.7023	1.56021	1.75742	7.18355	4.6179	1.67331	-2.4671	2.2207e-37	DOWN	-
107775174	NW_015900285.1	+	23079	24267	1189	3.16931	3.67623	2.9316	1.55581	1.76353	2.71229	0.887414	0.560595	1.22924	3.25905	2.01054	0.892415	-2.2367	9.8721e-16	DOWN	transmembrane protein 45A-like
107775196	NW_015900314.1	+	17892	21804	1419	0.242799	0.166506	0.0974773	0.396042	0.621456	0.470206	8.48474	10.29	12.5365	0.168927	0.495901	10.4371	5.5785	9.9059e-43	UP	peroxidase 51-like
107775200	NW_015900318.1	-	91042	94327	3180	0.0677145	0.0297198	0.13919	0.0883621	0.110924	0.116566	0	0.0131004	0.0262635	0.0788748	0.105284	0.0131213	-2.9586	0.020896	DOWN	putative disease resistance RPP13-like protein 3
107775206	NW_015900318.1	-	111693	113137	1269	0	0	0	0.0738092	0.0926552	0.0292104	0.341497	0.0164142	0.164535	0	0.0652249	0.174149	Inf	0.023104	UP	uncharacterized LOC107775206
107775208	NW_015900322.1	+	22507	29740	3094	0.899018	0.739833	1.16609	0.216205	0.28321	0.319936	0.0529474	0.0919814	0.209549	0.93498	0.273117	0.118159	-3.355	6.0154e-16	DOWN	uncharacterized LOC107775208, transcript variant X4
107775243	NW_015900379.1	+	9627	12273	1293	1.23237	1.13294	1.32651	0	0	0	0.0582883	0.0966572	0	1.2306	0	0.0516485	-4.9313	6.6391e-18	DOWN	RNA exonuclease 4-like
107775244	NW_015900381.1	-	30927	32166	1240	5.99109	7.67885	7.65224	3.739	4.10896	4.33456	1.53469	1.61262	1.56596	7.10739	4.06084	1.57109	-2.5414	2.2496e-36	DOWN	zinc finger protein 8-like
107775253	NW_015900393.1	+	6400	6840	441	3.07617	1.92875	2.00737	0.690266	0.311057	0.168109	0.3418	0.0472327	0.284074	2.33743	0.389811	0.224369	-3.749	1.9395e-09	DOWN	psbQ-like protein 3, chloroplastic
107775257	NW_015900399.1	+	26601	29740	2412	0.0803478	0.0195914	0.0573467	0.232995	0.292486	0.361151	0.765542	0.820404	0.839679	0.0524286	0.295544	0.808542	3.5792	1.9311e-11	UP	endoglucanase 2-like
107775262	NW_015900410.1	-	17480	20141	1946	0.409419	0.327819	0.511771	0.276756	0.151053	0.180959	0.00968228	0.0107038	0	0.416336	0.202922	0.00679536	-6.2926	2.1694e-11	DOWN	glucan endo-1,3-beta-glucosidase 8-like
107775269	NW_015900434.1	-	14750	19160	1796	9.92734	10.9059	10.1353	6.81879	6.6995	5.79961	1.88837	2.81826	2.47624	10.3228	6.4393	2.39429	-2.4736	1.9828e-64	DOWN	uncharacterized membrane protein At1g16860-like
107775281	NW_015900456.1	+	12794	17494	2800	0.053833	0.210957	0.13832	0	0	0	0	0	0	0.13437	0	0	#NAME?	1.1321e-05	DOWN	cation/H(+) antiporter 18-like
107775282	NW_015900456.1	-	38847	39755	812	0.556893	0.494658	0.71545	1.06698	0.772279	1.32385	0.371265	0.0513045	0.0771408	0.589001	1.05437	0.16657	-2.1793	0.0072404	DOWN	probable purine permease 10
107775284	NW_015900456.1	-	69551	71774	1508	2.21623	3.18481	2.6268	2.13014	1.47039	1.80909	0.300266	0.816034	0.734801	2.67595	1.80321	0.617034	-2.4832	1.6016e-16	DOWN	probable purine permease 10, transcript variant X1
107775287	NW_015796616.1	-	14509	19816	2117	0.170814	0.175711	0.123439	0.441153	0.621805	0.431877	1.04624	1.00172	1.19045	0.156654	0.498279	1.07947	2.4176	4.2422e-08	UP	lysine--tRNA ligase-like, transcript variant X1
107775316	NW_015900492.1	-	57519	58973	1174	0.0183417	0	0	0	0.0333843	0	0.962949	0.550015	0.800319	0.00611391	0.0111281	0.771095	6.5999	5.9667e-09	UP	transcription factor MYB24-like
107775362	NW_015900545.1	+	60579	61913	888	0	0.133036	0.0623065	0	0	0.104358	2.6947	2.39259	3.90314	0.0651142	0.034786	2.99681	5.1619	3.5964e-18	UP	glutathione S-transferase U9-like
107775363	NW_015900545.1	+	23546	24629	1002	0	0.0235801	0	0.163585	0	0	1.33509	0.85231	0.770997	0.00786002	0.0545282	0.986133	6.6099	8.5509e-10	UP	glutathione S-transferase U9-like
107775364	NW_015900545.1	+	63233	64350	845	0	0.0279612	0.0327385	0	0.0231912	0.0658011	7.11302	7.74024	9.26603	0.0202332	0.0296641	8.03976	8.2756	4.5471e-64	UP	glutathione S-transferase U10-like
107775375	NW_015900560.1	+	36843	39064	1235	77.6939	77.5202	78.8706	21.482	24.8964	25.9776	11.5339	11.0642	10.4651	78.0282	24.1187	11.021	-3.1881	2.1313e-236	DOWN	photosystem I chlorophyll a/b-binding protein 5, chloroplastic-like
107775387	NW_015900586.1	-	11310	13019	736	2.19428	2.37556	2.06729	1.55894	1.67742	2.14047	1.04961	0.367914	0.652483	2.21238	1.79228	0.690001	-2.0445	1.0088e-06	DOWN	uncharacterized LOC107775387
107775389	NW_015900602.1	+	78823	84651	2220	0	0.0472544	0.0414961	0.761019	0.68588	0.796961	0.866719	0.781111	0.595064	0.0295835	0.747953	0.747631	4.3032	5.0027e-11	UP	glycosyltransferase-like KOBITO 1, transcript variant X1
107775392	NW_015900606.1	+	105121	106937	1644	1.06094	1.73899	1.32936	1.22492	1.25161	1.1161	0.229218	0.506803	0.571518	1.37643	1.19754	0.435846	-2.0262	9.4303e-08	DOWN	transcription factor MYB86-like
107775416	NW_015796630.1	-	20707	30961	1929	1.92921	2.71257	1.70674	2.57525	0.935673	1.97868	0.323463	0.402289	0.291237	2.11617	1.82987	0.338996	-3.0063	4.8237e-13	DOWN	uncharacterized LOC107775416, transcript variant X3
107775421	NW_015900634.1	+	32806	34651	1449	0.505265	0.521788	1.35552	1.80993	1.94749	1.70119	7.34684	6.78508	4.89925	0.794191	1.81953	6.34372	2.6395	2.9236e-13	UP	uncharacterized WD repeat-containing protein alr2800-like
107775457	NW_015796641.1	-	45523	46215	693	0.776811	0.681882	0.279435	0.810942	1.018	0.722103	0.0271886	0.0300572	0.0301291	0.579376	0.85035	0.0291249	-4.6832	2.8395e-05	DOWN	ethylene-responsive transcription factor RAP2-11-like
107775462	NW_015900675.1	+	14618	15654	607	1.09972	1.24559	1.68628	0.192883	0.193706	0.122135	0	0	0.206387	1.34386	0.169574	0.0687955	-4.6682	2.5285e-09	DOWN	defensin J1-2-like
107775466	NW_015900676.1	+	24795	28082	2826	0.129534	0.217377	0.606926	0.538584	0.950011	0.590254	2.1802	2.07854	2.22389	0.317946	0.692949	2.16088	2.4062	1.0991e-20	UP	U-box domain-containing protein 44-like
107775470	NW_015900679.1	-	13458	14636	842	0.153443	0	0.328552	0.611818	0.139643	0.110059	13.5159	16.3273	18.9948	0.160665	0.287174	16.2793	6.3006	2.0551e-60	UP	protein LITTLE ZIPPER 2-like
107775481	NW_015900684.1	-	39414	42428	1062	1.39905	1.69084	1.56294	0.61737	0.811911	0.54101	0.177417	0.0392271	0.117963	1.55094	0.656764	0.111536	-4.1611	1.2817e-15	DOWN	transcription factor MYB1R1-like
107775553	NW_015900752.1	-	55431	58619	3093	0.111391	0.168057	0.125217	0.0908475	0.0823652	0.0419456	0.0243669	0.00673444	0.0810066	0.134888	0.0717194	0.0373693	-2.2257	0.0087731	DOWN	probably inactive leucine-rich repeat receptor-like protein kinase IMK2
107775556	NW_015900756.1	+	11054	17332	2766	3.05491	4.17709	3.29071	2.24875	2.75165	3.14181	0.651132	0.765293	0.949411	3.50757	2.71407	0.788612	-2.5195	6.1055e-22	DOWN	homeobox-leucine zipper protein ROC3-like, transcript variant X2
107775558	NW_015900762.1	-	17497	20574	1206	0	0	0	0	0	0	0.28178	0.207673	0.124902	0	0	0.204785	Inf	0.010591	UP	transcription factor MYB1R1-like, transcript variant X2
107775566	NW_015900772.1	-	20135	22038	1600	2.23407	2.37749	1.93648	8.76635	6.95678	8.86155	15.3324	17.7572	16.3643	2.18268	8.1949	16.4847	2.5514	2.8066e-68	UP	myb-related protein 306-like
107775580	NW_015900782.1	-	57860	62518	2723	0	0	0	0.00859932	0.00719668	0.0272258	0.12455	0.107093	0.0690103	0	0.0143406	0.100218	Inf	0.0021288	UP	chaperone protein dnaJ 10-like
107775583	NW_015900786.1	-	11757	12370	614	24.4791	28.8991	30.4575	157.886	127.856	149.811	178.781	211.417	207.332	27.9452	145.185	199.177	2.4689	1.6847e-78	UP	non-specific lipid-transfer protein 1-like
107775584	NW_015796678.1	+	3833	6573	1252	9.13269	11.757	8.90465	41.6138	37.7218	39.0664	85.7358	63.7865	69.4925	9.93144	39.4674	73.005	2.5138	2.0701e-23	UP	sucrose synthase 2-like
107775587	NW_015900795.1	+	11968	14242	1200	0.107666	0.118136	0.0230534	0	0	0.0617799	0.737967	1.31921	0.991774	0.0829518	0.0205933	1.01632	3.2453	8.525e-07	UP	probable WRKY transcription factor 49
107775625	NW_015900832.1	+	2157	4423	2267	0.00949855	0.0312667	0.0244059	0.237568	0.0777985	0.179862	0.290895	0.137823	0.0736813	0.0217237	0.165076	0.167466	2.5908	0.02458	UP	protein ROOT PRIMORDIUM DEFECTIVE 1-like
107775627	NW_015900836.1	+	27857	32254	2561	0.529712	0.627353	0.658925	0.402305	0.497375	0.752649	0.147143	0.252135	0.105987	0.60533	0.550776	0.168422	-2.207	3.9019e-07	DOWN	probable auxin efflux carrier component 1c
107775632	NW_015900841.1	+	31997	33130	696	0	0.0339471	0.158989	0.134574	0	0.106517	3.87121	3.38182	4.25989	0.064312	0.0803638	3.83764	5.5442	1.0701e-22	UP	uncharacterized LOC107775632
107775665	NW_015900882.1	-	2072	3361	599	1.47389	0.907222	1.75498	42.6882	50.1528	45.2365	104.746	97.2976	105.931	1.3787	46.0258	102.658	5.854	0	UP	protein LE25-like
107775676	NW_015900908.1	+	8736	9622	887	12.2596	13.6383	12.5065	7.10134	8.61631	9.88339	3.75984	3.52248	2.2127	12.8015	8.53368	3.16501	-2.3781	1.8026e-41	DOWN	uncharacterized LOC107775676
107775683	NW_015900914.1	+	27859	32227	2348	0.0275126	0.0704389	0.0589098	0.0997272	0.116845	0.0710416	0.834556	1.34842	0.880351	0.0522871	0.0958713	1.02111	3.9262	1.8966e-12	UP	aspartyl protease family protein 1-like
107775686	NW_015900916.1	+	39481	43646	1870	0.0249516	0	0.0320557	0.217066	0.113538	0.214762	0.480322	0.724089	0.435492	0.0190024	0.181788	0.546634	4.4837	0.00031948	UP	uncharacterized LOC107775686, transcript variant X1
107775693	NW_015900925.1	+	3161	5337	1857	0.533402	0.623443	0.446915	0.416116	0.538193	0.588855	0.0608779	0.157035	0.0899491	0.534587	0.514388	0.102621	-2.7465	1.3552e-06	DOWN	uncharacterized LOC107775693
107775695	NW_015900925.1	+	26243	29090	1052	0.859691	0.561483	0.184076	0.111293	0.0372558	0.176178	0.0179104	0.0396	0	0.535083	0.108242	0.0191701	-5.166	0.00020208	DOWN	-
107775697	NW_015900929.1	-	66426	70617	3228	0.126744	0.226903	0.10284	0.101556	0.133558	0.132057	0	0.00645279	0.0517458	0.152163	0.12239	0.0193995	-3.3516	0.00011864	DOWN	putative late blight resistance protein homolog R1B-23
107775700	NW_015900935.1	+	27097	30571	1800	0.0119629	0.0787574	0.0307379	0.104071	0	0.0205933	2.82626	4.44365	3.8743	0.040486	0.0415547	3.71473	6.1567	3.7822e-31	UP	lysine histidine transporter-like 8
107775732	NW_015900958.1	-	26628	30588	1944	11.0103	14.293	16.2512	21.573	19.5865	19.4302	79.9706	105.155	80.2742	13.8515	20.1966	88.4667	2.3124	5.6466e-20	UP	phospho-2-dehydro-3-deoxyheptonate aldolase 1, chloroplastic
107775761	NW_015901010.1	+	318847	322116	3270	0.0724359	0.101156	0.0592197	0.164699	0.0958854	0.0906861	0	0	0	0.0776039	0.11709	0	#NAME?	0.00013334	DOWN	uncharacterized LOC107775761
107775764	NW_015901014.1	-	241975	250233	4367	1.12209	0.738726	0.661012	0.535698	0.528022	0.546502	0.330472	0.180022	0.18576	0.84061	0.536741	0.232085	-2.2218	1.4438e-06	DOWN	uncharacterized LOC107775764, transcript variant X1
107775776	NW_015901025.1	-	10004	20667	3095	25.5198	27.6122	25.5546	13.5729	13.1446	13.3181	5.11983	5.69365	5.59933	26.2289	13.3452	5.47094	-2.6265	4.863e-163	DOWN	UTP--glucose-1-phosphate uridylyltransferase 3, chloroplastic-like
107775778	NW_015901026.1	-	77380	104643	3546	20.7316	19.1963	17.9746	10.0571	10.6328	9.89942	6.34433	5.70377	6.07659	19.3008	10.1964	6.04156	-2.0412	1.8417e-68	DOWN	NHL repeat-containing protein 2
107775793	NW_015901029.1	-	73495	77735	1150	0.658982	0.850665	0.572703	0.210765	0.0705547	0.15014	0.22047	0	0	0.694117	0.14382	0.07349	-3.5932	7.0552e-07	DOWN	adenine phosphoribosyltransferase 5-like, transcript variant X1
107775795	NW_015901030.1	-	17295	21388	581	0	0.0813329	0.0476146	0.0806057	0.371019	0.765603	0.551306	0.717026	0.61093	0.0429825	0.405743	0.626421	3.506	0.0058082	UP	uncharacterized LOC107775795
107775797	NW_015901032.1	-	39119	41284	1697	0.926296	1.43406	0.570561	0.331163	0.196312	0.262119	0.0777207	0.147293	0.0123037	0.976973	0.263198	0.0791056	-3.9864	1.7592e-06	DOWN	gibberellin 20 oxidase 1-like
107775819	NW_015901044.1	+	97441	100515	1295	0.239068	0.131158	0.197444	0.519942	0.497296	0.485029	1.12064	2.19694	1.44053	0.189223	0.500756	1.58604	2.7012	4.2362e-06	UP	receptor-like serine/threonine-protein kinase At1g78530, transcript variant X1
107775820	NW_015788181.1	+	95121	97202	2082	0	0	0.0265745	0.0449874	0.0847114	0.04451	0.208146	0.720333	0.371056	0.00885817	0.0580696	0.433178	5.2598	0.00014854	UP	PF13855:Leucine rich repeat
107775829	NW_015901049.1	+	5	4157	1263	2.33575	4.43361	3.26362	0.444959	0.34135	0.454911	0.0149182	0.346336	0.115721	3.34432	0.41374	0.158992	-4.758	1.9415e-14	DOWN	probable methyltransferase PMT2
107775833	NW_015901052.1	-	15022	16619	1367	1.98268	1.78319	1.54501	5.28405	6.7146	6.42045	33.5596	29.9475	35.7866	1.77029	6.1397	33.0979	3.8581	7.3756e-134	UP	NAC transcription factor 29-like, transcript variant X2
107775853	NW_015901079.1	-	90822	93506	2685	0.248614	0.30799	0.422431	0.84594	0.627674	0.317528	3.04555	3.50651	2.58952	0.326345	0.597047	3.04719	2.8616	2.6466e-26	UP	subtilisin-like protease SBT1.9
107775861	NW_015901084.1	+	20806	26838	1592	0.135514	0.104085	0.0522292	0.279989	0.900283	0.524876	0.889319	0.943821	1.01178	0.097276	0.568383	0.948307	2.9158	2.7302e-07	UP	phosphatidate cytidylyltransferase, mitochondrial-like, transcript variant X2
107775886	NW_015901124.1	+	23886	25828	716	12.8417	12.8696	11.9002	1.60249	0.875824	1.94141	1.13156	5.67287	2.97445	12.5372	1.47324	3.25962	-2.3094	5.3453e-25	DOWN	acyl carrier protein 1, chloroplastic-like
107775896	NW_015901130.1	-	23265	26761	1983	0.0217178	0.142979	0.181358	0.035425	0.0988229	0.00934643	0.00950162	0.0210082	0	0.115351	0.0478648	0.0101699	-3.8547	0.010383	DOWN	uncharacterized membrane protein At1g06890-like
107775898	NW_015901131.1	-	14698	20062	2552	0.236258	0.16665	0.140922	0.155984	0.084468	0.0871503	0.0369156	0.0897828	0.0081816	0.181276	0.109201	0.04496	-2.373	0.0030831	DOWN	NAC domain-containing protein 7-like
107775937	NW_015901189.1	+	222459	224181	1169	0.792068	0.525498	0.662612	0.360554	0.56996	0.142691	0	0	0.0357219	0.66006	0.357735	0.0119073	-6.1759	5.8655e-11	DOWN	uncharacterized protein At5g65660-like
107775952	NW_015901215.1	+	49491	56101	1267	0.237936	1.11889	0.698698	0.609887	0.293871	0.277936	0.148711	0	0.0988766	0.685174	0.393898	0.0825293	-3.4148	0.0039868	DOWN	aquaporin NIP2-1-like
107775955	NW_015901221.1	+	9792	13041	1684	0.16623	0.0982129	0.279269	0.0556198	0.0116369	0	0.067132	0.0494765	0	0.181237	0.0224189	0.0388695	-2.5745	0.017137	DOWN	uncharacterized LOC107775955
107775958	NW_015796738.1	+	214319	223475	2426	0.222819	0.0488974	0.114504	0.145381	0.129779	0.191784	0.00779872	0	0.00864215	0.12874	0.155648	0.00548029	-4.9266	0.0014408	DOWN	UDP-glucuronate:xylan alpha-glucuronosyltransferase 1-like, transcript variant X1
107775976	NW_015901249.1	-	46712	49859	1188	0.652521	1.31262	0.628729	0.374498	0.412386	0.249616	0.01586	0.3156	0.281205	0.864624	0.3455	0.204222	-2.4514	0.00070415	DOWN	early nodulin-like protein 1
107775979	NW_015901257.1	-	16860	19154	981	2.01942	2.81792	1.94579	0.93091	1.17859	0.982433	0.480166	0.339729	0.851353	2.26105	1.03064	0.557083	-2.3902	9.8471e-11	DOWN	uncharacterized LOC107775979
107775982	NW_015901257.1	-	83347	87099	1254	2.5693	1.70684	8.82466	0.950323	1.39976	1.32385	31.4742	27.677	24.3707	4.36693	1.22464	27.8406	2.3149	7.4623e-13	UP	annexin D3-like, transcript variant X1
107775984	NW_015901257.1	+	96816	99641	1183	4.18651	2.83606	39.4266	4.53276	2.5676	2.91405	105.294	93.1434	82.5471	15.483	3.33813	93.6614	2.2428	2.0826e-07	UP	annexin D4-like
107776002	NW_015796752.1	-	13	13857	4721	2.68652	2.67752	2.53729	2.84206	2.6649	2.29663	0.542782	0.357382	0.406886	2.63378	2.60119	0.435683	-2.9599	4.0307e-61	DOWN	uncharacterized LOC107776002
107776014	NW_015901277.1	-	11896	14245	2350	0.751371	1.03558	1.03593	0.388605	0.592067	0.59151	0.272603	0.460911	0.142158	0.940959	0.524061	0.291891	-2.0484	1.3123e-08	DOWN	ABC transporter G family member 5-like
107776030	NW_015901306.1	-	71529	79409	1082	0.15921	0.545915	0.434648	0.259696	0.362229	0.222682	0.0348276	0.0962552	0.0385942	0.379925	0.281536	0.056559	-3.1076	0.0011546	DOWN	transcription factor bHLH30-like
107776035	NW_015901310.1	+	88266	91689	1910	0.349492	0.259776	0.173806	0.833657	0.933659	0.766588	1.96309	1.29776	1.47577	0.261024	0.844635	1.57887	2.2297	1.47e-09	UP	protein DETOXIFICATION 16-like
107776057	NW_015796764.1	-	5905	10567	2760	0.0172749	0.00947742	0.0221934	0	0.0393032	0.0297376	0.355219	0.609933	0.536015	0.0163153	0.0230136	0.500389	4.5738	1.0923e-09	UP	G-type lectin S-receptor-like serine/threonine-protein kinase At1g11330, transcript variant X1
107776066	NW_015901356.1	+	30941	31851	693	0	0	0.0399193	0.0675785	0.0282779	0.0267445	0.435018	0.150286	0.934001	0.0133064	0.040867	0.506435	4.8915	0.0081893	UP	uncharacterized mitochondrial protein AtMg00810-like
107776080	NW_015901373.1	+	115358	118117	1825	0	0.0388393	0.0151584	0.0641533	0.0107378	0.142178	2.43652	4.69094	4.54199	0.0179992	0.0723565	3.88982	7.3933	1.1444e-19	UP	protein SAR DEFICIENT 1-like
107776081	NW_015901373.1	-	122689	131115	2581	0.0168426	0.129363	0.0216379	0.119049	0.068975	0.021745	0.773711	0.961242	0.53893	0.0559478	0.0699229	0.757961	3.3986	2.064e-09	UP	LEAF RUST 10 DISEASE-RESISTANCE LOCUS RECEPTOR-LIKE PROTEIN KINASE-like 1.2, transcript variant X2
107776099	NW_015901399.1	-	14148	15435	647	9.97175	7.33395	7.19451	1.84656	1.84129	2.14571	0.379363	0.629082	0.66562	8.16674	1.94452	0.558022	-4.24	4.5227e-28	DOWN	protein RADIALIS-like 1, transcript variant X1
107776112	NW_015901413.1	-	7268	31777	1500	5.99696	5.28992	6.43921	5.37049	5.25696	6.02196	1.69768	1.4076	1.08317	5.9087	5.5498	1.39615	-2.4439	1.8763e-34	DOWN	uncharacterized LOC107776112, transcript variant X3
107776145	NW_015901455.1	-	51237	56247	1988	2.16632	2.8405	1.98992	2.07304	2.47422	1.93917	0.41702	0.712482	0.714186	2.33224	2.16214	0.614563	-2.2911	1.7622e-14	DOWN	pentatricopeptide repeat-containing protein At2g35130-like
107776148	NW_015901455.1	-	84335	86728	2286	0	0.0413425	0.0484061	0.0204864	0.0171449	0.0486456	0.362658	0.610492	0.694155	0.0299162	0.0287589	0.555768	3.8556	1.1558e-08	UP	LRR receptor-like serine/threonine-protein kinase EFR
107776168	NW_015901485.1	+	23624	26694	1591	4.60169	5.13829	4.71211	3.87077	3.74441	2.81912	0.982943	1.62343	1.063	4.81736	3.4781	1.22312	-2.3418	8.1248e-30	DOWN	cyclin-D3-1-like
107776172	NW_015901487.1	+	32914	34473	1560	0.20705	0.620972	0.336934	0.135092	0.125619	0.0356422	0.0362341	0.133523	0.173995	0.388319	0.0987845	0.114584	-2.1292	0.011006	DOWN	uncharacterized LOC107776172
107776188	NW_015901507.1	-	121237	122482	1246	0.0172819	0	0	0.13155	0.0157276	0.133873	0.241948	0.250758	0.217843	0.00576062	0.093717	0.23685	4.9832	0.0048	UP	-
107776214	NW_015901526.1	+	16769	19336	1767	0.548384	0.628455	0.688862	0.901123	0.598877	0.818138	16.2719	19.5447	18.7052	0.6219	0.772713	18.174	4.5047	2.083e-132	UP	benzyl alcohol O-benzoyltransferase-like
107776225	NW_015901537.1	-	5211	6045	645	5.9425	4.13934	6.04749	14.812	15.7076	16.034	0.029212	0.032294	0.161856	5.37644	15.5179	0.074454	-6.5493	2.0016e-38	DOWN	uncharacterized LOC107776225
107776226	NW_015901540.1	-	54632	59675	3355	0.757353	0.76762	0.676141	0.223341	0.537372	0.370127	0.0505441	0.266967	0.180478	0.733705	0.376947	0.165996	-2.5115	1.023e-12	DOWN	homeobox-leucine zipper protein HDG11-like
107776247	NW_015901558.1	+	111773	116325	2698	0	0	0	0	0	0	0.0593206	0.196738	0.230077	0	0	0.162045	Inf	8.7648e-05	UP	G-type lectin S-receptor-like serine/threonine-protein kinase At4g27290, transcript variant X2
107776254	NW_015901561.1	+	23908	25733	1743	0.0494164	0.0135555	0.0158715	0.0537371	0.146159	0.138234	0.140529	0.143405	0.359371	0.0262811	0.11271	0.214435	2.6516	0.022714	UP	pentatricopeptide repeat-containing protein At4g02750-like
107776258	NW_015901568.1	-	56867	58515	1289	2.23852	1.79633	1.45939	21.3814	19.6422	16.2765	28.416	24.514	27.5693	1.83141	19.1	26.8331	3.5061	6.5274e-128	UP	NAC transcription factor 29-like
107776263	NW_015901574.1	-	39985	41733	1749	0.406287	0.13509	0.0949025	0.0937174	0.336133	0.243729	1.31429	1.1314	1.42061	0.212093	0.224526	1.28877	2.2307	2.6778e-07	UP	F-box/kelch-repeat protein At5g43190-like
107776287	NW_015901607.1	+	6912	10350	1456	0.0443679	0.032455	0.0760002	0.273401	0.646041	0.865597	1.44936	0.972812	1.1759	0.050941	0.595013	1.19936	4.1955	2.6292e-12	UP	glyceraldehyde-3-phosphate dehydrogenase, cytosolic
107776301	NW_015901622.1	-	21557	24814	1798	1.11379	0.709605	1.20011	5.57399	6.32148	6.39102	24.8778	24.1545	24.5258	1.00783	6.0955	24.5193	4.2399	1.1184e-192	UP	FAD-dependent urate hydroxylase-like
107776305	NW_015901628.1	+	118657	123078	3256	0.808952	0.676998	0.625326	5.15136	5.5402	4.52581	5.20681	6.65142	6.38149	0.703759	5.07245	6.07991	2.7441	1.3372e-41	UP	triacylglycerol lipase SDP1-like, transcript variant X1
107776309	NW_015901634.1	+	8376	15018	2817	4.45646	4.94016	6.07883	2.11966	1.57218	1.99354	0.541774	1.00562	0.696723	5.15848	1.89512	0.748039	-3.1493	6.7579e-33	DOWN	probable beta-D-xylosidase 7
107776331	NW_015901654.1	-	27511	28149	639	0.842457	1.03531	0.346342	1.53908	1.0427	0.754121	85.746	59.3595	78.3224	0.741369	1.11196	74.476	6.2827	1.7422e-54	UP	uncharacterized LOC107776331
107776344	NW_015901666.1	+	20238	21290	844	5.89357	6.10276	6.09658	53.8789	44.3941	43.2386	73.2237	77.6668	85.8927	6.03097	47.1705	78.9277	3.3445	1.8866e-158	UP	late embryogenesis abundant protein-like
107776349	NW_015901672.1	-	53788	58461	1307	5.45332	5.35092	12.9536	0	0	0	0.014416	0.175307	0	7.91929	0	0.0632409	-7.3233	5.1257e-09	DOWN	GDSL esterase/lipase At1g28580-like
107776372	NW_015901704.1	-	19492	21467	647	0.898604	1.64331	1.66754	0	0	0.171876	0	0	0.193627	1.40315	0.057292	0.0645423	-4.8219	1.6541e-10	DOWN	gibberellin-regulated protein 6-like
107776374	NW_015901707.1	-	23625	25016	834	0.774576	0.59493	0.92877	2.1619	2.3967	2.95566	22.9083	19.7557	15.5469	0.766092	2.50475	19.4036	4.3004	3.0827e-29	UP	uncharacterized LOC107776374
107776375	NW_015901709.1	+	80954	83717	1819	0.165731	0.0389674	0.136876	0.205968	0.0538663	0.0101891	0	0.0229023	0	0.113858	0.0900077	0.00763409	-4.2597	0.006271	DOWN	protein ESKIMO 1-like
107776399	NW_015901729.1	-	30321	32687	1778	0.0121109	0	0.0155591	0	0.0220434	0.0104241	0.392094	0.222589	0.258351	0.00922334	0.0108225	0.291011	4.6173	0.000117	UP	dehydration-responsive element-binding protein 2A-like
107776420	NW_015796813.1	+	3265	6250	1618	2.31568	3.02276	4.63347	1.09988	1.22327	1.21422	0.465802	1.26162	1.05817	3.32397	1.17912	0.92853	-2.2038	4.6392e-05	DOWN	glucose-6-phosphate/phosphate translocator 2, chloroplastic-like
107776421	NW_015901757.1	+	24811	30621	3870	14.4735	15.6096	13.3518	3.80792	5.61144	5.69904	0.781997	0.685077	0.779368	14.4783	5.03947	0.748814	-4.6386	2.2946e-184	DOWN	protein NLP2-like, transcript variant X1
107776450	NW_015901778.1	-	72889	77130	1992	1.82686	1.8266	2.02759	0.740565	0.698472	1.03277	0.510769	0.711051	0.440229	1.89368	0.823934	0.554017	-2.1363	2.533e-14	DOWN	abscisic acid 8'-hydroxylase 4-like
107776461	NW_015901788.1	+	76849	81978	2027	5.46032	6.66737	6.04597	3.60423	3.78977	4.3889	1.84978	1.73666	1.67901	6.05789	3.92763	1.75515	-2.1512	6.5403e-38	DOWN	glucan endo-1,3-beta-glucosidase 13-like
107776466	NW_015901793.1	-	53216	54848	1332	1.09297	1.44985	1.73948	2.80282	2.68711	2.12017	9.43513	10.0676	13.0022	1.42744	2.5367	10.835	2.5596	2.6909e-22	UP	uncharacterized LOC107776466, transcript variant X1
107776467	NW_015901798.1	+	23298	25854	2229	2.17361	1.73839	2.38291	1.16607	1.25721	1.38028	0.583256	0.28969	0.29975	2.0983	1.26785	0.390898	-2.7861	2.3952e-24	DOWN	uncharacterized LOC107776467
107776472	NW_015901804.1	+	19161	21818	1989	0.0216523	0.0237579	0.0695426	0.0941818	0.128082	0.149092	1.07044	0.890155	0.997259	0.0383176	0.123785	0.985952	4.326	4.1457e-14	UP	uncharacterized LOC107776472
107776510	NW_015901860.1	+	3541	5871	1121	125.223	125.239	116.431	476.131	394.064	358.263	754.391	602.925	620.758	122.298	409.486	659.358	2.0662	1.6038e-27	UP	thiosulfate sulfurtransferase 16, chloroplastic-like
107776518	NW_015901870.1	-	49828	50747	920	0.304274	0.719089	0.0601393	2.3416	1.87445	7.95752	21.3812	20.8296	21.1745	0.361167	4.05786	21.1284	5.5031	1.0136e-131	UP	pathogenesis-related protein R major form
107776519	NW_015901874.1	-	6	1704	1699	0.570332	0.375477	0.602455	0.496159	0.565175	0.730886	0.177438	0.147119	0.147471	0.516088	0.597407	0.157343	-2.0778	0.00028153	DOWN	CSC1-like protein At4g35870
107776556	NW_015901910.1	+	57972	58868	897	0.312075	0.158042	0.308407	0.49599	0.218468	0.495892	1.40735	1.53261	1.86216	0.259508	0.40345	1.60071	2.2581	2.0032e-05	UP	serine/threonine-protein phosphatase 6 regulatory ankyrin repeat subunit B-like
107776560	NW_015901910.1	-	59950	61683	1734	0	0	0.0159539	0.364608	0.519863	0.384788	0.749757	0.684711	0.782678	0.00531797	0.423087	0.739048	6.7663	1.1943e-12	UP	ankyrin repeat, PH and SEC7 domain containing protein secG-like
107776578	NW_015901949.1	+	15075	19035	3753	0.0057376	0.0692511	0.110568	0.0748712	0.125318	0.0296306	1.24507	1.69279	1.60782	0.0618522	0.0766065	1.51523	4.2566	1.1853e-36	UP	probable LRR receptor-like serine/threonine-protein kinase At1g74360
107776586	NW_015901951.1	+	27305	28684	1380	0	0.119848	1.46339	0	0	0	3.97314	3.74329	2.51159	0.527746	0	3.40934	2.3411	2.1318e-05	UP	acetylajmalan esterase-like
107776597	NW_015901959.1	+	59645	61617	849	6.16321	7.54179	6.48427	14.535	15.5342	16.4383	40.968	34.9859	37.5043	6.72976	15.5025	37.8194	2.1261	3.1445e-60	UP	U-box domain-containing protein 52-like
107776600	NW_015901960.1	-	4	4525	2792	2.6608	2.62337	2.31855	2.00445	2.04248	1.55335	0.512883	0.365563	0.717918	2.53424	1.86676	0.532121	-2.6199	9.8703e-33	DOWN	putative 1-phosphatidylinositol-3-phosphate 5-kinase FAB1C
107776602	NW_015901963.1	-	33887	35311	786	3.42449	5.26051	3.5196	28.5996	21.1673	18.2746	215.265	161.814	188.685	4.0682	22.6805	188.588	5.1704	1.1294e-71	UP	uncharacterized LOC107776602
107776605	NW_015901963.1	+	3034	3641	506	0	0.186776	0.0546721	0.185106	0.0774568	0.0366284	1.82459	1.48195	1.23791	0.0804828	0.0997305	1.51482	3.8752	1.2184e-05	UP	uncharacterized LOC107776605
107776647	NW_015902035.1	+	13431	18063	1170	1.01224	0.726991	1.65512	4.60314	3.2661	2.8989	5.78134	7.06783	6.35306	1.13145	3.58938	6.40074	2.1373	2.8513e-20	UP	ras-related protein RABH1e
107776659	NW_015902051.1	-	1266	3402	1539	0.853493	0.921139	0.539261	1.38457	2.0246	2.57717	4.0034	5.94165	5.67096	0.771297	1.99545	5.20534	2.3869	6.2749e-14	UP	myb-related protein 306-like
107776665	NW_015902054.1	-	24121	31730	3052	0.0309163	0	0.00992967	0.420243	0.429071	0.252796	0.47341	0.239249	0.299777	0.0136153	0.36737	0.337478	4.2607	4.2211e-07	UP	CSC1-like protein At4g02900, transcript variant X1
107776669	NW_015902064.1	+	37117	38289	381	6.49952	10.6664	9.14875	0	0.102869	0.0486456	0	0	0.0548017	8.77154	0.0505049	0.0182672	-9.2881	3.2361e-34	DOWN	putative lipid-binding protein At4g00165
107776700	NW_015796881.1	+	28983	33877	2442	0	0	0	0.0946312	0.0615968	0.0832239	1.04065	1.63681	2.10013	0	0.0798173	1.59253	Inf	8.5835e-19	UP	cysteine-rich receptor-like protein kinase 15, transcript variant X1
107776706	NW_015902104.1	+	2905	9265	2471	75.8393	82.7529	75.8582	41.2507	39.8281	47.3673	25.691	22.8636	24.5308	78.1502	42.8154	24.3618	-2.0464	3.2019e-134	DOWN	uncharacterized LOC107776706, transcript variant X2
107776721	NW_015902119.1	+	3521	5448	1234	2.82689	2.39336	2.12973	0.398489	1.33396	0.946224	0.442795	0.455753	0.219962	2.44999	0.892892	0.372837	-3.0789	1.9761e-19	DOWN	trans-resveratrol di-O-methyltransferase-like
107776723	NW_015902119.1	+	54309	56542	714	22.7395	22.2374	21.7361	13.2166	13.7505	15.5228	4.16945	3.82168	4.41568	22.2377	14.1633	4.1356	-2.7924	2.1363e-68	DOWN	malate dehydrogenase [NADP], chloroplastic-like
107776728	NW_015902120.1	-	30982	31778	718	559.683	562.973	565.341	232.235	236.387	255.191	127.746	186.799	158.544	562.666	241.271	157.696	-2.2004	1.0708e-175	DOWN	uncharacterized LOC107776728
107776731	NW_015902120.1	-	32647	35936	1559	1.87846	2.18237	1.31311	0.781032	0.678778	0.832186	0.338401	0.414187	0.160714	1.79131	0.763999	0.304434	-2.9192	4.0498e-12	DOWN	B3 domain-containing protein At4g34400-like
107776740	NW_015902130.1	+	9136	14076	1651	0.130425	0.0143109	0.0167559	0.0141829	0.189912	0.303099	0.353781	0.214478	0.493215	0.0538307	0.169065	0.353825	2.3387	0.008462	UP	amino acid permease 6-like
107776759	NW_015902155.1	+	15924	16989	1066	5.555	5.05348	4.41172	1.07634	1.3236	1.26921	1.00748	1.8563	0.646362	5.00673	1.22305	1.17005	-2.4601	7.0589e-24	DOWN	nuclear transcription factor Y subunit B-3-like
107776796	NW_015902203.1	-	82855	83998	1144	0	0.0206532	0.0241819	0	0	0.0648041	0.378811	0.509816	0.273769	0.014945	0.0216014	0.387465	4.3412	0.00055827	UP	protein EXORDIUM-like 2
107776811	NW_015902213.1	+	50384	54152	2556	0.303285	0.452947	0.389635	0	0	0	0	0	0	0.381956	0	0	#NAME?	7.5789e-16	DOWN	uncharacterized LOC107776811
107776836	NW_015796928.1	+	68781	70817	1415	2.34354	2.10391	3.96877	3.5579	3.17146	3.58891	40.6528	49.785	56.8983	2.80541	3.43942	49.112	3.7658	3.6454e-41	UP	PF02365:No apical meristem (NAM) protein
107776853	NW_015902259.1	+	52442	70694	4177	2.5879	2.29654	2.31141	3.29068	3.13395	3.57634	0.387931	0.159576	0.439883	2.39862	3.33366	0.32913	-3.2331	5.9017e-58	DOWN	BEACH domain-containing protein B-like
107776855	NW_015902273.1	+	25066	43614	6672	33.0691	35.2245	31.3723	11.6588	12.7487	13.8963	4.24235	4.45545	5.19322	33.2219	12.7679	4.63034	-3.2091	6.093e-206	DOWN	protein TSS, transcript variant X1
107776863	NW_015902279.1	-	1863	3912	1378	1.01572	0.685841	0.461737	0.747679	1.02391	1.58709	0.150406	0.0151158	0	0.721098	1.11956	0.0551738	-4.0654	2.2545e-07	DOWN	peroxidase 15-like
107776908	NW_015902319.1	+	28334	29545	878	0.809335	1.26478	1.22881	0.986777	1.33917	2.00538	0.193138	0.213515	0.0475614	1.10098	1.44378	0.151405	-3.2196	1.9907e-07	DOWN	uncharacterized LOC107776908
107776915	NW_015902321.1	+	83305	104415	3378	2.03348	1.61572	2.09651	1.92014	1.8622	2.36475	0.496422	0.456303	0.655187	1.91523	2.04903	0.53597	-2.204	1.5219e-23	DOWN	E3 ubiquitin-protein ligase SHPRH-like
107776923	NW_015902330.1	+	1511	4019	685	0	0	0	0.478574	0.0572163	0.378796	0.35758	0.577756	0.579138	0	0.304862	0.504825	Inf	0.00039797	UP	uncharacterized LOC107776923
107776929	NW_015902345.1	+	131962	136315	1325	0.422538	0.320974	0.438449	1.50216	2.21848	1.81843	3.8821	3.85151	3.18313	0.393987	1.84635	3.63892	2.8435	8.8385e-20	UP	probable prolyl 4-hydroxylase 6
107776950	NW_015902352.1	+	128275	132282	1358	0.0382133	0.104823	0.270013	0.664872	0.991131	0.460471	1.23717	1.18287	0.852222	0.137683	0.705491	1.09075	2.6304	5.9066e-06	UP	uncharacterized LOC107776950, transcript variant X1
107776956	NW_015902353.1	+	70190	71888	1119	0.712001	0.717896	1.1125	0.481293	0.647965	0.463763	0.033676	0	0	0.847464	0.531007	0.0112253	-6.5895	2.4926e-13	DOWN	uncharacterized protein C594.04c-like
107776975	NW_015902379.1	+	11957	14698	1921	0.0448375	0	0.0432026	0.207221	0.193823	0.260498	0.392331	0.433724	1.1956	0.0293467	0.220514	0.673884	4.1487	0.0016096	UP	abscisic acid 8'-hydroxylase 1-like
107776977	NW_015902381.1	+	1601	3116	767	0.0280746	0.184828	0.180339	9.52513	7.58824	8.9166	7.27138	5.37714	4.24667	0.131081	8.67666	5.63173	5.0681	3.9575e-17	UP	uncharacterized LOC107776977
107776992	NW_015902409.1	+	11711	16285	1460	6.61198	7.04444	6.04855	8.36169	8.17979	6.63107	2.18249	1.61326	2.17524	6.56832	7.72418	1.99033	-2.0883	3.8486e-30	DOWN	protein TIC110, chloroplastic-like, transcript variant X1
107776995	NW_015902410.1	-	31011	36465	2326	0.160247	0.153852	0.193005	0.163367	0.15495	0.172409	0	0	0.00971137	0.169035	0.163575	0.00323712	-6.0878	1.5797e-05	DOWN	microtubule-associated protein 70-5-like, transcript variant X3
107777016	NW_015902432.1	+	21984	24044	1483	0.551761	0.446097	0.578278	1.72106	1.84998	1.92463	3.83695	5.04237	4.75877	0.525379	1.83189	4.54603	2.7477	3.1019e-25	UP	myb-related protein 306-like
107777042	NW_015902457.1	+	65408	66626	1053	3.33325	7.49429	7.61878	3.64693	6.66246	2.49936	0.0178934	0	0.257771	6.14878	4.26958	0.0918881	-6.4413	1.5172e-13	DOWN	uncharacterized LOC107777042
107777044	NW_015902459.1	-	2182	6123	1639	1.22464	1.88762	1.68569	3.31343	2.48108	2.48458	10.3585	13.1719	13.8254	1.59932	2.7597	12.4519	2.5962	5.5042e-30	UP	uncharacterized LOC107777044, transcript variant X1
107777048	NW_015902460.1	+	14594	16015	1021	0.927974	0.694237	0.921232	1.23845	0.460644	0.381208	5.99761	7.40563	6.60535	0.847814	0.693435	6.66953	2.6106	8.0613e-24	UP	uncharacterized LOC107777048
107777078	NW_015902503.1	-	10761	13634	1668	0	0	0	0.492523	0.506402	0.456666	0.97379	0.700997	0.514457	0	0.485197	0.729748	Inf	4.0251e-13	UP	uncharacterized LOC107777078, transcript variant X1
107777082	NW_015902505.1	-	27268	29234	589	0	0	0.0469679	0.0397554	0.0332709	0.125867	13.5955	8.20453	13.4352	0.015656	0.0662979	11.7451	9.1984	9.5921e-30	UP	uncharacterized LOC107777082
107777097	NW_015902523.1	-	87022	89078	1119	0.0384865	0.0422292	0	0.0209258	0.227663	0.0496889	0.319922	0.241988	0.317203	0.0269052	0.0994261	0.293038	3.0737	0.019336	UP	short-chain dehydrogenase reductase 2a-like
107777114	NW_015902530.1	-	1	6971	1086	0.09914	0	0.0509467	0.0431233	0.0541342	0.341325	0.711335	1.68785	1.46118	0.0500289	0.146194	1.28679	4.313	2.3743e-07	UP	putative leucine-rich repeat receptor-like serine/threonine-protein kinase At2g24130
107777133	NW_015902577.1	-	8938	11012	969	35.2887	36.087	35.1725	9.35188	9.4646	9.50607	0.933335	5.20203	3.55532	35.516	9.44085	3.23023	-3.8259	1.534e-184	DOWN	peroxiredoxin Q, chloroplastic-like
107777137	NW_015902581.1	-	2090	19409	2824	2.75265	3.01197	2.2433	2.33828	2.64387	2.84835	0.487055	0.486811	0.399253	2.66931	2.61017	0.457706	-2.9085	1.66e-31	DOWN	callose synthase 12-like
107777153	NW_015902594.1	-	23145	31693	321	0.939143	0.14721	0.258543	3.13672	2.38089	3.63751	4.93054	2.14136	4.68324	0.448299	3.05171	3.91838	2.7546	0.00012641	UP	uncharacterized LOC107777153
107777161	NW_015902605.1	-	251	10240	3015	3.17106	3.18948	2.72512	4.20167	3.99081	3.72524	0.812412	0.642506	1.00415	3.02855	3.97257	0.81969	-2.2527	1.2658e-32	DOWN	endoribonuclease Dicer homolog 1-like
107777164	NW_015902608.1	-	2431	4388	1329	0	0.0177782	0.0624471	0	0.0442361	0	0.21266	0.391829	0.125685	0.0267418	0.0147454	0.243391	2.8349	0.01973	UP	peroxidase 55-like
107777185	NW_015902624.1	+	8599	16710	868	11.2876	14.1818	12.2704	5.31445	4.58307	5.55165	0.477555	2.68769	1.20273	12.5799	5.14972	1.45599	-3.4756	8.3643e-50	DOWN	axial regulator YABBY 5-like
107777195	NW_015902628.1	-	17179	18590	661	6.61307	5.75489	5.85926	1.59413	2.81645	2.01883	0	0.0315123	0.631753	6.07574	2.14314	0.221089	-5.1621	2.9235e-44	DOWN	bidirectional sugar transporter SWEET11-like
107777210	NW_015902639.1	-	1479	3785	1783	1.55793	1.97446	2.49799	1.77294	1.81348	1.70475	10.6203	12.8389	10.2231	2.01012	1.76372	11.2274	2.1194	2.3557e-25	UP	premnaspirodiene oxygenase-like
107777219	NW_015902652.1	-	67825	69825	1488	0.434137	0.333449	0.241689	0.204575	0.197546	0.137012	0	0	0	0.336425	0.179711	0	#NAME?	1.3924e-08	DOWN	PF00544:Pectate lyase
107777227	NW_015902662.1	-	10800	12862	2063	1.53436	1.93553	1.86394	2.76951	2.99221	2.09327	10.4483	9.12747	9.38209	1.77794	2.61833	9.65263	2.0771	7.8526e-42	UP	uncharacterized LOC107777227
107777230	NW_015902667.1	-	19776	23670	3304	0.0391039	0.0572088	0.0753561	0.0283486	0.0771052	0.0560955	0.0057027	0	0.00631944	0.0572229	0.0538498	0.00400738	-4.2014	0.012228	DOWN	probable xyloglucan glycosyltransferase 12
107777236	NW_015902670.1	+	77338	79210	1696	0.812574	1.28167	1.0113	0.635103	0.381301	0.415266	0.177752	0.208787	0.320086	1.03518	0.477223	0.235542	-2.5029	2.8834e-09	DOWN	dof zinc finger protein DOF3.6-like
107777241	NW_015787321.1	-	6165	9569	1490	1600.64	1528.79	1554.66	744.675	760.189	724.056	367.047	459.23	441.663	1561.37	742.973	422.647	-2.2509	1.2754e-201	DOWN	glyceraldehyde-3-phosphate dehydrogenase A, chloroplastic-like
107777244	NW_015902693.1	-	16707	18500	1794	0.120029	0.0658507	0.169624	0.822299	0.862948	1.19841	4.96774	4.70234	4.39935	0.118501	0.961218	4.68981	4.9438	4.769e-59	UP	limonoid UDP-glucosyltransferase-like
107777257	NW_015902711.1	-	60525	62895	421	0	0.112243	0.0657104	0.0556198	0.232738	0.396213	2.32724	0.395812	2.03339	0.0593179	0.22819	1.58548	4.3799	0.0016672	UP	-
107777263	NW_015902712.1	+	24043	24621	485	0	0	0	0	0.0808106	0.152857	1.55396	2.23328	2.02337	0	0.0778894	1.93687	Inf	3.1653e-10	UP	proteinase inhibitor PSI-1.2-like
107777265	NW_015902720.1	+	208356	210661	2306	0.0186758	0.010246	0.0959725	0.0507718	0.0339923	0.0482237	1.7322	1.92398	2.37225	0.0416314	0.0443293	2.00948	5.2343	3.4238e-36	UP	lectin-domain containing receptor kinase VI.3-like
107777269	NW_015902726.1	+	9261	14367	1338	2.04388	2.93133	2.83257	0.595024	1.47926	0.96964	0.07041	1.71245	0.530569	2.60259	1.01464	0.771143	-2.1179	2.4974e-06	DOWN	GDSL esterase/lipase LTL1-like
107777282	NW_015902759.1	-	87940	92604	2047	0.7048	0.715626	0.72978	0.320296	0.411652	0.298789	0.10125	0.0203514	0.0612001	0.716735	0.343579	0.0609338	-3.9195	3.0493e-13	DOWN	pectinesterase-like
107777300	NW_015902780.1	+	70529	73260	1653	3.67354	4.23089	3.63164	0.495801	0.806151	1.12123	0.490135	0.91988	0.770506	3.84536	0.807728	0.72684	-2.7694	2.4959e-32	DOWN	basic leucine zipper 61-like
107777328	NW_015902807.1	-	1	17435	2996	11.1403	9.59757	8.61501	11.6142	10.9822	9.68765	2.25773	1.57126	2.23708	9.78431	10.7613	2.02203	-2.6413	1.8023e-32	DOWN	uncharacterized LOC107777328
107777340	NW_015902832.1	-	32729	33354	533	10.7464	9.48635	12.3528	21.5269	25.516	27.3315	101.667	76.3622	76.8975	10.8619	24.7915	84.9757	2.6046	6.7291e-21	UP	uncharacterized LOC107777340
107777350	NW_015902845.1	+	1773	6348	2174	12.0939	12.7483	12.3941	9.61842	9.55491	9.93196	3.22406	4.66606	3.57275	12.4121	9.70176	3.82096	-2.0643	9.7908e-63	DOWN	protein HOTHEAD-like
107777367	NW_015902858.1	-	45045	47024	1743	0	0	0	0	0	0	0.0972894	0.346563	0.586972	0	0	0.343608	Inf	0.00036644	UP	PF14541:Xylanase inhibitor C-terminal
107777377	NW_015902871.1	+	11309	12711	368	0.643656	0.963066	0.300696	0.572673	0.905276	0.906553	0.0512003	0	0.113475	0.635806	0.794834	0.0548918	-3.9091	0.0049387	DOWN	uncharacterized LOC107777377
107777391	NW_015902875.1	+	83751	85550	1079	8.282	9.56913	7.92233	2.7778	3.21464	4.22554	2.65425	2.06559	0.967537	8.59116	3.40599	1.89579	-2.5405	2.4205e-36	DOWN	uncharacterized LOC107777391
107777406	NW_015902892.1	+	7421	9448	1676	0.12848	0.112779	0.198072	0.153685	0.292312	0.199052	7.0825	8.93586	9.54275	0.146444	0.215016	8.52037	5.4983	4.4385e-65	UP	AAA-ATPase At3g50940-like
107777425	NW_015902918.1	+	31024	34288	2185	6.90836	6.2285	6.87487	3.97589	3.722	3.70679	0.741596	1.50621	1.58626	6.67058	3.80156	1.27803	-2.7516	3.3581e-63	DOWN	U-box domain-containing protein 4-like
107777427	NW_015902922.1	+	13578	15051	1474	0.0876521	0.0961759	0.206448	0.015886	0.226012	0.0251479	2.74828	3.66002	1.74231	0.130092	0.0890153	2.71687	4.0261	2.9745e-09	UP	mitogen-activated protein kinase kinase kinase 3-like
107777436	NW_015902942.1	-	6155	8181	699	0.69462	0.51966	0.446195	1.81971	1.37923	1.25009	3.37051	2.71823	3.30642	0.553491	1.48301	3.13172	2.1331	7.3825e-07	UP	uncharacterized LOC107777436, transcript variant X1
107777466	NW_015902993.1	-	21263	21833	571	1033.07	1232.34	1139.56	584.292	620.295	542.808	133.014	269.034	200.311	1134.99	582.465	200.786	-2.864	2.2709e-79	DOWN	photosystem II 5 kDa protein, chloroplastic-like
107777472	NW_015903015.1	+	30823	33082	1570	0.0822925	0.406328	0.158584	4.53404	3.76953	3.0221	7.54868	8.80947	11.0116	0.215735	3.77523	9.12324	5.0376	1.2764e-39	UP	probable protein phosphatase 2C 24
107777474	NW_015903017.1	+	22769	24882	2114	0.040744	0.0558827	0.130861	0.0221532	0.0278097	0	3.66317	4.46349	4.31614	0.0758293	0.0166543	4.1476	5.4131	4.6272e-66	UP	protein NUCLEAR FUSION DEFECTIVE 4-like
107777495	NW_015903036.1	+	8753	10646	1257	0.291221	0.43232	0.77028	0.35394	0.0779498	0.412849	0.0599577	0	0	0.49794	0.28158	0.0199859	-4.9879	5.4673e-06	DOWN	WAT1-related protein At3g30340-like
107777496	NW_015903036.1	-	38582	39205	624	0	0.0378641	0	1.12577	0.0314048	0.178211	1.63053	1.7358	2.17494	0.0126214	0.445128	1.84709	6.8281	2.4194e-11	UP	flowering-promoting factor 1-like protein 3
107777500	NW_015903041.1	+	56443	59078	2469	0.104657	0.143543	0.190478	0	0	0	0	0.0337458	0	0.146226	0	0.0112486	-4.0572	0.00032701	DOWN	PF03222:Tryptophan/tyrosine permease family
107777520	NW_015903074.1	-	22623	25259	2637	0.0244974	0.0537593	0.0209815	0.621584	0.334413	0.337365	0.357257	0.323858	0.308797	0.0330794	0.43112	0.329971	2.954	7.759e-05	UP	probable endo-1,3(4)-beta-glucanase ARB_01444
107777523	NW_015903077.1	+	85724	88675	1455	0.784371	0.633307	1.17881	1.93121	2.03373	1.85977	3.97554	4.79582	4.69249	0.865497	1.94157	4.48795	2.0109	1.515e-16	UP	probable WRKY transcription factor 23
107777525	NW_015903081.1	-	14548	16791	1062	0.10138	0.0222478	0.026049	2.27104	1.58692	2.40837	2.48384	2.3144	2.49688	0.0498924	2.08877	2.43171	5.2348	1.5797e-20	UP	uncharacterized LOC107777525
107777533	NW_015903083.1	-	67578	73295	2286	3.2215	2.43921	3.69096	5.86935	5.5978	5.86179	18.273	27.3446	23.108	3.11722	5.77631	22.9085	2.5127	2.8724e-16	UP	transmembrane 9 superfamily member 1-like
107777544	NW_015903090.1	-	14223	16784	2368	39.4654	43.5327	43.9377	38.9903	38.1256	36.2853	12.1898	11.963	13.2348	42.312	37.8004	12.4625	-2.1284	9.4105e-123	DOWN	uncharacterized LOC107777544
107777588	NW_015903166.1	+	2273	7721	847	2.51687	2.25951	2.09032	11.473	11.6376	11.9256	80.6834	78.8919	69.6146	2.2889	11.6788	76.3966	4.6958	6.1853e-155	UP	PF04450:Peptidase of plants and bacteria
107777607	NW_015903186.1	+	69596	76042	3765	0.0190841	0.0488598	0.0572078	0.186774	0.219991	0.350421	0.244914	0.116917	0.308411	0.0417172	0.252395	0.223414	2.0577	0.0033811	UP	pentatricopeptide repeat-containing protein At4g39530-like, transcript variant X2
107777611	NW_015903189.1	-	131670	133653	632	0.0340715	0	0	0.185253	0.124029	0.175955	0.596257	0.428457	0.396445	0.0113572	0.161746	0.47372	5.0051	0.0042903	UP	uncharacterized LOC107777611
107777612	NW_015903189.1	-	89501	92404	2166	0	0	0.012772	0	0.00904736	0.0941245	0.0173977	0.355815	0.318108	0.00425732	0.0343906	0.23044	5.4015	0.0059658	UP	rust resistance kinase Lr10-like
107777613	NW_015903189.1	+	92737	95498	2136	0	0	0	0.0109625	0.0183489	0.0433848	0.00882102	0.702122	0.371451	0	0.024232	0.360798	Inf	0.0051169	UP	rust resistance kinase Lr10-like
107777616	NW_015797072.1	+	54432	57008	1597	0.22922	0.0739738	0.13858	0	0.0490835	0.023211	0.0117982	0.013043	0	0.147258	0.0240981	0.00828038	-4.5121	0.0024847	DOWN	probable pectinesterase 53
107777621	NW_015903193.1	+	8144	9760	1065	7.35971	6.589	7.01343	41.8189	41.4748	38.7908	92.8286	81.2062	89.3601	6.98738	40.6948	87.7983	3.2862	1.4866e-165	UP	glutathione transferase GST 23-like
107777632	NW_015903217.1	-	6231	8598	1218	2.34558	2.61587	2.32181	21.5761	20.8913	18.7987	28.4981	38.1814	36.9119	2.42775	20.4221	34.5305	3.4644	4.5056e-41	UP	probable glutathione S-transferase parC, transcript variant X3
107777654	NW_015903242.1	-	39908	42831	1291	0.200154	0.0549045	0.149999	0.0181378	0	0	0	0.0161345	0	0.135019	0.00604595	0.00537816	-5.0114	0.0078635	DOWN	RNA exonuclease 4-like
107777655	NW_015903243.1	-	2417	7230	1748	5.22316	5.4202	5.34923	5.1842	4.13681	4.99399	1.3366	0.619645	0.633072	5.33086	4.77166	0.863105	-2.9884	1.8358e-48	DOWN	CHD3-type chromatin-remodeling factor PICKLE-like
107777661	NW_015903247.1	+	29611	31989	1334	0.322837	0.123981	0.746556	3.33511	7.02186	1.58386	2.25988	1.56144	2.67645	0.397791	3.98028	2.16592	2.0827	3.8321e-06	UP	peroxidase P7-like
107777664	NW_015903249.1	-	23755	26067	1083	2.22689	2.85796	3.26962	0.583777	0.434273	0.427839	0.0173977	0.0384665	0.0385585	2.78482	0.481963	0.0314742	-6.8331	1.4134e-40	DOWN	uncharacterized LOC107777664
107777680	NW_015903269.1	+	128012	129803	1792	21.0886	20.2123	18.525	10.2837	11.9963	10.715	2.75476	2.59208	3.60031	19.942	10.9983	2.98238	-3.1085	1.2623e-128	DOWN	transcription factor TCP4-like
107777682	NW_015903269.1	+	130027	130464	438	40.6574	36.0342	40.9277	20.4756	23.668	24.1195	9.59292	13.3157	13.2046	39.2064	22.7544	12.0377	-2.0696	2.003e-46	DOWN	transcription factor TCP4-like
107777693	NW_015903281.1	+	50319	52313	1416	0	0.0500577	0.0390735	0.181904	0.415182	0.327224	5.33582	3.50102	4.76275	0.0297104	0.308103	4.5332	6.8949	6.2935e-36	UP	purple acid phosphatase 17-like
107777698	NW_015903284.1	-	44713	46840	1684	0	0.0140304	0	0.013905	0.0116369	0.0330178	0.346849	0.160799	0.446354	0.0046768	0.0195199	0.318	5.7209	2.5222e-05	UP	ethylene-responsive transcription factor ERF062-like
107777715	NW_015903295.1	+	141341	143129	850	9.17061	10.5072	14.1249	5.61983	3.87321	3.55416	2.46051	3.33274	2.03882	11.2676	4.34907	2.61069	-2.4711	9.2565e-13	DOWN	major latex allergen Hev b 5-like
107777719	NW_015788204.1	-	4886	7776	1253	10.0706	13.1241	11.7677	18.4076	16.5781	20.309	204.342	183.211	186.232	11.6541	18.4316	191.261	3.6728	9.4428e-209	UP	1-aminocyclopropane-1-carboxylate oxidase-like
107777728	NW_015903312.1	+	17927	19988	1178	0.383869	0.461312	0.399227	0.87462	0.465793	0.0629337	5.29423	4.01386	5.15783	0.414803	0.467782	4.82197	3.1741	4.6293e-26	UP	stem-specific protein TSJT1-like
107777742	NW_015797101.1	+	50	925	689	0.156264	0.34292	0.120453	0.135942	0.255978	0.107599	0	0	0	0.206546	0.166506	0	#NAME?	0.0078357	DOWN	uncharacterized LOC107777742
107777744	NW_015903339.1	+	26599	27233	570	0	0	0	0.0821612	0.0687599	0.0325157	0.363612	0.475061	0.0732612	0	0.0611456	0.303978	Inf	0.022914	UP	uncharacterized LOC107777744
107777747	NW_015903342.1	+	298	5060	1723	42.1416	38.5056	37.1209	24.6934	23.3385	21.4598	11.1322	12.065	12.627	39.256	23.1639	11.9414	-2.083	1.0316e-80	DOWN	stearoyl-[acyl-carrier-protein] 9-desaturase, chloroplastic
107777764	NW_015903349.1	-	65381	70108	1079	0	0.0218973	0.0256386	0.325523	0.0726472	0.051531	0.593715	0.173741	0.212858	0.0158453	0.1499	0.326771	4.0132	0.0085645	UP	phosphoglycerate mutase-like protein AT74H
107777769	NW_015903353.1	+	18609	22215	2379	3.89209	4.10174	6.1747	9.4589	6.60633	4.96265	39.2278	61.0967	59.154	4.72284	7.00929	53.1595	3.1284	3.0059e-17	UP	3-hydroxy-3-methylglutaryl-coenzyme A reductase-like
107777778	NW_015903372.1	+	52757	54984	1331	7.99204	8.21893	8.2722	5.03153	4.3139	4.27493	1.48639	2.22224	1.6942	8.16106	4.54012	1.80094	-2.5447	1.566e-44	DOWN	photosynthetic NDH subunit of subcomplex B 2, chloroplastic-like
107777779	NW_015903372.1	-	57051	61016	2260	0.724125	0.585453	0.575315	0.279748	0.424881	0.0984105	0.0416852	0	0.0184774	0.628298	0.26768	0.0200542	-5.3326	3.1664e-17	DOWN	uncharacterized LOC107777779
107777780	NW_015903372.1	+	55280	56996	1562	0.344642	0.48404	0.301081	0.29982	0.0125458	0.32037	0	0	0	0.376588	0.210912	0	#NAME?	6.8826e-10	DOWN	protein NDH-DEPENDENT CYCLIC ELECTRON FLOW 5-like
107777787	NW_015903376.1	+	43788	68716	1645	1.0603	0.718152	0.655865	1.59428	2.10857	1.92663	0.0458157	0.151949	0.266546	0.811439	1.87649	0.15477	-2.7645	1.281e-08	DOWN	rRNA biogenesis protein RRP5-like
107777808	NW_015903404.1	+	119605	121467	1243	0.225206	0.190082	0.311582	0	0	0	23.7227	33.1296	26.1371	0.24229	0	27.6631	6.4718	7.822e-58	UP	heat stress transcription factor B-3-like
107777841	NW_015903429.1	+	25885	28291	734	2.40562	2.25328	2.4875	1.7865	1.36161	1.28778	0.641748	0.595943	0.483584	2.38213	1.47863	0.573758	-2.4171	8.0321e-09	DOWN	skin secretory protein xP2-like
107777845	NW_015903429.1	+	68450	71866	970	0.133195	0.219222	0.342236	0.362102	0.0808106	0.47768	0	0	0	0.231551	0.306864	0	#NAME?	0.0004879	DOWN	uncharacterized LOC107777845
107777855	NW_015903430.1	+	121175	122755	862	1.19906	1.94609	1.70092	1.52122	2.22792	5.63329	27.9784	40.2335	47.7417	1.61536	3.12748	38.6512	4.2149	9.1809e-20	UP	somatic embryogenesis receptor kinase 2-like
107777860	NW_015903435.1	+	61412	62954	1438	0.0149744	0	0	0.0325674	0.109021	0	2.12264	0.984989	0.885707	0.00499147	0.0471962	1.33111	7.6837	1.5648e-07	UP	probable protein phosphatase 2C 25
107777874	NW_015903443.1	-	1850	5324	1758	0.330715	0.335996	0.424875	0.679302	0.523913	0.75907	15.3692	12.8911	12.922	0.363862	0.654095	13.7274	4.8744	9.7255e-96	UP	PF00916:Sulfate permease family
107777887	NW_015903464.1	+	22908	25261	941	14.3936	17.4254	16.963	31.9014	30.1342	27.4563	99.7549	81.0828	90.1522	16.2607	29.8306	90.33	2.1099	3.5854e-41	UP	universal stress protein A-like protein
107777894	NW_015903469.1	-	23084	26383	1300	0.16564	0.0908739	0.0425601	0.216147	0.226114	0.356422	0.550758	1.23375	1.04397	0.0996914	0.266228	0.942828	2.8693	2.1442e-05	UP	protein DETOXIFICATION 40-like
107777902	NW_015903481.1	+	45984	48398	1182	0.983751	1.15937	1.75533	0.534882	0.3979	0.188162	0	0.0881117	0	1.29949	0.373648	0.0293706	-5.8243	5.1316e-16	DOWN	xylem cysteine proteinase 1-like
107777930	NW_015903497.1	-	91673	93342	964	2.63581	3.99506	3.61584	1.06878	1.26036	1.6919	0.156363	0.496972	0.216592	3.41557	1.34035	0.289976	-3.9207	2.8446e-24	DOWN	uncharacterized LOC107777930
107777935	NW_015903499.1	-	58847	63391	2088	0.226882	0.0678943	0.105993	0.437367	0.600661	0.417192	0.388024	0.987611	0.729981	0.13359	0.485073	0.701872	2.0229	0.0034875	UP	L-ascorbate oxidase homolog
107777942	NW_015903502.1	-	62506	69174	1930	0.446462	0.615488	0.676527	0.572639	0.416727	0.551782	0.210354	0.0996632	0.0555009	0.579492	0.513716	0.121839	-2.6073	2.2287e-06	DOWN	uncharacterized LOC107777942, transcript variant X2
107777958	NW_015903514.1	+	11541	12281	560	0.230713	0	0.0494001	3.72146	1.46974	1.75411	9.65638	9.67089	12.5277	0.093371	2.31511	10.6183	6.4535	7.5039e-51	UP	uncharacterized LOC107777958
107777965	NW_015903523.1	-	36281	41353	1923	28.9013	29.3528	27.3476	13.0292	14.7866	16.6642	5.71228	6.47744	6.31921	28.5339	14.8266	6.16964	-2.5749	3.7419e-133	DOWN	rhodanese-like domain-containing protein 4, chloroplastic
107777966	NW_015903525.1	-	169	1967	582	1.40595	3.20713	3.42236	9.817	4.71395	5.38186	51.4748	62.9541	52.1627	2.67848	6.6376	55.5305	4.0127	1.9422e-69	UP	basic blue protein-like
107777980	NW_015903533.1	+	142485	145430	1461	1253.77	1199.07	1094.56	553.312	630.967	605.24	107.492	168.547	141.154	1182.47	596.506	139.064	-3.4541	2.1906e-142	DOWN	magnesium-protoporphyrin IX monomethyl ester [oxidative] cyclase, chloroplastic
107777993	NW_015903551.1	+	52122	53422	1301	1.60547	1.18045	4.33779	2.68177	2.09372	1.85197	18.4507	16.811	17.4771	2.37457	2.20915	17.5796	2.5283	3.9589e-35	UP	isoflavone 2'-hydroxylase-like
107778012	NW_015903590.1	-	40690	41376	687	0	0.206351	0.0402679	0.136337	0.142624	0.107912	3.20885	5.5485	4.71079	0.0822064	0.128958	4.48938	5.4085	1.8536e-18	UP	uncharacterized LOC107778012
107778023	NW_015787321.1	-	11829	18141	2992	19.8059	19.2603	18.3718	12.7254	13.2631	12.4634	5.37165	5.5903	6.03634	19.146	12.8173	5.6661	-2.1225	2.8822e-99	DOWN	protein high chlorophyll fluorescent 107-like
107778025	NW_015903596.1	-	9815	10534	559	3.08168	6.46684	4.25601	32.087	33.2335	36.3054	75.9398	69.3078	55.2054	4.60151	33.8753	66.8177	3.4982	8.443e-32	UP	glycine-rich protein DC7.1-like
107778027	NW_015903600.1	+	19	3862	1987	0.140882	0.0713454	0.598669	0.259261	0.483257	0.223863	6.20155	6.14301	4.9808	0.270299	0.322127	5.77512	4.0607	8.5708e-49	UP	putative wall-associated receptor kinase-like 11
107778030	NW_015903608.1	+	7579	10901	1845	0	0.0512243	0.0749704	0.0634579	0.0212429	0.100455	1.59312	3.28532	3.9156	0.0420649	0.0617186	2.93135	5.7626	5.0399e-11	UP	putative methylesterase 11, chloroplastic
107778037	NW_015903613.1	-	30885	32550	1666	0.297277	0.297822	0.464942	0.281104	0.0117626	0.144623	0	0	0.0125327	0.353347	0.14583	0.00417756	-6.7824	8.2343e-09	DOWN	protein BIG GRAIN 1-like E
107778042	NW_015903617.1	+	21122	22268	1147	6.5895	6.50933	6.80145	6.85943	6.15062	5.76864	39.8682	51.393	55.3205	6.63343	6.25956	48.8606	2.5147	1.6129e-25	UP	ethylene-responsive transcription factor 4
107778043	NW_015903617.1	-	33050	34833	1784	12.2271	9.95945	8.55973	16.1313	18.1136	13.942	2.31297	2.32348	3.41749	10.2488	16.0623	2.68465	-2.3015	1.2537e-15	DOWN	zinc finger CCCH domain-containing protein 2-like
107778046	NW_015903620.1	+	6538	16014	6465	2.0151	2.13796	2.07534	1.37272	1.37616	1.67422	0.556654	0.666934	0.600708	2.07613	1.47437	0.608099	-2.1364	1.7627e-40	DOWN	putative disease resistance RPP13-like protein 1
107778048	NW_015797157.1	-	70023	72717	1035	0.020805	0	0.0267286	0.0226241	0	0.0179072	0.345886	0.664133	0.504334	0.0158445	0.0135104	0.504785	4.6291	0.00011607	UP	PF02798:Glutathione S-transferase, N-terminal domain
107778051	NW_015903622.1	-	4260	5567	1308	0.0164627	0.0722545	0.0211499	0.250629	0.194767	0.283394	0.316909	0.382195	0.399072	0.0366224	0.24293	0.366059	2.9566	0.0041061	UP	UDP-glycosyltransferase 708D1-like
107778065	NW_015903641.1	+	22807	24753	1837	0.351658	0.450165	0.4819	0.662836	0.736072	1.09973	3.49756	3.20892	3.37572	0.427908	0.832879	3.36073	2.61	3.789e-22	UP	uncharacterized LOC107778065
107778084	NW_015797162.1	+	18156	24184	2015	4.73645	5.19705	5.08228	1.01151	1.04113	1.03989	0.0654876	0.217191	0.321382	5.00526	1.03084	0.201353	-5.0061	1.9658e-97	DOWN	probable pectate lyase 13, transcript variant X2
107778095	NW_015797162.1	-	29570	40554	2874	8.21918	7.82641	6.97858	9.63036	9.38917	8.67369	2.65515	1.13787	3.03675	7.67473	9.23107	2.27659	-2.121	3.2793e-27	DOWN	protein RNA-directed DNA methylation 3
107778116	NW_015903696.1	-	27184	34059	1383	255.456	232.018	257.638	107.734	121.944	113.201	41.7433	52.1719	45.035	248.371	114.293	46.3167	-2.7878	8.5026e-186	DOWN	PGR5-like protein 1A, chloroplastic
107778121	NW_015903699.1	+	14475	18334	3671	0.170107	0.0643618	0.158253	0.153087	0.154808	0.227194	0.0205303	0.0340446	0.0113753	0.130907	0.178363	0.0219834	-2.9362	0.0005737	DOWN	uncharacterized LOC107778121
107778123	NW_015903699.1	-	64944	70024	3860	1.46143	1.74135	1.38614	0.446964	0.664995	0.574887	0.134869	0.281631	0.393012	1.52964	0.562282	0.269837	-2.8726	2.1095e-31	DOWN	probable LRR receptor-like serine/threonine-protein kinase At4g20940, transcript variant X1
107778126	NW_015903703.1	-	57361	58123	725	0.712823	0.619196	0.381573	1.06583	0.540595	0.43459	0	0.0861915	0.0575985	0.571198	0.680338	0.04793	-3.9461	9.5723e-05	DOWN	uncharacterized LOC107778126
107778146	NW_015903721.1	-	96889	98420	564	0	0.0418922	0	0.622765	1.25085	0.262893	0.701553	0.849435	0.518284	0.0139641	0.712168	0.689757	5.2647	0.00062337	UP	uncharacterized LOC107778146
107778152	NW_015903722.1	-	117608	120594	2154	0.519836	0.471667	0.449509	0.391353	0.191053	0.421618	7.99504	15.511	18.9311	0.480337	0.334675	14.1457	4.5111	1.1428e-09	UP	probable WRKY transcription factor 41
107778169	NW_015903729.1	-	26103	31646	1920	0.0448608	0.0738351	0.0288167	0.170741	0.122479	0.0482655	0.902832	0.824506	0.956975	0.0491709	0.113828	0.894771	3.8191	6.653e-11	UP	probable alkaline/neutral invertase D
107778171	NW_015797171.1	-	20653	23116	1922	0.459345	0.40567	0.446195	0.268029	0.591364	0.433938	0.0784254	0.1734	0.0217268	0.43707	0.43111	0.0911839	-2.6206	2.0217e-05	DOWN	protein kinase PINOID-like
107778172	NW_015903737.1	-	41176	43405	1671	0.0386593	0.098977	0.0331108	0	0.0703647	0	0.924608	0.398892	0.224913	0.0569157	0.0234549	0.516138	2.8219	0.021716	UP	UDP-glycosyltransferase 74G1-like
107778174	NW_015903738.1	-	56295	63116	1343	0	0	0	0	0.0145916	0	6.22913	8.56139	10.3231	0	0.00486388	8.37121	Inf	2.6736e-40	UP	GDSL esterase/lipase At1g28580-like
107778190	NW_015903754.1	-	58553	62733	1578	0	0	0	0.271927	0.202287	0.107617	9.95572	9.20535	15.6124	0	0.193944	11.5912	Inf	6.1798e-33	UP	branched-chain-amino-acid aminotransferase 2, chloroplastic-like, transcript variant X2
107778203	NW_015797183.1	-	107468	109536	1142	0.226268	0.0413787	0.193794	0	0	0.0649176	1.22092	1.73276	2.10257	0.153814	0.0216392	1.68542	3.0851	1.1421e-09	UP	BI1-like protein
107778213	NW_015903772.1	-	63522	65924	2403	1.02155	0.589943	1.17425	1.18882	1.81042	1.81252	4.72023	5.40894	5.19597	0.928583	1.60392	5.10838	2.0951	4.3452e-29	UP	uncharacterized LOC107778213
107778218	NW_015903782.1	-	3999	9475	2209	0.432433	0.17254	0.290403	0.106873	0.134162	0.321447	0.0601971	0.0855621	0.0857668	0.298459	0.187494	0.0771753	-2.32	0.00059719	DOWN	probable rhamnogalacturonate lyase B, transcript variant X2
107778231	NW_015797183.1	-	301237	303544	1675	34.5174	32.8242	29.6129	16.1605	14.9987	15.6017	2.7222	6.76496	4.6745	32.3182	15.587	4.72056	-3.1417	2.789e-82	DOWN	zinc finger protein CONSTANS-LIKE 16-like
107778234	NW_015903797.1	+	140605	143211	1168	9.7895	11.5911	10.9425	25.12	41.8105	52.6187	115.599	122.57	112.817	10.7744	39.8497	116.995	3.0767	1.6737e-225	UP	xyloglucan endotransglucosylase/hydrolase 2-like
107778235	NW_015903797.1	-	145640	150604	2995	0.0952149	0.0321459	0.150553	0.127434	0.0466585	0.0630407	0.0192262	0.0141698	0.0142037	0.0926378	0.0790443	0.0158666	-2.907	0.014081	DOWN	uncharacterized LOC107778235, transcript variant X2
107778264	NW_015903819.1	-	11482	12686	970	5204.15	4877.39	4838.45	2513.16	2775.86	2610.88	236.959	585.806	434.271	4973.33	2633.3	419.012	-3.9356	0	DOWN	chlorophyll a-b binding protein 37, chloroplastic-like
107778269	NW_015903821.1	-	69910	72326	840	0.410156	0.0843829	0.658668	2.14646	1.70304	1.98578	3.70105	3.19883	3.72847	0.384402	1.94509	3.54279	2.8414	3.1736e-13	UP	uncharacterized LOC107778269
107778270	NW_015903823.1	+	23198	29305	2259	5.38568	5.20866	4.6168	1.10912	0.867489	0.902495	0.183496	0.239739	0.462139	5.07038	0.959702	0.295125	-4.4733	3.1291e-97	DOWN	protein NRT1/ PTR FAMILY 7.3-like
107778271	NW_015903824.1	+	16142	21887	2513	0	0	0	0	0.00779808	0.0663771	0.0674793	0.165775	0.05816	0	0.0247251	0.0971381	Inf	0.0043881	UP	ABC transporter G family member 11-like
107778285	NW_015903840.1	+	37259	42135	2383	1.48193	1.90366	2.40305	7.17316	6.56234	8.08868	15.679	13.0589	14.3519	1.92955	7.27473	14.3633	2.5335	7.2899e-57	UP	boron transporter 1-like
107778305	NW_015903853.1	+	76788	77381	594	3.22636	5.48915	4.00524	21.4449	20.5203	15.4138	32.9571	35.6278	27.7338	4.24025	19.1263	32.1062	2.5578	8.4081e-31	UP	putative glycine-rich cell wall structural protein 1
107778308	NW_015903857.1	+	63788	64725	938	0.298435	0.47859	0.648837	0.349492	0.0208919	0.375422	0.0803484	0	0.133557	0.475287	0.248602	0.0713019	-3.1047	0.00078623	DOWN	fasciclin-like arabinogalactan protein 12
107778316	NW_015903859.1	-	22078	23106	1029	0.439453	0.413304	0.940955	0.0455121	0.13331	0.0900582	0	0.161941	0.101455	0.597904	0.0896267	0.0877986	-3.1322	0.00039165	DOWN	flavonol sulfotransferase-like
107778333	NW_015903878.1	-	122574	124576	2003	0.0752533	0.0589796	0.193358	0.374094	0.371777	0.647717	4.57168	5.21	7.4428	0.109197	0.46453	5.74149	5.3534	4.1603e-24	UP	AAA-ATPase At2g46620-like
107778344	NW_015903892.1	+	200564	201964	1043	0.247745	0.135919	0.318283	0	0	0.213238	0.0180649	0	0	0.233982	0.0710795	0.00602164	-5.6322	0.00090094	DOWN	probable carbohydrate esterase At4g34215
107778348	NW_015903895.1	-	20053	33818	2425	0.654917	0.706215	0.580264	1.97691	3.51444	2.8282	4.30781	3.44065	3.91969	0.647132	2.77318	3.88938	2.2222	1.2235e-20	UP	protein LAZ1 homolog 1-like, transcript variant X2
107778352	NW_015903899.1	-	35091	39120	2231	0.685279	0.603654	0.669592	1.63733	1.30878	0.847362	5.62464	7.02101	7.93625	0.652842	1.26449	6.86063	3.0269	5.6182e-29	UP	protein NRT1/ PTR FAMILY 1.2-like
107778364	NW_015903921.1	+	2210	2801	333	1.42261	1.41905	2.07688	1.26573	1.11812	0.723548	0.226327	0.0625514	0	1.63952	1.0358	0.0962927	-4.4426	3.1672e-06	DOWN	uncharacterized LOC107778364
107778386	NW_015903942.1	+	60980	63575	1330	0.0971423	0.106589	0.104	0.017606	0.176811	0.0836119	0	0	0	0.102577	0.0926764	0	#NAME?	0.01015	DOWN	GDSL esterase/lipase At1g29670-like
107778391	NW_015903965.1	-	9607	12147	1339	3.81133	5.2054	4.42129	7.99185	8.07865	8.60951	40.6666	33.679	38.4219	4.47934	8.22667	37.5891	2.7048	6.7419e-66	UP	SPX domain-containing protein 1-like
107778403	NW_015903984.1	+	157063	166553	4464	4.66939	4.41422	4.43716	4.23313	4.42064	4.68747	1.47728	1.25519	1.41722	4.50692	4.44708	1.38323	-2.0693	1.1998e-51	DOWN	lysine-specific histone demethylase 1 homolog 3-like
107778427	NW_015904028.1	+	84095	150415	2532	1.61584	2.08091	2.20701	0.305184	0.100614	0.139078	0.0595315	0.21389	0.148432	1.96792	0.181626	0.140618	-4.1719	5.2312e-43	DOWN	PF01397:Terpene synthase, N-terminal domain
107778446	NW_015904041.1	+	21528	23327	1713	0.314262	0.248272	0.226093	0.396417	0.217358	0.400325	0.0329977	0.0851181	0.0609441	0.262875	0.338034	0.0596866	-2.5064	0.0025051	DOWN	uncharacterized LOC107778446
107778448	NW_015797221.1	+	26972	28177	982	0	0.0962412	0.225369	0.166916	0.179602	0.283105	0.671548	0.424228	0.574078	0.107203	0.209875	0.556618	2.0211	0.011823	UP	protein UPSTREAM OF FLC-like
107778468	NW_015904080.1	+	23047	24274	1228	0.0175352	0	0.0675832	0.0572051	0.0638325	0.301856	0.0460302	0.45798	0.442073	0.0283728	0.140965	0.315361	3.112	0.024965	UP	uncharacterized LOC107778468
107778472	NW_015797224.1	+	2485	5493	1324	22.3627	18.7019	32.6369	3.57252	3.49304	3.77959	345.242	272.311	278.64	24.5672	3.61505	298.731	3.2417	5.7062e-41	UP	PF00305:Lipoxygenase
107778486	NW_015797230.1	+	61959	65737	1799	0.0119695	0.0131335	0.107642	0.0780966	0.0653582	0.0412095	1.19397	1.44731	1.5088	0.0442484	0.0615548	1.38336	4.6098	1.3088e-18	UP	phospholipase A1-Igamma2, chloroplastic-like
107778490	NW_015904091.1	+	79312	84593	1611	3.08005	2.91804	2.94595	1.3722	2.01275	2.25397	0.736097	1.06314	0.973585	2.98135	1.87964	0.924273	-2.0555	1.2656e-16	DOWN	methionine adenosyltransferase 2 subunit beta-like, transcript variant X1
107778495	NW_015904099.1	+	22408	24885	1335	0.392873	0.513189	0.312453	1.46477	1.63447	1.72297	2.8811	2.84122	2.35823	0.406172	1.6074	2.69352	2.3648	1.2164e-10	UP	uncharacterized LOC107778495, transcript variant X2
107778496	NW_015904099.1	-	14770	16646	1717	0.0877883	0.137608	0.128895	0.818263	0.365224	0.431776	0.855942	1.11609	1.39845	0.118097	0.538421	1.12349	2.8844	4.4037e-09	UP	PF08031:Berberine and berberine like|PF01565:FAD binding domain
107778500	NW_015904113.1	+	14946	15617	672	2.75574	3.1292	3.25217	2.05587	4.46172	3.19932	0.757033	1.14687	0.776765	3.0457	3.23897	0.893556	-2.1326	1.3829e-08	DOWN	copper transporter 1-like
107778507	NW_015904132.1	-	7301	7867	567	0.455729	0.375035	0.0487902	1.32154	0.794923	0.457629	11.7304	14.915	10.5318	0.293185	0.858029	12.3924	5.0316	3.2265e-33	UP	probable calcium-binding protein CML45
107778515	NW_015904133.1	-	53970	56622	1041	4.06287	4.90376	4.75262	2.65086	3.54178	3.25771	0.711008	1.75821	0.974512	4.57308	3.15012	1.14791	-2.358	1.4169e-19	DOWN	probable transmembrane ascorbate ferrireductase 4, transcript variant X2
107778531	NW_015904145.1	+	3270	6329	2957	0.123223	0.109855	0.296825	0.0251244	0.098123	0.0596587	2.0149	2.27219	1.71008	0.176634	0.0609687	1.99906	3.1409	5.2693e-26	UP	receptor-like protein 12, transcript variant X1
107778533	NW_015904154.1	+	474	3306	1226	329.83	331.88	331.337	156.826	168.569	174.259	61.7658	78.7142	68.6161	331.016	166.551	69.6987	-2.6127	1.5787e-237	DOWN	photosystem II 22 kDa protein, chloroplastic
107778543	NW_015797238.1	-	20375	28339	3661	0	0	0.00778831	0.00659233	0.0275853	0	0.610022	0.574691	0.799438	0.0025961	0.0113925	0.661384	7.6393	3.7981e-23	UP	uncharacterized LOC107778543, transcript variant X3
107778552	NW_015797239.1	+	7194	10823	1876	1.83211	2.46715	2.32317	0.349299	0.433073	0.491509	0.0936881	0.253178	0.173034	2.20748	0.424627	0.1733	-4.0358	4.7969e-34	DOWN	uncharacterized LOC107778552, transcript variant X1
107778553	NW_015904165.1	+	25665	26597	933	4.70823	4.0265	3.79528	1.53095	1.82733	2.24474	0.262532	1.62976	1.1637	4.17667	1.86767	1.01866	-2.4042	6.254e-18	DOWN	uncharacterized LOC107778553
107778582	NW_015904212.1	-	91285	91734	450	0	0.262525	0.245903	6.34833	6.09671	7.90783	12.5193	8.00783	5.79985	0.169476	6.78429	8.77565	5.3398	3.5054e-10	UP	uncharacterized LOC107778582
107778601	NW_015904232.1	+	71798	92970	4170	0	0.005666	0.0331703	0.0112307	0.0798901	0.0311122	0.131033	0.0949071	0.110155	0.0129454	0.0407443	0.112032	2.7602	0.0044607	UP	potassium transporter 6-like
107778604	NW_015797250.1	+	7985	9637	1653	0.0130267	0.0285871	0	0.0991601	0.0829861	0.0112123	0.319158	0.163814	0.0884187	0.0138713	0.0644528	0.190464	3.4164	0.013526	UP	mitogen-activated protein kinase kinase kinase A-like
107778620	NW_015904250.1	-	189099	192226	1404	78.7357	75.6105	72.6433	22.3934	23.5901	24.2398	6.91137	12.5523	10.9716	75.6632	23.4078	10.1451	-3.2654	9.9013e-245	DOWN	fructose-bisphosphate aldolase, cytoplasmic isozyme 1, transcript variant X1
107778627	NW_015904261.1	+	11631	14291	1951	0.055185	0.326978	1.71571	0	0.0100444	0	11.3185	26.392	23.5014	0.699291	0.00334812	20.404	4.5102	6.8614e-10	UP	5-epi-aristolochene synthase-like
107778639	NW_015904267.1	+	33026	33328	303	0	0	0	0	0	0	0.80839	0.89368	0	0	0	0.567357	Inf	0.023327	UP	monothiol glutaredoxin-S6-like
107778648	NW_015904276.1	+	3939	8082	940	2.20148	1.58521	1.88552	1.27179	0.730437	1.36192	0.28092	0.332741	0.444717	1.89074	1.12138	0.352793	-2.7902	8.0251e-11	DOWN	serine/threonine-protein kinase Nek6-like, transcript variant X2
107778665	NW_015904287.1	-	29983	32930	2948	0.021913	0.00801466	0.0563041	1.81895	1.7948	2.3639	4.14799	4.58562	4.2708	0.0287439	1.99255	4.3348	6.8766	6.7531e-107	UP	receptor like protein kinase S.2-like
107778694	NW_015904316.1	-	20323	20868	546	0	0.0432733	0.0506668	0.514636	0.287129	0.305505	0.138034	1.29708	2.29444	0.0313134	0.36909	1.24319	4.9455	0.010769	UP	uncharacterized RING finger protein P32A8.03c-like
107778696	NW_015904318.1	-	19243	22189	1201	0.430306	0.904956	0.99047	1.63775	1.74591	1.09568	7.62454	7.26695	6.88448	0.775244	1.49311	7.25866	2.866	5.387e-34	UP	AB hydrolase superfamily protein YfhM-like
107778731	NW_015904369.1	-	4418	11106	3429	10.1073	10.739	13.1166	34.5671	32.2726	29.5199	66.6125	59.4238	66.7844	11.321	32.1199	64.2736	2.1413	5.5783e-101	UP	chaperone protein ClpD, chloroplastic-like, transcript variant X1
107778745	NW_015904372.1	-	4421	6378	1504	0.171807	0.0314192	0.0183937	2.10183	1.4072	1.34322	1.92927	1.27415	1.2772	0.0738734	1.61742	1.49354	3.9646	6.459e-13	UP	ethylene-responsive transcription factor ERF062-like
107778746	NW_015904374.1	-	35954	54961	4358	0.208822	0.134782	0.946859	0.360656	0.424797	0.433481	2.78917	1.82987	2.20348	0.430154	0.406312	2.27417	2.0455	6.9267e-06	UP	protein SRG1-like, transcript variant X1
107778749	NW_015797279.1	+	71824	79427	1248	0.607639	0.687564	0.878224	0.495576	0.345619	0.424941	0.116307	0.0551048	0.257771	0.724476	0.422045	0.143061	-2.71	2.0714e-05	DOWN	1-(5-phosphoribosyl)-5-[(5-phosphoribosylamino)methylideneamino] imidazole-4-carboxamide isomerase, chloroplastic-like, transcript variant X2
107778784	NW_015797280.1	-	39913	40708	713	42.7644	45.3987	174.598	4.89338	6.04663	7.43438	1717.34	1679.72	1207.35	87.587	6.1248	1534.8	3.7746	1.0268e-26	UP	putative F-box protein PP2-B12
107778802	NW_015904442.1	+	52494	55415	2087	4.47792	5.21904	5.34194	2.50204	2.61037	3.07271	0.848644	1.38731	1.27057	5.01297	2.72838	1.16884	-2.4659	4.393e-41	DOWN	piriformospora indica-insensitive protein 2-like
107778811	NW_015904444.1	-	160358	161195	610	0	0	0	0	0.321255	0	1.63707	1.53661	2.49869	0	0.107085	1.89079	Inf	2.0951e-12	UP	uncharacterized LOC107778811
107778814	NW_015904447.1	-	6818	7626	809	0.612192	1.02219	0.547126	2.69182	2.01053	1.58077	12.4369	10.7624	11.8979	0.72717	2.09437	11.6991	3.6429	9.1809e-48	UP	uncharacterized LOC107778814
107778845	NW_015904479.1	+	14132	35749	2143	19.6528	16.0953	16.5335	19.0736	19.4862	19.5955	3.8568	3.17823	3.28386	17.4272	19.3851	3.43963	-2.7062	1.2079e-45	DOWN	1,4-alpha-glucan-branching enzyme 1, chloroplastic/amyloplastic-like, transcript variant X2
107778850	NW_015797291.1	-	8916	10210	1295	0	0	0	0	0	0	0.509235	0.321693	0.419201	0	0	0.41671	Inf	3.7196e-06	UP	elongation of fatty acids protein 3-like
107778851	NW_015904482.1	-	5958	6194	237	20.1703	26.5183	21.4776	14.3262	13.8086	14.2328	5.16756	6.06432	9.95518	22.7221	14.1225	7.06235	-2.0541	1.581e-17	DOWN	uncharacterized LOC107778851
107778862	NW_015904504.1	-	29437	34001	2267	0.512922	0.364778	0.524726	2.33437	1.87581	1.89673	2.20249	3.16074	3.11304	0.467475	2.03563	2.82542	2.2293	1.0702e-14	UP	-
107778871	NW_015904510.1	-	7060	7945	886	6.56204	7.46684	7.68099	7.90222	6.85659	9.58077	80.7684	67.5669	59.1977	7.23662	8.11319	69.1777	2.8942	5.4382e-27	UP	calcium-binding protein KIC-like
107778878	NW_015904522.1	-	106744	108586	1843	0	0.02564	0.0150103	0	0	0	0.725861	0.621611	0.71373	0.0135501	0	0.687067	5.3046	5.3804e-11	UP	beta-D-glucosyl crocetin beta-1,6-glucosyltransferase-like
107778881	NW_015904525.1	+	79296	80890	911	0.0236369	0	0.1822	0	0.0430221	0	0.910028	0.823124	0.870932	0.0686124	0.0143407	0.868028	3.3062	3.0753e-05	UP	endochitinase EP3-like
107778898	NW_015904534.1	-	7481	9677	1040	0.539367	0.227623	0.506375	0.69932	0.132154	0.410676	0	0	0	0.424455	0.41405	0	#NAME?	1.581e-07	DOWN	bidirectional sugar transporter SWEET3-like, transcript variant X1
107778900	NW_015904537.1	-	4480	6993	2363	0	0.0799906	0	0.0792753	0.00829309	0.0549038	0.486392	1.11949	0.786403	0.0266635	0.0474908	0.797429	4.5381	8.5242e-08	UP	uncharacterized LOC107778900
107778910	NW_015797316.1	-	2531	3915	662	0	0	0	0	0	0	0.569236	0.692223	1.07236	0	0	0.777939	Inf	7.2962e-06	UP	uncharacterized LOC107778910
107778925	NW_015797318.1	+	3907	4341	435	0	0	0.254382	0.430638	0.495546	0.93735	7.75325	12.5935	11.2317	0.0847941	0.621178	10.5262	6.6028	1.8412e-27	UP	probable receptor-like protein kinase At1g33260
107778927	NW_015904592.1	-	26	10897	1584	6.96023	5.32507	6.02532	5.57312	6.98994	5.99078	1.98647	1.30185	1.67405	6.10354	6.18461	1.65412	-2.2489	1.2786e-24	DOWN	paladin-like
107778932	NW_015904598.1	+	98735	100561	1827	0.0942888	0.219848	0.151418	0.205066	0.107261	0.172456	0.629088	0.877877	0.971403	0.155185	0.161594	0.826122	2.0476	4.4468e-05	UP	glycerol-3-phosphate 2-O-acyltransferase 6-like
107778938	NW_015904601.1	+	10742	11440	699	0	0.101404	0	0.0334992	0.0280352	0	0.188687	0.774778	0.477927	0.0338015	0.0205115	0.480464	3.4645	0.010334	UP	keratin-associated protein 5-4-like
107778945	NW_015904616.1	+	95920	100596	2002	0	0	0.0138182	0	0	0	0.0752915	0.208088	0.114722	0.00460607	0	0.132701	4.4966	0.0089544	UP	probable LRR receptor-like serine/threonine-protein kinase At1g05700
107778948	NW_015904621.1	-	27812	29727	828	72.4535	68.713	63.9815	25.6501	30.2469	29.0321	6.34884	19.7982	14.3735	68.3827	28.3097	13.5069	-2.707	1.6517e-61	DOWN	glycine cleavage system H protein, mitochondrial-like
107778980	NW_015904666.1	+	33254	38690	2611	4.8493	3.39341	5.71081	7.06694	5.5765	4.83402	33.5629	30.4267	27.3808	4.65118	5.82582	30.4568	2.3478	2.5707e-38	UP	alkaline/neutral invertase A, mitochondrial-like
107779022	NW_015904721.1	+	107142	110005	785	0.0548617	0.0902951	0.0352408	0.447439	0.124819	0.0472203	0.624057	0.610294	0.638352	0.0601325	0.206493	0.624234	3.0097	0.0033801	UP	uncharacterized LOC107779022
107779023	NW_015904721.1	-	111636	116022	2170	0.0297694	0.108881	0.101987	0.161861	0.162552	0.179361	1.56291	0.748714	0.87559	0.0802126	0.167925	1.0624	3.3691	6.2368e-06	UP	protein DETOXIFICATION 35-like
107779027	NW_015904724.1	-	41793	46068	3577	1.01134	0.83227	0.889395	0.41896	0.361581	0.47151	0.147489	0.267868	0.262671	0.911003	0.41735	0.226009	-2.3786	6.3989e-15	DOWN	probable LRR receptor-like serine/threonine-protein kinase IRK
107779029	NW_015904731.1	+	21386	23221	1836	15.8098	13.9884	15.5497	10.5729	10.6949	9.28717	1.57014	0.941644	1.3533	15.116	10.185	1.28836	-3.9174	2.1904e-162	DOWN	phospholipase A1-Ibeta2, chloroplastic-like
107779030	NW_015904735.1	+	13208	21432	983	0.481923	0.673003	0.33771	1.57218	1.5151	1.99858	3.37349	2.94539	3.31352	0.497545	1.69528	3.2108	2.3239	1.6047e-10	UP	uncharacterized LOC107779030
107779034	NW_015904735.1	-	111622	112217	596	284.665	302.119	266.336	105.372	106.039	97.3033	20.5172	42.0087	31.8447	284.373	102.905	31.4569	-3.5423	3.6649e-172	DOWN	uncharacterized LOC107779034
107779037	NW_015904738.1	+	285408	288742	3160	1.10498	0.772924	1.11792	1.32175	1.67181	1.23639	0.22963	0.100207	0.160714	0.998606	1.40998	0.163517	-2.9745	3.4456e-18	DOWN	receptor-like protein kinase HSL1, transcript variant X2
107779039	NW_015797342.1	-	147517	154313	2257	1.91767	1.72729	2.23078	0.705487	0.529637	0.673365	0.676198	0.313782	0.222023	1.95858	0.636163	0.404001	-2.6368	2.235e-21	DOWN	pyrophosphate--fructose 6-phosphate 1-phosphotransferase subunit beta-like
107779040	NW_015904745.1	-	37529	39454	1926	0.100622	0.14721	0.416541	0.486313	0.447689	0.837204	3.06202	1.95751	2.20069	0.221458	0.590402	2.40674	3.0845	2.8385e-12	UP	-
107779064	NW_015904764.1	+	92411	94706	2296	0.206329	0.319009	0.156635	0.560922	0.725483	0.887951	1.01758	1.26103	1.26404	0.227324	0.724786	1.18088	2.0106	1.0322e-07	UP	ethylene-responsive transcription factor ERF054-like
107779085	NW_015904795.1	+	101588	102527	940	0.137446	0.226218	0.176579	0.249106	0.125085	0.138019	0	0.0221592	0.0222122	0.180081	0.170736	0.0147904	-3.9755	0.020181	DOWN	transcription repressor OFP3-like
107779100	NW_015904800.1	-	60819	63042	984	3.26062	3.93787	5.76335	26.4143	22.6038	21.7171	93.7681	82.26	87.5706	4.32061	23.5784	87.8663	3.9838	9.7193e-195	UP	putative methyltransferase DDB_G0268948
107779107	NW_015904806.1	+	155611	158148	1606	0.0804478	0.0735592	0.0861272	0.131223	0.268446	0.219269	15.4629	12.075	12.2208	0.0800448	0.206312	13.2529	7.0076	4.218e-75	UP	cytochrome P450 71A9-like
107779117	NW_015904831.1	+	74816	76032	669	9.14115	13.0674	8.89054	437.518	440.967	527.844	466.987	590.889	449.985	10.3664	468.776	502.62	5.2353	7.4154e-63	UP	non-specific lipid-transfer protein 1-like
107779121	NW_015904837.1	-	54615	56811	1252	44.3219	51.3684	53.4942	23.7713	17.1392	16.3134	12.1749	10.8806	8.85542	49.7282	19.0746	10.637	-2.5875	2.3171e-72	DOWN	expansin-A4-like
107779132	NW_015904843.1	-	36634	40765	890	0	0	0	0	0.0880745	0.0208247	0.338727	0.491485	0.0703801	0	0.0362997	0.300198	Inf	0.0025413	UP	uncharacterized LOC107779132
107779135	NW_015904846.1	-	4347	5852	1040	0.08282	0.249903	0.611801	0	0.0188429	0	0	0	0	0.314842	0.00628095	0	#NAME?	0.0023769	DOWN	probable glutathione S-transferase parC
107779138	NW_015904852.1	+	29625	33284	3515	0.0367565	0.0739401	0.0236109	0.0399703	0.0501761	0.058001	0.369866	0.331852	0.439567	0.0447692	0.0493825	0.380428	2.72	3.3512e-06	UP	putative receptor-like protein kinase At3g47110
107779139	NW_015904854.1	+	23967	25257	1291	0	0	0	0.0725514	0.106256	0	0.175136	0.0645379	0.161731	0	0.0596023	0.133802	Inf	0.023437	UP	auxin-responsive protein SAUR36-like
107779164	NW_015904912.1	-	36871	37245	375	1.8375	2.39422	3.61477	5.37006	3.76254	3.70679	20.2486	20.4963	15.3673	2.6155	4.2798	18.7041	2.4778	1.018e-19	UP	zinc finger protein CONSTANS-LIKE 13-like
107779174	NW_015904927.1	+	2429	3600	530	6.36002	5.53296	7.00356	8.24992	5.16787	5.98248	1.03351	0.922831	1.85008	6.29885	6.46676	1.26881	-2.68	6.8817e-16	DOWN	coatomer subunit gamma-like, transcript variant X2
107779225	NW_015904973.1	+	96146	96769	624	1.93247	2.30971	1.68467	6.79213	6.62641	6.17799	41.186	32.6464	29.4119	1.97562	6.53217	34.4148	3.7588	6.5909e-29	UP	uncharacterized LOC107779225
107779226	NW_015904973.1	+	107171	107858	688	0.312983	0.54947	0.0804188	0.85087	0.769052	0.511839	8.65404	9.05241	8.07258	0.314291	0.710587	8.59301	4.4057	5.4814e-38	UP	uncharacterized LOC107779226
107779228	NW_015904974.1	-	1027	8429	1715	7.878	8.13811	10.516	16.7297	15.8428	12.6353	61.6475	52.4396	49.7331	8.84402	15.0693	54.6067	2.2636	1.0243e-33	UP	probable low-specificity L-threonine aldolase 1, transcript variant X1
107779248	NW_015797426.1	+	106651	108806	1321	0	0	0	0	0	0	0.941372	0.0315361	0.474174	0	0	0.482361	Inf	0.0055136	UP	senescence-specific cysteine protease SAG12-like
107779266	NW_015904998.1	+	13789	19989	3391	7.25182	3.76252	1.85189	9.9851	6.59961	3.04436	69.8327	51.082	79.7864	4.28874	6.54302	66.9004	3.5914	1.0674e-20	UP	beta-galactosidase-like
107779278	NW_015905012.1	+	83708	85441	1734	0.918949	0.926557	0.717926	0.675201	0.870205	0.587871	0.152125	0.192199	0.192659	0.854477	0.711092	0.178994	-2.6219	1.1589e-08	DOWN	calcium-dependent protein kinase 1-like
107779279	NW_015905012.1	-	85435	89609	2204	0.918385	1.24354	1.24262	1.07305	0.835789	0.790469	0.265015	0.11341	0.179995	1.13485	0.89977	0.18614	-2.9705	3.014e-15	DOWN	PF00069:Protein kinase domain
107779281	NW_015905012.1	-	81811	83644	678	0.730477	0.487878	0.32642	0.587126	0.231228	0.574061	0.0277901	0	0.123183	0.514925	0.464138	0.0503242	-3.7354	0.00057631	DOWN	uncharacterized LOC107779281
107779287	NW_015797438.1	-	4289	7247	1637	2.36773	2.52582	2.85597	3.0754	3.18429	3.21542	40.4343	38.1473	40.9171	2.58317	3.15837	39.8329	3.5825	2.1861e-199	UP	chitinase-3-like protein 1
107779307	NW_015905052.1	+	69217	75126	1672	3.90225	3.49038	2.79619	2.14273	2.64882	3.27005	0.338069	0.573064	0.874139	3.39627	2.6872	0.595091	-2.8836	2.5543e-22	DOWN	probable receptor-like serine/threonine-protein kinase At5g57670
107779314	NW_015905060.1	-	34835	40010	4405	0.46622	0.55653	0.618706	0.167137	0.153863	0.326318	0.0582779	0.232927	0.149032	0.547152	0.215773	0.146746	-2.2636	2.8744e-10	DOWN	probable LRR receptor-like serine/threonine-protein kinase At4g20940, transcript variant X3
107779320	NW_015905060.1	+	30141	31571	1431	0.331049	0.297198	0.367308	0.523627	0.753188	0.634636	3.50237	2.94031	4.26052	0.331851	0.63715	3.56773	3.0604	1.0279e-22	UP	UDP-glycosyltransferase 91C1-like
107779333	NW_015905069.1	+	18522	34405	827	3.4336	2.27803	1.57299	11.5198	10.7793	9.85118	19.3308	15.4999	14.3756	2.4282	10.7168	16.4021	2.3888	5.3323e-17	UP	uncharacterized LOC107779333, transcript variant X1
107779338	NW_015905080.1	+	10680	15062	912	0.230988	0.112645	0.131891	0.251184	0.0700712	0.41972	1.2127	1.16686	1.16965	0.158508	0.246992	1.18307	2.5321	0.00014985	UP	uncharacterized LOC107779338, transcript variant X2
107779368	NW_015905114.1	+	38698	42767	1977	22.8729	24.8223	27.1743	13.0641	14.6603	14.3153	5.70874	8.65003	7.08655	24.9565	14.0132	7.14844	-2.1682	1.0605e-61	DOWN	molybdate-anion transporter-like
107779371	NW_015797458.1	-	19404	21295	1892	0.785302	0.67435	0.716458	0.272279	0.445377	0.382043	0.0199172	0.121102	0.121392	0.72537	0.366566	0.0874706	-3.4218	4.6813e-11	DOWN	aspartic proteinase nepenthesin-2-like
107779375	NW_015905118.1	-	45115	47226	2112	0.336456	0.335614	0.314364	0.26609	0.129902	0.23694	3.05107	2.53466	3.05481	0.328812	0.210977	2.88018	2.7653	2.7957e-23	UP	protein DETOXIFICATION 49-like
107779381	NW_015905124.1	+	19858	20829	883	1539.66	1425.98	1657.81	837.114	985.776	829.222	530.875	335.35	455.399	1541.15	884.037	440.541	-2.1711	5.7181e-65	DOWN	keratin-associated protein 19-2-like
107779382	NW_015905124.1	+	29771	30957	928	94.9967	87.0235	119.182	77.9943	78.0484	57.659	17.8265	6.91328	11.8347	100.401	71.2339	12.1915	-3.4045	8.5043e-33	DOWN	keratin-associated protein 21-1-like
107779385	NW_015905124.1	-	73009	74342	1334	1.25906	1.45235	1.5968	2.1766	2.29165	2.63977	5.14122	8.35371	8.99976	1.43607	2.36934	7.49823	2.0184	1.8318e-07	UP	ethylene-responsive transcription factor ERF061
107779390	NW_015905126.1	-	9572	10965	1394	53.4005	63.7291	61.2221	18.0743	22.7877	25.102	5.12267	9.63781	7.81856	59.4506	21.988	7.52635	-3.3469	4.4008e-108	DOWN	fasciclin-like arabinogalactan protein 2
107779396	NW_015905130.1	+	66319	69452	3049	0.790987	0.759419	0.789365	0.522232	0.308506	0.340407	0.0556167	0.198117	0.109567	0.779923	0.390382	0.1211	-3.0525	1.3966e-15	DOWN	probable leucine-rich repeat receptor-like protein kinase IMK3
107779429	NW_015905167.1	+	13726	18873	516	0.166924	0.0915784	0.0536125	0.771456	0.227867	0.25143	1.53363	0.686247	0.647425	0.104038	0.416918	0.955766	2.8333	0.0047219	UP	uncharacterized LOC107779429
107779432	NW_015905167.1	-	43577	45605	2029	0	0.0116448	0.0136343	0.0692438	0.00965824	0.00913453	0.325017	0.143723	0.226391	0.00842636	0.0293455	0.231711	4.425	0.00030787	UP	PF01453:D-mannose binding lectin
107779434	NW_015905170.1	-	63612	65413	1092	0.0230548	0	0	0.325918	0.650422	0.337342	0.403463	0.0892061	0.268258	0.00768494	0.437894	0.253642	4.6664	0.015866	UP	uncharacterized LOC107779434, transcript variant X1
107779435	NW_015905170.1	+	165399	167739	2123	0.304285	0.645492	0.59941	0.397068	0.544606	0.488885	2.74239	4.43476	4.49454	0.516395	0.476853	3.89056	2.5495	1.9901e-10	UP	heat stress transcription factor A-4b-like
107779436	NW_015797485.1	-	4174	8012	955	0.573913	0.277078	0.324419	0	0.0835675	0.0395181	0	0.177651	0	0.391803	0.0410285	0.0592171	-3.0886	0.00154	DOWN	single myb histone 5-like, transcript variant X2
107779438	NW_015905170.1	+	190485	192015	1531	0.0281296	0.0308651	0.25297	0.152945	0.524794	0.37528	0.529192	0.653051	0.681889	0.103988	0.351006	0.621378	2.2224	0.00033458	UP	G-type lectin S-receptor-like serine/threonine-protein kinase At5g35370
107779444	NW_015905175.1	-	17189	18424	1236	0	0.32497	2.14867	0.341009	0	0.149951	19.6192	20.897	18.1766	0.824545	0.163653	19.5643	4.2155	6.3876e-91	UP	heterodimeric geranylgeranyl pyrophosphate synthase small subunit, chloroplastic-like
107779460	NW_015905191.1	+	43506	47591	3165	0.110751	0.0173602	0.132121	0.455932	0.763129	0.537907	0.539917	0.374964	0.536944	0.0867441	0.585656	0.483941	2.1151	8.1119e-05	UP	pentatricopeptide repeat-containing protein At3g09060-like, transcript variant X1
107779461	NW_015797518.1	-	10995	13423	876	1.30281	1.21373	1.29478	0.133653	0	0.105787	0.279614	0.546896	0.214515	1.27044	0.0798134	0.347009	-2.2348	1.2121e-05	DOWN	PF03171:2OG-Fe(II) oxygenase superfamily
107779465	NW_015905192.1	+	12237	14143	935	26.2774	31.0818	24.7349	125.344	114.855	120.421	153.938	139.993	155.714	27.3647	120.207	149.881	2.0881	3.3442e-120	UP	cold-regulated 413 plasma membrane protein 1-like
107779471	NW_015905192.1	-	110855	115860	2341	0.421485	0.565244	0.50539	0.244447	0.426198	0.403088	0.0409781	0.144965	0.0544918	0.497373	0.357911	0.0801449	-2.9963	4.6017e-08	DOWN	uncharacterized LOC107779471, transcript variant X4
107779472	NW_015797527.1	-	2764	6978	1829	1.55406	1.42099	4.68882	1.07542	0.782149	0.993072	89.4492	69.6295	62.1931	2.55463	0.950213	73.7573	4.4936	6.6461e-33	UP	alpha-farnesene synthase-like
107779477	NW_015905192.1	-	101570	105575	2021	0.299369	0.281556	0.260982	0.279038	0.0778414	0.32209	0.00935537	0.0310272	0.14514	0.280636	0.226323	0.0618409	-2.5596	0.00056228	DOWN	uncharacterized LOC107779477, transcript variant X2
107779479	NW_015797529.1	+	35417	38700	1999	0.409336	0.460961	0.359813	0.843396	0.294096	0.324507	0.0377023	0.0625201	0	0.410037	0.487333	0.0334075	-3.9751	3.4053e-08	DOWN	PF00394:Multicopper oxidase|PF07731:Multicopper oxidase
107779493	NW_015905215.1	+	8247	16336	2055	5.6898	4.75994	6.42129	18.5618	19.1579	16.2071	32.7048	27.0836	29.6072	5.62368	17.9756	29.7985	2.0415	1.0692e-42	UP	delta-1-pyrroline-5-carboxylate dehydrogenase 12A1, mitochondrial-like
107779503	NW_015905230.1	+	48527	61818	579	0	0	0.191116	0	0.0676911	0	1.23659	1.69083	2.81277	0.0637054	0.0225637	1.9134	4.5523	3.4371e-07	UP	proteinase inhibitor type-2 CEVI57-like
107779520	NW_015905257.1	-	8028	28827	3849	3.0434	2.28353	2.70963	2.79239	3.08535	2.82175	0.773445	0.773872	0.949312	2.67886	2.89983	0.83221	-2.0534	1.0806e-21	DOWN	-
107779534	NW_015905269.1	+	61681	64957	1371	1.20938	0.982313	1.06944	0.444066	0	0.0405557	0.013743	0	0.0152294	1.08704	0.161541	0.00965746	-7.1836	1.3101e-21	DOWN	uncharacterized LOC107779534
107779537	NW_015905273.1	+	45207	50518	5312	0.243221	0.275769	0.380173	0.304161	0.199212	0.146541	0.021282	0.0745035	0.117919	0.299721	0.216638	0.0712347	-2.4423	3.0967e-08	DOWN	reticuline oxidase-like
107779544	NW_015905275.1	+	37230	39809	1377	6.39585	7.44678	7.39316	2.87385	2.81781	3.02843	1.27253	2.55643	2.86581	7.07859	2.9067	2.23159	-2.0327	2.0392e-29	DOWN	heavy metal-associated isoprenylated plant protein 3-like
107779552	NW_015905276.1	-	95473	106467	3515	6.70606	6.64937	6.1019	4.45572	4.45122	4.33695	1.49119	1.94013	2.25498	6.48578	4.41463	1.89543	-2.1419	6.5379e-60	DOWN	probable LRR receptor-like serine/threonine-protein kinase At1g06840, transcript variant X1
107779564	NW_015905285.1	+	4551	7493	2232	3.74323	4.2131	4.59828	29.805	29.2368	25.0856	70.6817	55.9469	64.1818	4.18487	28.0425	63.6035	3.562	1.2284e-66	UP	heat shock cognate 70 kDa protein 2-like
107779574	NW_015905306.1	-	19869	20336	468	0	0	0	0.350239	0.293111	0.15841	2.25456	1.46875	3.07838	0	0.267253	2.26723	Inf	1.7657e-11	UP	uncharacterized LOC107779574
107779596	NW_015905333.1	-	5	4022	3439	1.4464	1.64889	1.28707	1.53882	1.68101	1.89705	0.191759	0.102967	0.188212	1.46079	1.70563	0.16098	-3.548	4.827e-36	DOWN	uncharacterized LOC107779596
107779599	NW_015905335.1	+	66643	70428	1060	0.528173	0.735564	0.182687	1.03825	1.3126	1.36382	2.16857	2.41702	3.40768	0.482141	1.23823	2.66443	2.096	3.9591e-07	UP	acyl-coenzyme A thioesterase 13-like
107779600	NW_015905335.1	-	75806	79215	1580	12.6201	15.3427	14.6199	40.6371	37.2955	37.7718	81.544	74.0506	67.5675	14.1943	38.5681	74.3874	2.0264	3.3022e-41	UP	serine/arginine-rich splicing factor SR45a-like, transcript variant X2
107779613	NW_015905338.1	+	28709	32550	1734	2.58299	3.32471	3.20673	1.37741	1.44658	1.0261	0.445508	0.324337	0.517772	3.03814	1.28336	0.429205	-3.1888	1.6923e-32	DOWN	probable receptor-like protein kinase At5g15080
107779632	NW_015905354.1	+	61740	62442	703	0.796392	2.01655	1.2986	0.23316	0.0836269	0.0263641	0.536037	0.414815	0.267304	1.37051	0.114384	0.406052	-2.1147	0.0017943	DOWN	rapid alkalinization factor-like
107779642	NW_015905368.1	-	14137	15146	930	0	0.279462	0.416448	0	0	0	0	0	0	0.23197	0	0	#NAME?	0.008256	DOWN	putative germin-like protein 2-1
107779645	NW_015905371.1	-	16719	20582	1926	1.12921	1.31262	0.732538	0.27963	0.274718	0.115476	0.0489141	0.367709	0.227657	1.05812	0.223275	0.21476	-2.6692	2.8579e-08	DOWN	serine/threonine-protein kinase CDL1-like
107779667	NW_015905382.1	+	30965	41379	4056	9.43405	9.15729	8.38243	8.03047	7.54681	7.87785	2.57355	2.66019	3.12986	8.99126	7.81838	2.78787	-2.0559	4.8967e-75	DOWN	histidine kinase 2-like
107779672	NW_015905390.1	+	29266	33809	1829	30.9047	34.2071	33.5932	8.44972	10.1679	11.9067	8.63278	11.1152	9.06412	32.9017	10.1748	9.60403	-2.1407	3.2238e-102	DOWN	amino-acid permease BAT1 homolog
107779682	NW_015905408.1	+	8	7426	1484	5.81861	4.87192	5.68567	9.16757	8.46456	9.0172	30.2559	26.795	28.8007	5.45873	8.88311	28.6172	2.0252	1.8541e-66	UP	serine carboxypeptidase-like 18
107779687	NW_015797568.1	+	68318	70791	1735	9.22312	11.2675	9.00013	4.24748	4.52934	5.2381	0.3969	0.889738	0.952953	9.83025	4.67164	0.74653	-4.0869	1.7812e-64	DOWN	transcription factor EMB1444-like, transcript variant X1
107779692	NW_015905414.1	-	893	4021	2554	0.0168623	0.0555064	0.0866533	0.119188	0.0537103	0.0507979	0.302471	1.47618	0.85022	0.0530073	0.0745655	0.87629	3.6871	0.0028515	UP	wall-associated receptor kinase 2-like
107779694	NW_015905414.1	-	9406	10400	995	0	0.0237459	0	0	0.0787802	0.13039	0.549155	0.628029	0.461656	0.00791532	0.0697233	0.54628	5.7465	2.0838e-05	UP	wall-associated receptor kinase 2-like
107779704	NW_015788250.1	-	220888	222842	1955	0.0330433	0.0362566	0	0.479099	0.170405	0.350771	3.24791	1.69407	2.30688	0.0231	0.333425	2.41629	6.3389	9.4476e-16	UP	inorganic phosphate transporter 1-4-like
107779707	NW_015905421.1	+	42975	44441	1111	2.40335	2.14793	2.86352	7.46107	6.91436	8.20766	15.6703	17.3236	16.1999	2.4716	7.5277	16.398	2.3659	3.4479e-47	UP	probable glutathione S-transferase
107779708	NW_015905421.1	-	78328	79699	913	0	0	0.0303002	0.179531	0.0214639	0.0609002	5.48948	7.93944	6.01456	0.0101001	0.0872983	6.48116	8.974	1.1976e-40	UP	probable glutathione S-transferase
107779711	NW_015905421.1	-	73981	75252	943	0	0	0	0.0993254	0	0.235851	0.499515	1.61247	1.4392	0	0.111726	1.18373	Inf	1.6443e-07	UP	probable glutathione S-transferase
107779713	NW_015905422.1	+	6649	19879	2629	13.9648	14.6522	13.6815	7.91153	6.75823	6.93222	3.12808	4.12219	3.45014	14.0995	7.20066	3.5668	-2.3479	3.576e-92	DOWN	dynamin-like protein ARC5, transcript variant X1
107779725	NW_015905454.1	+	58193	64369	2939	3.77723	4.0956	3.90698	10.2526	9.79152	10.4126	20.4422	20.5779	22.1339	3.9266	10.1522	21.0513	2.0574	3.3556e-83	UP	phospholipase D alpha 1, transcript variant X4
107779731	NW_015905461.1	-	42391	44509	1942	0.0554408	0.0121664	0.0712257	0.253211	0.141273	0.391294	0.999328	1.05113	1.82776	0.0462776	0.261926	1.29274	4.4365	4.4782e-10	UP	rust resistance kinase Lr10-like
107779732	NW_015905461.1	+	48305	57136	2641	0.130455	0.24155	0.303771	1.72007	1.75857	1.86673	6.32813	5.00037	5.17836	0.225259	1.78179	5.50229	4.2498	3.6537e-54	UP	rust resistance kinase Lr10-like
107779734	NW_015905461.1	+	10044	10768	725	0.118804	0.130357	0.190787	0.419872	0.216238	0.460154	0.935588	1.20668	0.662382	0.146649	0.365421	0.934884	2.3119	0.0029413	UP	uncharacterized LOC107779734
107779738	NW_015905470.1	-	49744	73375	1681	0.909493	1.22282	0.493707	0.0278596	0.268127	0.110256	0	0.0123912	0	0.875342	0.135414	0.0041304	-8.0887	7.2861e-12	DOWN	high mobility group B protein 9
107779745	NW_015905473.1	-	30635	31637	1003	8.80221	9.51684	8.35714	18.0697	16.3142	14.2469	72.1921	66.8292	65.9482	8.89206	16.2103	68.3232	2.5771	4.1306e-126	UP	ethylene-responsive transcription factor ERF010-like
107779755	NW_015905480.1	-	3754	4759	765	0	0	0	0	0	0	3.30038	3.43076	2.83851	0	0	3.18988	Inf	1.866e-25	UP	uncharacterized LOC107779755
107779757	NW_015905484.1	+	42319	45580	1466	112.631	102.599	102.938	66.5422	79.3888	66.8158	30.9487	35.507	33.3131	106.056	70.9156	33.2563	-2.0386	1.2451e-109	DOWN	chloroplast stem-loop binding protein of 41 kDa a, chloroplastic-like
107779774	NW_015905491.1	-	5878	6288	411	1.20502	1.95456	1.4808	2.50682	1.43041	2.97626	0.550123	0.304082	0.203206	1.5468	2.30449	0.35247	-2.4933	0.00044773	DOWN	auxin-responsive protein SAUR68-like
107779775	NW_015905491.1	+	21209	21646	438	2.65478	2.69717	3.72644	1.71075	1.47645	0.8463	0.473194	0.475562	0.0953399	3.02613	1.3445	0.348032	-3.4773	1.4818e-10	DOWN	auxin-responsive protein SAUR64-like
107779777	NW_015905491.1	-	3783	4650	868	3.42348	4.24637	3.50581	3.02141	2.57374	2.71177	0.390727	0.431951	0.240547	3.72522	2.76897	0.354408	-3.7559	6.152e-26	DOWN	auxin-responsive protein SAUR68-like
107779778	NW_015905491.1	+	23038	24037	862	0.724435	0.630425	1.18744	0.733446	0.568346	0.215011	0.174865	0	0.145333	0.847432	0.505601	0.106733	-3.3531	4.7228e-06	DOWN	auxin-responsive protein SAUR68-like
107779782	NW_015905498.1	+	99881	103580	3034	0.106459	0.0467249	0.173242	0.60971	0.452129	0.24435	1.68917	1.18085	1.91315	0.108809	0.435397	1.59439	3.5092	1.5374e-16	UP	rust resistance kinase Lr10-like
107779790	NW_015905505.1	+	27160	32001	1621	0	0.0583028	0	0.0144454	0.0846243	0.137204	0.302211	0.102799	0.180328	0.0194343	0.0787579	0.195113	2.9658	0.022237	UP	uncharacterized mitochondrial protein AtMg00810-like
107779794	NW_015905511.1	+	106680	113761	1673	26.0423	25.9784	27.8836	85.158	81.8917	84.342	156.911	184.885	175.372	26.6348	83.7972	172.389	2.3294	6.8236e-85	UP	calreticulin-3-like, transcript variant X1
107779804	NW_015905523.1	-	56121	62700	2519	0.0659314	0.361715	0.0677626	0.587908	1.02003	0.817174	1.75379	1.02043	0.600939	0.165136	0.808371	1.12505	2.4089	0.0061844	UP	uncharacterized LOC107779804, transcript variant X2
107779815	NW_015905548.1	-	14662	15991	523	24.175	29.2606	25.6149	8.88939	6.66828	9.82472	8.85386	9.45047	6.62149	26.3501	8.4608	8.30861	-2.028	8.1558e-33	DOWN	uncharacterized LOC107779815, transcript variant X1
107779817	NW_015905549.1	-	59258	64036	1565	0.764319	0.854773	0.5665	3.64426	3.03647	3.20075	7.78105	6.93847	6.74128	0.72853	3.29382	7.1536	2.9302	8.4077e-40	UP	vacuolar amino acid transporter 1-like, transcript variant X2
107779822	NW_015905554.1	+	7363	13350	3790	0.659646	0.687963	0.906193	1.54118	2.00305	1.87757	3.96036	3.73379	4.31268	0.751267	1.80726	4.00228	2.0493	4.6587e-30	UP	uncharacterized LOC107779822, transcript variant X1
107779823	NW_015905554.1	+	25404	26559	929	666.649	610.798	586.841	347.383	347.401	350.43	127.978	138.677	136.155	621.429	348.405	134.27	-2.5762	8.7543e-109	DOWN	photosystem I reaction center subunit III, chloroplastic-like
107779831	NW_015905558.1	-	57370	62462	2152	2.91179	2.62403	3.20091	32.8824	31.1433	31.6163	28.6741	30.1991	32.4932	2.91224	31.8807	30.4554	3.0214	4.7493e-157	UP	protein NRT1/ PTR FAMILY 1.2-like
107779858	NW_015905587.1	-	39421	39989	569	0.0378439	0.0415241	0.0972375	0.205764	0	0.0325729	1.19209	1.72055	0.88068	0.0588685	0.0794457	1.26444	4.0665	1.3649e-05	UP	uncharacterized LOC107779858
107779864	NW_015905601.1	-	1982	5341	788	6.081	7.86499	6.8311	14.3115	16.0409	20.0005	44.6494	41.4603	40.9613	6.9257	16.7843	42.357	2.2486	3.099e-64	UP	uncharacterized LOC107779864, transcript variant X2
107779865	NW_015905601.1	+	2280	3680	556	1.39424	2.46471	0.796088	5.39072	6.76716	7.93361	13.1485	13.749	14.9085	1.55168	6.69716	13.9354	2.8	1.0638e-28	UP	uncharacterized LOC107779865
107779881	NW_015905606.1	+	35647	37632	994	1.49476	1.4975	0.974087	9.32869	7.49165	9.06188	14.7284	15.3812	14.9139	1.32212	8.62741	15.0078	3.1382	4.2432e-58	UP	uncharacterized LOC107779881
107779892	NW_015905619.1	+	238	823	586	0	0	0	0	0	0	0.257225	0.817545	0.178152	0	0	0.417641	Inf	0.010314	UP	VQ motif-containing protein 1-like
107779893	NW_015905625.1	-	144853	145585	733	8.95993	10.5081	9.92585	4.91959	4.14389	4.60189	1.07961	1.13668	0.769093	9.79798	4.55512	0.995126	-3.662	5.6746e-51	DOWN	uncharacterized LOC107779893
107779912	NW_015905640.1	+	20621	21571	951	24.9523	25.8135	25.9769	15.2167	16.1553	17.6375	7.48913	7.46887	5.53272	25.5809	16.3365	6.83024	-2.2681	2.0663e-67	DOWN	uncharacterized LOC107779912
107779916	NW_015905641.1	-	29280	31059	1780	0	0	0.0310832	0	0	0.0104123	11.1462	10.4382	11.1787	0.0103611	0.00347078	10.9211	9.6896	6.1e-171	UP	cytochrome P450 94A2-like
107779931	NW_015905650.1	-	6314	8292	1235	1.15356	1.41917	1.16764	2.86997	2.33823	2.48223	7.84561	7.77729	7.82979	1.24679	2.56348	7.81757	2.2837	1.0675e-26	UP	arogenate dehydrogenase 1, chloroplastic-like, transcript variant X2
107779933	NW_015905660.1	+	14596	15602	1007	384.198	381.672	372.38	213.627	230.878	210.15	83.4873	99.163	93.5532	379.417	218.218	92.0678	-2.4084	1.0217e-204	DOWN	photosystem I reaction center subunit II, chloroplastic-like
107779935	NW_015905663.1	+	40931	42767	1837	0	0.0900329	0.120475	0.140215	0.0640062	0.0504463	1.11799	1.41737	2.21638	0.0701693	0.0848893	1.58391	4.1359	1.0548e-09	UP	E3 ubiquitin-protein ligase ATL31-like
107779937	NW_015797591.1	-	39682	44647	1404	235.301	228.497	219.48	90.6951	94.647	100.208	30.5171	45.7391	42.7553	227.759	95.1832	39.6705	-2.8877	1.46e-265	DOWN	chloroplast stem-loop binding protein of 41 kDa b, chloroplastic-like
107779939	NW_015905665.1	-	253	1049	302	26.7383	25.6613	22.7175	14.2667	17.7148	18.3499	6.92526	7.449	7.46682	25.039	16.7771	7.28036	-2.148	3.4863e-26	DOWN	phosphoglucomutase, cytoplasmic-like
107779944	NW_015905674.1	-	1552	8856	2539	0	0.00930572	0.0108957	0	0.0154364	0.0729971	0.333941	0.484028	0.0575644	0.00673379	0.0294779	0.291845	5.0867	0.0024632	UP	uncharacterized LOC107779944
[truncated: 5,506 more rows]
