# Supplementary material for: Integration of mRNA and miRNA Analysis Reveals the Molecular Mechanism Underlying Salt and Alkali Stress Tolerance in Tobacco
Source: Int J Mol Sci. 2019 May 14;20(10):2391. doi: 10.3390/ijms20102391 (PMC6566703; doi:10.3390/ijms20102391)
Supplement: Supplementary file 1 [file ijms-20-02391-s001.zip › Supplementary File 1/Table S3.xlsx]

## Sheet: SS vs CK
GO_id	Description	GeneRatio (736)	BgRatio (18373)	P-value	FDR	Gene_id
GO:0043565	sequence-specific DNA binding	43	398	2.83914e-12	1.15269e-09	107759473;107762610;107763631;107767858;107768134;107773587;107774101;107777808;107779328;107782765;107785179;107786778;107787246;107787302;107788420;107789568;107790651;107792230;107792337;107794474;107799793;107801199;107802177;107802518;107803559;107807392;107807916;107807966;107810623;107810648;107810674;107810861;107810915;107812348;107815425;107816657;107817610;107818808;107819563;107820490…
GO:0001071	nucleic acid binding transcription factor activity	75	1026	1.76685e-11	2.39114e-09	107759473;107762610;107763631;107765748;107765917;107766579;107766996;107767757;107767830;107767858;107768134;107770250;107773345;107773587;107774101;107777300;107777808;107778745;107779328;107782765;107784884;107785179;107787246;107787302;107787384;107788420;107789568;107790536;107790651;107790685;107792230;107792337;107794181;107794474;107795300;107796637;107797949;107799793;107800850;107801199…
GO:0003700	transcription factor activity, sequence-specific DNA binding	75	1026	1.76685e-11	2.39114e-09	107759473;107762610;107763631;107765748;107765917;107766579;107766996;107767757;107767830;107767858;107768134;107770250;107773345;107773587;107774101;107777300;107777808;107778745;107779328;107782765;107784884;107785179;107787246;107787302;107787384;107788420;107789568;107790536;107790651;107790685;107792230;107792337;107794181;107794474;107795300;107796637;107797949;107799793;107800850;107801199…
GO:0016491	oxidoreductase activity	138	2728	2.06955e-08	2.10059e-06	107764098;107764646;107780892;107759261;107765029;107765239;107767421;107771186;107771914;107772019;107772417;107776975;107778026;107784308;107784763;107786117;107789054;107792854;107794387;107795237;107797223;107800782;107801729;107803191;107804012;107804502;107805627;107806557;107807128;107810049;107811350;107814513;107817034;107817176;107817278;107818943;107820314;107824199;107825018;107825461…
GO:0020037	heme binding	60	960	5.08155e-07	4.12622e-05	107758994;107759261;107765029;107765239;107766849;107767421;107768198;107770624;107771186;107771914;107772019;107772417;107773449;107776975;107777661;107778026;107781013;107782926;107784308;107784763;107786117;107789054;107792574;107792854;107793453;107793463;107793895;107794387;107795237;107797223;107800743;107800782;107801729;107803191;107804012;107804502;107805162;107805627;107806425;107806557…
GO:0046906	tetrapyrrole binding	60	969	6.90461e-07	4.22241e-05	107758994;107759261;107765029;107765239;107766849;107767421;107768198;107770624;107771186;107771914;107772019;107772417;107773449;107776975;107777661;107778026;107781013;107782926;107784308;107784763;107786117;107789054;107792574;107792854;107793453;107793463;107793895;107794387;107795237;107797223;107800743;107800782;107801729;107803191;107804012;107804502;107805162;107805627;107806425;107806557…
GO:0004867	serine-type endopeptidase inhibitor activity	7	18	7.28002e-07	4.22241e-05	107771920;107781430;107787825;107792454;107794480;107816122;107821006
GO:0030414	peptidase inhibitor activity	13	79	1.12201e-06	5.06152e-05	107765126;107765742;107765744;107771920;107781430;107787825;107792454;107794480;107810151;107816122;107816366;107821006;Novel02462
GO:0061134	peptidase regulator activity	13	79	1.12201e-06	5.06152e-05	107765126;107765742;107765744;107771920;107781430;107787825;107792454;107794480;107810151;107816122;107816366;107821006;Novel02462
GO:1901700	response to oxygen-containing compound	8	18	1.95537e-07	7.54047e-05	107770078;107817196;107817198;107763249;107776344;107793843;107819915;107825693
GO:0050794	regulation of cellular process	151	2543	2.48042e-07	7.54047e-05	107759325;107759326;107759473;107759604;107759858;107760209;107760468;107760578;107762344;107762610;107763196;107763631;107765150;107765748;107765917;107766579;107766725;107766996;107767757;107767830;107767858;107768134;107768544;107769555;107770250;107771009;107773345;107773587;107773625;107774101;107774229;107776258;107776522;107777300;107777349;107777808;107778745;107779328;107780646;107781474…
GO:0004857	enzyme inhibitor activity	25	271	2.00666e-06	8.14703e-05	107765126;107765742;107765744;107771920;107781430;107787825;107792454;107794480;107810151;107816122;107816366;107821006;Novel02462;107765731;107774436;107785607;107791187;107792628;107795686;107796241;107807089;107814820;107827077;107829059;107829076
GO:0001101	response to acid chemical	8	20	5.24109e-07	9.5921e-05	107770078;107817196;107817198;107763249;107776344;107793843;107819915;107825693
GO:0050789	regulation of biological process	153	2625	6.3106e-07	9.5921e-05	107759473;107760468;107762610;107763196;107763631;107765748;107765917;107766579;107766725;107766996;107767757;107767830;107767858;107768134;107770250;107771009;107773345;107773587;107773625;107774101;107774229;107776258;107777300;107777808;107778745;107779328;107782765;107782834;107784610;107784884;107785179;107785552;107786226;107787246;107787302;107787384;107788420;107789352;107789568;107789644…
GO:0010035	response to inorganic substance	8	22	1.2388e-06	0.000150638	107770078;107817196;107817198;107763249;107776344;107793843;107819915;107825693
GO:0004866	endopeptidase inhibitor activity	12	78	5.97593e-06	0.000202185	107765126;107765742;107765744;107771920;107781430;107787825;107792454;107794480;107810151;107816122;107816366;107821006
GO:0061135	endopeptidase regulator activity	12	78	5.97593e-06	0.000202185	107765126;107765742;107765744;107771920;107781430;107787825;107792454;107794480;107810151;107816122;107816366;107821006
GO:0016705	oxidoreductase activity, acting on paired donors, with incorporation or reduction of molecular oxygen	46	732	9.494e-06	0.000296505	107764098;107764646;107780892;107759261;107765029;107765239;107767421;107771186;107771914;107772019;107772417;107776975;107778026;107784308;107784763;107786117;107789054;107792854;107794387;107795237;107797223;107800782;107801729;107803191;107804012;107804502;107805627;107806557;107807128;107810049;107811350;107814513;107817034;107817176;107817278;107818943;107820314;107824199;107825018;107825461…
GO:0003824	catalytic activity	487	13440	2.19233e-05	0.000635776	107764098;107764646;107780892;107759261;107765029;107765239;107767421;107771186;107771914;107772019;107772417;107776975;107778026;107784308;107784763;107786117;107789054;107792854;107794387;107795237;107797223;107800782;107801729;107803191;107804012;107804502;107805627;107806557;107807128;107810049;107811350;107814513;107817034;107817176;107817278;107818943;107820314;107824199;107825018;107825461…
GO:0000160	phosphorelay signal transduction system	16	110	7.7695e-06	0.000787309	107759858;107760578;107776522;107780646;107781474;107786104;107786234;107794902;107795059;107802108;107806788;107807632;107813434;107821077;107823053;Novel03123
GO:0005506	iron ion binding	44	733	4.39818e-05	0.00119044	107759261;107765029;107765239;107767421;107771186;107771914;107772019;107772417;107773991;107776975;107778026;107784308;107784763;107786117;107789054;107792854;107794387;107795237;107797223;107800782;107801729;107803191;107804012;107804502;107805627;107806557;107810049;107811350;107813799;107814513;107817034;107817176;107817278;107818943;107820314;107824199;107825018;107825461;107825477;107825897…
GO:0005215	transporter activity	76	1531	7.39304e-05	0.00187598	107770447;107791686;107808161;107814619;107821502;107827918;Novel00025;107765374;107775281;107788935;107794817;107797872;107798596;107800765;107801383;107803899;107817643;107827024;107793487;107763067;107798016;107805306;107812774;Novel00076;Novel00333;Novel01122;Novel02255;107761509;107792166;107799481;107800596;107800824;107811893;107816887;107828429;107830018;Novel02574;107779704;107781176;107…
GO:0065007	biological regulation	154	2830	2.83941e-05	0.00246623	107759473;107760468;107762610;107763196;107763631;107765748;107765917;107766579;107766725;107766996;107767757;107767830;107767858;107768134;107770250;107771009;107773345;107773587;107773625;107774101;107774229;107776258;107777300;107777808;107778745;107779328;107782765;107782834;107784610;107784884;107785179;107785552;107786226;107787246;107787302;107787384;107788420;107789352;107789568;107789644…
GO:0016798	hydrolase activity, acting on glycosyl bonds	43	739	0.000107564	0.00256889	107824682;Novel03353;107762311;107763987;107764751;107767219;107770096;107771200;107775257;107777520;107778887;107780204;107782140;107786116;107786565;107789548;107789579;107789782;107790445;107792156;107794018;107794127;107794176;107798023;107801151;107801325;107802165;107803045;107803969;107804089;107804545;107806636;107814817;107814850;107819631;107823029;107823411;107823710;107824367;10782540…
GO:0016758	transferase activity, transferring hexosyl groups	41	696	0.00011884	0.0026805	107789130;107797376;107765458;107762311;107763987;107786116;107789579;107794176;107803969;107819631;107832337;107763568;107766511;107767730;107768655;107770228;107777244;107780597;107781346;107782272;107787284;107788645;107789625;107791797;107795159;107797233;107798039;107804587;107804886;107814929;107814969;107817482;107817714;107820584;107824556;107824610;107828564;107829337;107831012;Novel0162…
GO:0009415	response to water	5	12	6.37237e-05	0.004843	107763249;107776344;107793843;107819915;107825693
GO:0004553	hydrolase activity, hydrolyzing O-glycosyl compounds	40	697	0.000244854	0.00523214	107777520;107794127;107802165;107804545;107806636;107780204;107782140;107826644;107762311;107763987;107764751;107767219;107770096;107771200;107775257;107778887;107786116;107786565;107789548;107789579;107789782;107790445;107792156;107794018;107794176;107798023;107801151;107801325;107803045;107803969;107804089;107814817;107814850;107819631;107823029;107823411;107823710;107824367;107825406;107832337
GO:0098772	molecular function regulator	29	453	0.000299781	0.00608554	Novel02278;Novel02819;107765126;107765731;107765742;107765744;107771920;107774436;107781430;107785607;107787825;107791187;107792454;107792628;107794480;107795686;107796241;107807089;107810151;107814820;107816122;107816366;107821006;107827077;107829059;107829076;Novel02462;107805255;107820833
GO:0080090	regulation of primary metabolic process	104	1822	0.000125717	0.00666577	107759473;107760468;107762610;107763196;107763631;107765748;107765917;107766579;107766725;107766996;107767757;107767830;107767858;107768134;107770250;107771009;107773345;107773587;107773625;107774101;107774229;107776258;107777300;107777808;107778745;107779328;107782765;107782834;107784610;107784884;107785179;107785552;107786226;107787246;107787302;107787384;107788420;107789352;107789568;107789644…
GO:0006355	regulation of transcription, DNA-templated	101	1767	0.000151216	0.00666577	107759473;107762610;107763196;107763631;107765748;107765917;107766579;107766725;107766996;107767757;107767830;107767858;107768134;107770250;107771009;107773345;107773587;107773625;107774101;107774229;107776258;107777300;107777808;107778745;107779328;107782765;107782834;107784884;107785179;107785552;107786226;107787246;107787302;107787384;107788420;107789352;107789568;107789644;107790536;107790651…
GO:1903506	regulation of nucleic acid-templated transcription	101	1767	0.000151216	0.00666577	107759473;107762610;107763196;107763631;107765748;107765917;107766579;107766725;107766996;107767757;107767830;107767858;107768134;107770250;107771009;107773345;107773587;107773625;107774101;107774229;107776258;107777300;107777808;107778745;107779328;107782765;107782834;107784884;107785179;107785552;107786226;107787246;107787302;107787384;107788420;107789352;107789568;107789644;107790536;107790651…
GO:2001141	regulation of RNA biosynthetic process	101	1767	0.000151216	0.00666577	107759473;107762610;107763196;107763631;107765748;107765917;107766579;107766725;107766996;107767757;107767830;107767858;107768134;107770250;107771009;107773345;107773587;107773625;107774101;107774229;107776258;107777300;107777808;107778745;107779328;107782765;107782834;107784884;107785179;107785552;107786226;107787246;107787302;107787384;107788420;107789352;107789568;107789644;107790536;107790651…
GO:0051252	regulation of RNA metabolic process	101	1768	0.000154417	0.00666577	107759473;107762610;107763196;107763631;107765748;107765917;107766579;107766725;107766996;107767757;107767830;107767858;107768134;107770250;107771009;107773345;107773587;107773625;107774101;107774229;107776258;107777300;107777808;107778745;107779328;107782765;107782834;107784884;107785179;107785552;107786226;107787246;107787302;107787384;107788420;107789352;107789568;107789644;107790536;107790651…
GO:0031323	regulation of cellular metabolic process	104	1832	0.000154685	0.00666577	107760468;107784610;107803213;107759473;107762610;107763196;107763631;107765748;107765917;107766579;107766725;107766996;107767757;107767830;107767858;107768134;107770250;107771009;107773345;107773587;107773625;107774101;107774229;107776258;107777300;107777808;107778745;107779328;107782765;107782834;107784884;107785179;107785552;107786226;107787246;107787302;107787384;107788420;107789352;107789568…
GO:0060255	regulation of macromolecule metabolic process	105	1862	0.000184355	0.00666577	Novel01558;107759473;107760468;107762610;107763196;107763631;107765748;107765917;107766579;107766725;107766996;107767757;107767830;107767858;107768134;107770250;107771009;107773345;107773587;107773625;107774101;107774229;107776258;107777300;107777808;107778745;107779328;107782765;107782834;107784610;107784884;107785179;107785552;107786226;107787246;107787302;107787384;107788420;107789352;10778956…
GO:0019219	regulation of nucleobase-containing compound metabolic process	101	1779	0.000193969	0.00666577	107759473;107762610;107763196;107763631;107765748;107765917;107766579;107766725;107766996;107767757;107767830;107767858;107768134;107770250;107771009;107773345;107773587;107773625;107774101;107774229;107776258;107777300;107777808;107778745;107779328;107782765;107782834;107784884;107785179;107785552;107786226;107787246;107787302;107787384;107788420;107789352;107789568;107789644;107790536;107790651…
GO:0009889	regulation of biosynthetic process	101	1785	0.000219269	0.00666577	107759473;107762610;107763196;107763631;107765748;107765917;107766579;107766725;107766996;107767757;107767830;107767858;107768134;107770250;107771009;107773345;107773587;107773625;107774101;107774229;107776258;107777300;107777808;107778745;107779328;107782765;107782834;107784884;107785179;107785552;107786226;107787246;107787302;107787384;107788420;107789352;107789568;107789644;107790536;107790651…
GO:0010556	regulation of macromolecule biosynthetic process	101	1785	0.000219269	0.00666577	107759473;107762610;107763196;107763631;107765748;107765917;107766579;107766725;107766996;107767757;107767830;107767858;107768134;107770250;107771009;107773345;107773587;107773625;107774101;107774229;107776258;107777300;107777808;107778745;107779328;107782765;107782834;107784884;107785179;107785552;107786226;107787246;107787302;107787384;107788420;107789352;107789568;107789644;107790536;107790651…
GO:0031326	regulation of cellular biosynthetic process	101	1785	0.000219269	0.00666577	107759473;107762610;107763196;107763631;107765748;107765917;107766579;107766725;107766996;107767757;107767830;107767858;107768134;107770250;107771009;107773345;107773587;107773625;107774101;107774229;107776258;107777300;107777808;107778745;107779328;107782765;107782834;107784884;107785179;107785552;107786226;107787246;107787302;107787384;107788420;107789352;107789568;107789644;107790536;107790651…
GO:2000112	regulation of cellular macromolecule biosynthetic process	101	1785	0.000219269	0.00666577	107759473;107762610;107763196;107763631;107765748;107765917;107766579;107766725;107766996;107767757;107767830;107767858;107768134;107770250;107771009;107773345;107773587;107773625;107774101;107774229;107776258;107777300;107777808;107778745;107779328;107782765;107782834;107784884;107785179;107785552;107786226;107787246;107787302;107787384;107788420;107789352;107789568;107789644;107790536;107790651…
GO:0051171	regulation of nitrogen compound metabolic process	101	1792	0.000252586	0.00731296	107759473;107762610;107763196;107763631;107765748;107765917;107766579;107766725;107766996;107767757;107767830;107767858;107768134;107770250;107771009;107773345;107773587;107773625;107774101;107774229;107776258;107777300;107777808;107778745;107779328;107782765;107782834;107784884;107785179;107785552;107786226;107787246;107787302;107787384;107788420;107789352;107789568;107789644;107790536;107790651…
GO:0019222	regulation of metabolic process	105	1888	0.00030793	0.00839561	107759473;107760468;107762610;107763196;107763631;107765748;107765917;107766579;107766725;107766996;107767757;107767830;107767858;107768134;107770250;107771009;107773345;107773587;107773625;107774101;107774229;107776258;107777300;107777808;107778745;107779328;107782765;107782834;107784610;107784884;107785179;107785552;107786226;107787246;107787302;107787384;107788420;107789352;107789568;107789644…
GO:0010468	regulation of gene expression	102	1825	0.000317597	0.00839561	Novel01558;107759473;107762610;107763196;107763631;107765748;107765917;107766579;107766725;107766996;107767757;107767830;107767858;107768134;107770250;107771009;107773345;107773587;107773625;107774101;107774229;107776258;107777300;107777808;107778745;107779328;107782765;107782834;107784884;107785179;107785552;107786226;107787246;107787302;107787384;107788420;107789352;107789568;107789644;10779053…
GO:0030234	enzyme regulator activity	26	401	0.000497509	0.00961852	Novel02819;107765126;107765731;107765742;107765744;107771920;107774436;107781430;107785607;107787825;107791187;107792454;107792628;107794480;107795686;107796241;107807089;107810151;107814820;107816122;107816366;107821006;107827077;107829059;107829076;Novel02462
GO:0004871	signal transducer activity	13	141	0.000557631	0.0102908	107770447;107791686;107808161;107821502;Novel00025;107794902;107786104;107806788;107813434;107821077;107823053;Novel02664;Novel03123
GO:0016209	antioxidant activity	22	323	0.000686226	0.0121134	107820597;107781013;107758994;107766849;107768198;107770624;107777133;107777661;107782926;107792574;107793453;107793463;107793895;107800743;107805162;107806425;107813838;107814038;107819090;107819573;107832324;107832827
GO:0060089	molecular transducer activity	13	146	0.000775082	0.0126153	107770447;107791686;107808161;107821502;Novel00025;107786104;107794902;107806788;107813434;107821077;107823053;Novel02664;Novel03123
GO:0004144	diacylglycerol O-acyltransferase activity	5	24	0.000807876	0.0126153	107771086;107784736;107795244;107812397;107828729
GO:0016411	acylglycerol O-acyltransferase activity	5	24	0.000807876	0.0126153	107771086;107784736;107795244;107812397;107828729
GO:0045735	nutrient reservoir activity	11	112	0.000861067	0.0129479	107772394;107773727;107779642;107781399;107784278;107793026;107796881;107799261;107806690;107810153;107831484
GO:0050896	response to stimulus	99	1787	0.000530757	0.0134458	Novel03353;107758994;107763249;107764621;107765909;107766311;107766849;107768198;107770624;107771920;107776344;107777661;107782926;107785251;107787825;107787866;107792574;107793453;107793463;107793843;107793895;107794480;107798148;107800743;107800953;107805162;107806425;107806428;107807011;107810840;107811017;107813838;107814038;107819915;107820597;107822841;107823075;107824682;107825693;10783001…
GO:0015698	inorganic anion transport	11	85	0.000567107	0.0137921	107761509;107770078;107792166;107800596;107800824;107811893;107816887;107817196;107817198;107828429;107830018
GO:0016020	membrane	132	3744	0.000114296	0.0146299	Novel00333;107773657;107775253;107820834;107831039;Novel03165;107762414;107763067;107764621;107765046;107766861;107770717;107771593;107772594;107775281;107778199;107779704;107781176;107784114;107784727;107786996;107787866;107788935;107791741;107792166;107793033;107794737;107797330;107797872;107798319;107800596;107800765;107801383;107801441;107802920;107803548;107803899;107806440;107809189;1078093…
GO:0043169	cation binding	137	3371	0.00125292	0.0181674	107759261;107761892;107762029;107762515;107764908;107765029;107765239;107765723;107765948;107767421;107767459;107767474;107768773;107771186;107771914;107772019;107772417;107773991;107775002;107775155;107776975;107778026;107781006;107782834;107784308;107784763;107785013;107785552;107786117;107786336;107787119;107787441;107787903;107789054;107791344;107792854;107793332;107794387;107795237;107797193…
GO:0006351	transcription, DNA-templated	108	2007	0.000824403	0.0185643	107759473;107762610;107763196;107763631;107765748;107765917;107766579;107766725;107766996;107767757;107767830;107767858;107768134;107770250;107771009;107773345;107773587;107773625;107774101;107774229;107776258;107777300;107777808;107778745;107779328;107782765;107782834;107784884;107785179;107785552;107786226;107786778;107787246;107787302;107787384;107788420;107789352;107789568;107789644;107790536…
GO:0097659	nucleic acid-templated transcription	108	2007	0.000824403	0.0185643	107759473;107762610;107763196;107763631;107765748;107765917;107766579;107766725;107766996;107767757;107767830;107767858;107768134;107770250;107771009;107773345;107773587;107773625;107774101;107774229;107776258;107777300;107777808;107778745;107779328;107782765;107782834;107784884;107785179;107785552;107786226;107786778;107787246;107787302;107787384;107788420;107789352;107789568;107789644;107790536…
GO:0032774	RNA biosynthetic process	108	2013	0.000914392	0.0198554	107759473;107762610;107763196;107763631;107765748;107765917;107766579;107766725;107766996;107767757;107767830;107767858;107768134;107770250;107771009;107773345;107773587;107773625;107774101;107774229;107776258;107777300;107777808;107778745;107779328;107782765;107782834;107784884;107785179;107785552;107786226;107786778;107787246;107787302;107787384;107788420;107789352;107789568;107789644;107790536…
GO:0046872	metal ion binding	136	3357	0.00147373	0.0200399	107759261;107761892;107762029;107762515;107764908;107765029;107765239;107765723;107765948;107767421;107767459;107767474;107768773;107771186;107771914;107772019;107772417;107773991;107775002;107775155;107776975;107778026;107781006;107782834;107784308;107784763;107785013;107785552;107786117;107786336;107787119;107787441;107787903;107789054;107791344;107792854;107793332;107794387;107795237;107797193…
GO:0016762	xyloglucan:xyloglucosyl transferase activity	8	69	0.00148078	0.0200399	107762311;107763987;107786116;107789579;107794176;107803969;107819631;107832337
GO:0016747	transferase activity, transferring acyl groups other than amino-acyl groups	26	435	0.00160947	0.0204499	107771086;107784736;107795244;107812397;107828729;107780121;107782834;107785552;107815175;Novel00025;Novel01106;107768066;107772339;107780360;107782063;107786308;107789641;107793392;107794911;107797563;107807845;107809103;107815242;107815684;107826216;107826321
GO:0019900	kinase binding	4	17	0.00170472	0.0204499	107760468;107784610;107803213;Novel02119
GO:0015035	protein disulfide oxidoreductase activity	10	104	0.00171255	0.0204499	107765150;107769555;107785329;107794657;107800971;107801186;107801320;107810720;107817155;107825157
GO:0015036	disulfide oxidoreductase activity	10	104	0.00171255	0.0204499	107765150;107769555;107785329;107794657;107800971;107801186;107801320;107810720;107817155;107825157
GO:0005576	extracellular region	12	131	0.000346928	0.0222034	107762311;107763987;107786116;107789579;107794176;107795218;107803969;107819631;107832337;Novel01901;Novel02278;Novel02462
GO:0010167	response to nitrate	3	6	0.00116928	0.0229329	107770078;107817196;107817198
GO:0015706	nitrate transport	3	6	0.00116928	0.0229329	107770078;107817196;107817198
GO:1901698	response to nitrogen compound	3	6	0.00116928	0.0229329	107770078;107817196;107817198
GO:0035556	intracellular signal transduction	16	169	0.00127339	0.0241944	107759858;107760578;107776522;107780646;107781474;107786104;107786234;107794902;107795059;107802108;107806788;107807632;107813434;107821077;107823053;Novel03123
GO:0015116	sulfate transmembrane transporter activity	6	43	0.0022153	0.0249837	107792166;107800596;107811893;107816887;107828429;107830018
GO:1901682	sulfur compound transmembrane transporter activity	6	43	0.0022153	0.0249837	107792166;107800596;107811893;107816887;107828429;107830018
GO:0015103	inorganic anion transmembrane transporter activity	8	74	0.00232517	0.025514	107792166;107800596;107811893;107816887;107828429;107830018;107761509;107800824
GO:0003968	RNA-directed RNA polymerase activity	4	19	0.00264006	0.028207	107765311;107827981;Novel00083;Novel02278
GO:0016851	magnesium chelatase activity	2	3	0.00293715	0.0290849	107791852;107802255
GO:0051002	ligase activity, forming nitrogen-metal bonds	2	3	0.00293715	0.0290849	107791852;107802255
GO:0051003	ligase activity, forming nitrogen-metal bonds, forming coordination complexes	2	3	0.00293715	0.0290849	107791852;107802255
GO:0004556	alpha-amylase activity	3	10	0.00320731	0.031004	107780204;107782140;107826644
GO:0048046	apoplast	8	69	0.000732641	0.0312594	107762311;107763987;107786116;107789579;107794176;107803969;107819631;107832337
GO:0004601	peroxidase activity	19	299	0.00334979	0.0316282	107820597;107781013;107758994;107766849;107768198;107770624;107777661;107782926;107792574;107793453;107793463;107793895;107800743;107805162;107806425;107813838;107814038;107819090;107832324
GO:0009790	embryo development	4	14	0.00185347	0.0335559	107775665;107782373;107810283;Novel02257
GO:0009628	response to abiotic stimulus	5	23	0.00187648	0.0335559	107763249;107776344;107793843;107819915;107825693
GO:0009607	response to biotic stimulus	9	72	0.00225328	0.0391427	107766311;Novel02129;Novel02953;107806428;107807011;107810840;107811017;107823075;107831696
GO:0016684	oxidoreductase activity, acting on peroxide as acceptor	19	306	0.00429797	0.0396586	107820597;107781013;107758994;107766849;107768198;107770624;107777661;107782926;107792574;107793453;107793463;107793895;107800743;107805162;107806425;107813838;107814038;107819090;107832324
GO:0004402	histone acetyltransferase activity	4	23	0.00545608	0.0458614	107782834;107785552;107815175;Novel01106
GO:0034212	peptide N-acetyltransferase activity	4	23	0.00545608	0.0458614	107782834;107785552;107815175;Novel01106
GO:0061733	peptide-lysine-N-acetyltransferase activity	4	23	0.00545608	0.0458614	107782834;107785552;107815175;Novel01106
GO:0016757	transferase activity, transferring glycosyl groups	42	879	0.00566475	0.0458614	107789130;107797376;107765458;107762311;107763568;107763987;107766511;107767730;107768655;107770228;107777244;107780597;107781346;107782272;107786116;107787284;107788645;107789579;107789625;107791797;107794176;107795159;107797233;107798039;107803969;107804587;107804886;107814672;107814929;107814969;107817482;107817714;107819631;107820584;107824556;107824610;107828564;107829337;107831012;107832337…
GO:0004806	triglyceride lipase activity	2	4	0.00575097	0.0458614	107776305;107807884
GO:0008855	exodeoxyribonuclease VII activity	2	4	0.00575097	0.0458614	Novel00076;Novel00336
GO:0030246	carbohydrate binding	18	292	0.00576092	0.0458614	107771421;107771498;107779731;107779732;107813806;107817466;107823326;107760936;107770096;107783513;107788590;107788927;107802676;107805615;107817542;107819313;107829645;Novel01536
GO:0005618	cell wall	15	221	0.00160252	0.0468905	107762311;107763987;107774467;107786116;107789579;107791187;107792628;107794176;107796241;107796992;107803969;107807089;107819631;107829076;107832337
GO:0030312	external encapsulating structure	15	224	0.00183166	0.0468905	107762311;107763987;107774467;107786116;107789579;107791187;107792628;107794176;107796241;107796992;107803969;107807089;107819631;107829076;107832337
GO:0016682	oxidoreductase activity, acting on diphenols and related substances as donors, oxygen as acceptor	4	24	0.00638573	0.0498578	107763286;107797824;107773093;107786520

## Sheet: AS vs CK
GO_id	Description	GeneRatio (2483)	BgRatio (18373)	P-value	FDR	Gene_id
GO:0009579	thylakoid	68	130	2.0325e-33	2.39835e-31	107759735;107763119;107763149;107765837;107766588;107767231;107767928;107768914;107768924;107768925;107769475;107769513;107769998;107770398;107770672;107770826;107773657;107774864;107775135;107775253;107776728;107779034;107779823;107779933;107780377;107783578;107785785;107786842;107787208;107787712;107789388;107790612;107794159;107794160;107800495;107802496;107806511;107810044;107810830;107811352…
GO:0044436	thylakoid part	68	130	2.0325e-33	2.39835e-31	107763119;107766588;107767928;107769475;107770826;107773657;107774864;107775253;107780377;107785785;107786842;107787712;107810044;107811352;107816469;107817913;107820252;107830202;107831039;107831983;107763149;107765837;107768924;107768925;107769513;107770672;107775135;107779823;107779933;107783578;107787208;107789388;107800495;107810830;107815353;107820834;107821676;107823557;107759735;107767231…
GO:0009521	photosystem	65	123	2.55094e-32	2.00674e-30	107763119;107766588;107767928;107769475;107770826;107773657;107774864;107775253;107780377;107785785;107786842;107787712;107810044;107811352;107816469;107817913;107820252;107830202;107831039;107831983;107763149;107765837;107768924;107768925;107769513;107770672;107775135;107779823;107779933;107783578;107787208;107789388;107800495;107810830;107815353;107820834;107821676;107823557;Novel00533;Novel015…
GO:0034357	photosynthetic membrane	65	126	1.70929e-31	1.00848e-29	107763119;107766588;107767928;107769475;107770826;107773657;107774864;107775253;107780377;107785785;107786842;107787712;107810044;107811352;107816469;107817913;107820252;107830202;107831039;107831983;107763149;107765837;107768924;107768925;107769513;107770672;107775135;107779823;107779933;107783578;107787208;107789388;107800495;107810830;107815353;107820834;107821676;107823557;Novel00533;Novel015…
GO:0003824	catalytic activity	1830	13440	3.59956e-30	2.23532e-27	107764098;107764646;107780892;107759261;107760460;107760570;107762083;107762865;107763446;107765239;107766030;107766061;107766086;107766114;107767000;107767421;107767578;107768016;107768690;107768777;107769202;107769339;107771056;107771170;107771914;107771987;107772019;107772738;107773209;107773493;107774136;107774635;107774910;107776450;107776975;107777210;107777747;107777993;107779107;107779916…
GO:0015979	photosynthesis	67	144	6.08368e-22	5.816e-19	107766588;107774864;107786842;107787712;107811352;107820252;107831545;107832794;107759735;107763119;107763149;107765837;107767231;107767928;107768914;107768924;107768925;107769475;107769513;107769998;107770398;107770672;107770826;107773657;107775135;107775253;107779034;107779823;107779933;107780377;107783578;107785785;107787208;107789388;107790612;107794159;107794160;107800495;107802496;107806511…
GO:0009522	photosystem I	29	43	4.29849e-19	2.02889e-17	107763149;107765837;107768924;107768925;107769513;107770672;107775135;107779823;107779933;107783578;107787208;107789388;107800495;107810830;107815353;107820834;107821676;107823557;107759735;107768914;107770398;107794159;107794160;107806511;107812403;107813817;107826545;107826546;Novel00112
GO:0043565	sequence-specific DNA binding	110	398	2.01146e-19	6.24558e-17	107759473;107759521;107760764;107761210;107761907;107762610;107763775;107764473;107765599;107765920;107766079;107767215;107767858;107768134;107768795;107769441;107769826;107769908;107770238;107770788;107770801;107772027;107772091;107773587;107774101;107775044;107775587;107777523;107777808;107778152;107779435;107780047;107780502;107780905;107781412;107782536;107782706;107782765;107783484;107786778…
GO:0009523	photosystem II	36	72	2.6432e-17	1.03966e-15	107763119;107766588;107767928;107769475;107770826;107773657;107774864;107775253;107780377;107785785;107786842;107787712;107810044;107811352;107816469;107817913;107820252;107830202;107831039;107831983;Novel00533;Novel01572;Novel03165;107767231;107769998;107779034;107790612;107802496;107813483;107817200;107825362;107829490;107830751;107831306;107831975;Novel00456
GO:0016740	transferase activity	751	5036	6.94581e-18	1.24818e-15	107759110;107759309;107759626;107759651;107760121;107760183;107760209;107761014;107761082;107761086;107761304;107761609;107761716;107761722;107761746;107761968;107761993;107762258;107762311;107762344;107762348;107762357;107762392;107762745;107763169;107763179;107763397;107763534;107763568;107763588;107763842;107763953;107763987;107764165;107764363;107764421;107764484;107764500;107764620;107764680…
GO:0004672	protein kinase activity	386	2254	8.03981e-18	1.24818e-15	107779667;107794902;107832200;Novel00639;107769698;107772540;107776247;107776700;107779596;107786456;107800078;107800607;107828952;107830115;107832380;Novel01685;Novel02807;107759626;107760183;107760209;107761014;107761086;107761304;107761968;107762344;107762348;107762357;107762392;107762745;107763179;107763588;107763842;107763953;107764421;107764484;107765303;107765397;107765447;107765551;107765…
GO:0009538	photosystem I reaction center	18	21	1.87763e-15	6.33028e-14	107763149;107765837;107768924;107768925;107769513;107770672;107775135;107779823;107779933;107783578;107787208;107789388;107800495;107810830;107815353;107820834;107821676;107823557
GO:0016301	kinase activity	410	2494	6.81828e-16	8.46831e-14	107783860;107779667;107794902;107832200;Novel00639;107769698;107772540;107776247;107776700;107779596;107786456;107800078;107800607;107828952;107830115;107832380;Novel01685;Novel02807;107821877;107771403;107811404;107814967;107828733;107779039;107798205;107813429;Novel01147;107784031;107759626;107760183;107760209;107761014;107761082;107761086;107761304;107761746;107761968;107762344;107762348;10776…
GO:0001071	nucleic acid binding transcription factor activity	201	1026	2.89794e-15	2.57089e-13	107759473;107759521;107760764;107761210;107761907;107761984;107762610;107762792;107763775;107764473;107765748;107765896;107765917;107765920;107766079;107766165;107766579;107766996;107767215;107767248;107767858;107767937;107768134;107768795;107769441;107769826;107769908;107769990;107770238;107770642;107770788;107772027;107772091;107773345;107773587;107774101;107774591;107775044;107775457;107775587…
GO:0003700	transcription factor activity, sequence-specific DNA binding	201	1026	2.89794e-15	2.57089e-13	107759473;107759521;107760764;107761210;107761907;107761984;107762610;107762792;107763775;107764473;107765748;107765896;107765917;107765920;107766079;107766165;107766579;107766996;107767215;107767248;107767858;107767937;107768134;107768795;107769441;107769826;107769908;107769990;107770238;107770642;107770788;107772027;107772091;107773345;107773587;107774101;107774591;107775044;107775457;107775587…
GO:0016773	phosphotransferase activity, alcohol group as acceptor	397	2436	8.28364e-15	6.43017e-13	107783860;107779667;107794902;107832200;Novel00639;107769698;107772540;107776247;107776700;107779596;107786456;107800078;107800607;107828952;107830115;107832380;Novel01685;Novel02807;107821877;107771403;107811404;107814967;107828733;107779039;Novel01147;107784031;107818508;107759626;107760183;107760209;107761014;107761086;107761304;107761968;107762344;107762348;107762357;107762392;107762745;10776…
GO:0016020	membrane	484	3744	2.49906e-14	7.37222e-13	Novel03218;107781811;Novel00333;107759735;107760121;107763119;107763149;107765837;107766588;107767231;107767928;107768914;107768924;107768925;107769475;107769513;107769998;107770398;107770672;107770826;107772168;107773657;107774864;107775135;107775253;107779034;107779823;107779933;107780377;107783578;107785785;107786842;107787208;107787712;107789388;107790612;107792409;107794159;107794160;1077947…
GO:0016491	oxidoreductase activity	426	2728	6.50415e-13	4.48786e-11	107764098;107764646;107780892;107759261;107760460;107760570;107762083;107762865;107763446;107765239;107766030;107766061;107766086;107766114;107767000;107767421;107767578;107768016;107768690;107768777;107769202;107769339;107771056;107771170;107771914;107771987;107772019;107772738;107773209;107773493;107774136;107774635;107774910;107776450;107776975;107777210;107777747;107777993;107779107;107779916…
GO:0016772	transferase activity, transferring phosphorus-containing groups	431	2845	4.03693e-11	2.50693e-09	107783860;107779667;107794902;107832200;Novel00639;107773366;107798205;107813429;107769698;107772540;107776247;107776700;107779596;107786456;107800078;107800607;107828952;107830115;107832380;Novel01685;Novel02807;107775861;107800774;107821877;107796431;107772384;107792633;107794798;107820958;107827370;107827981;107830456;Novel00083;Novel01135;Novel02278;Novel02333;Novel02341;107771403;107811404;1…
GO:0005576	extracellular region	40	131	1.63517e-10	4.28778e-09	107768721;107762311;107763397;107763987;107765015;107768220;107778234;107781642;107782292;107785385;107785465;107786882;107787957;107789124;107789579;107791643;107794176;107794227;107795218;107803969;107805355;107815673;107817239;107819338;107819631;107821674;107825008;107832337;Novel00404;Novel00464;Novel00720;Novel01901;Novel01932;Novel02087;Novel02278;Novel02304;Novel02462;Novel02855;Novel0307…
GO:0048046	apoplast	26	69	1.90125e-09	4.48696e-08	107762311;107763397;107763987;107765015;107768220;107778234;107781642;107782292;107785385;107785465;107786882;107787957;107789124;107789579;107791643;107794176;107794227;107803969;107805355;107815673;107817239;107819338;107819631;107821674;107825008;107832337
GO:0009654	photosystem II oxygen evolving complex	20	44	3.04434e-09	6.53149e-08	107763119;107766588;107767928;107769475;107770826;107773657;107774864;107775253;107780377;107785785;107786842;107787712;107810044;107811352;107816469;107817913;107820252;107830202;107831039;107831983
GO:0051704	multi-organism process	65	222	5.49318e-10	1.34665e-07	Novel01106;Novel02273;107759626;107759683;107764421;107766020;107771365;107772540;107776057;107776247;107779438;107782006;107784697;107785042;107786171;107786456;107788128;107789031;107793485;107794601;107795586;107800607;107802690;107806577;107807005;107807014;107808951;107812336;107812342;107812816;107816125;107816911;107816912;107819261;107820702;107828142;107828861;107828952;107830112;1078301…
GO:0008037	cell recognition	41	113	8.45176e-10	1.34665e-07	107759626;107759683;107764421;107766020;107771365;107772540;107776057;107776247;107779438;107782006;107784697;107785042;107786171;107786456;107788128;107789031;107793485;107794601;107795586;107800607;107802690;107806577;107807005;107807014;107808951;107812336;107812342;107812816;107816125;107816911;107816912;107819261;107820702;107828142;107828861;107828952;107830112;107830114;107830115;107832186…
GO:0009856	pollination	41	113	8.45176e-10	1.34665e-07	107759626;107759683;107764421;107766020;107771365;107772540;107776057;107776247;107779438;107782006;107784697;107785042;107786171;107786456;107788128;107789031;107793485;107794601;107795586;107800607;107802690;107806577;107807005;107807014;107808951;107812336;107812342;107812816;107816125;107816911;107816912;107819261;107820702;107828142;107828861;107828952;107830112;107830114;107830115;107832186…
GO:0009875	pollen-pistil interaction	41	113	8.45176e-10	1.34665e-07	107759626;107759683;107764421;107766020;107771365;107772540;107776057;107776247;107779438;107782006;107784697;107785042;107786171;107786456;107788128;107789031;107793485;107794601;107795586;107800607;107802690;107806577;107807005;107807014;107808951;107812336;107812342;107812816;107816125;107816911;107816912;107819261;107820702;107828142;107828861;107828952;107830112;107830114;107830115;107832186…
GO:0048544	recognition of pollen	41	113	8.45176e-10	1.34665e-07	107759626;107759683;107764421;107766020;107771365;107772540;107776057;107776247;107779438;107782006;107784697;107785042;107786171;107786456;107788128;107789031;107793485;107794601;107795586;107800607;107802690;107806577;107807005;107807014;107808951;107812336;107812342;107812816;107816125;107816911;107816912;107819261;107820702;107828142;107828861;107828952;107830112;107830114;107830115;107832186…
GO:0004867	serine-type endopeptidase inhibitor activity	13	18	2.42212e-09	1.36739e-07	107771920;107779503;107781430;107787825;107790557;107792454;107794480;107796351;107800894;107816122;107821006;107827891;Novel00008
GO:0030414	peptidase inhibitor activity	29	79	3.54026e-09	1.53089e-07	107765126;107765134;107765742;107771920;107779503;107781430;107782545;107784088;107787825;107790557;107792454;107794464;107794466;107794480;107796351;107796920;107799889;107800894;107810714;107816051;107816122;107816366;107821006;107821135;107827891;107829691;107831889;Novel00008;Novel02462
GO:0061134	peptidase regulator activity	29	79	3.54026e-09	1.53089e-07	107765126;107765134;107765742;107771920;107779503;107781430;107782545;107784088;107787825;107790557;107792454;107794464;107794466;107794480;107796351;107796920;107799889;107800894;107810714;107816051;107816122;107816366;107821006;107821135;107827891;107829691;107831889;Novel00008;Novel02462
GO:0016798	hydrolase activity, acting on glycosyl bonds	137	739	3.61414e-09	1.53089e-07	107772117;107792444;107798486;107798986;107801558;107820753;107824682;Novel03353;107786977;107759005;107760295;107760345;107760677;107761638;107761831;107762311;107762616;107763289;107763397;107763987;107765015;107765187;107765532;107767219;107768220;107769274;107770096;107770152;107770733;107771200;107775257;107775262;107776309;107776461;107777520;107778169;107778234;107778845;107778881;10777898…
GO:0005509	calcium ion binding	85	395	3.69781e-09	1.53089e-07	107759835;107763119;107763754;107765753;107766588;107767928;107768591;107768745;107768801;107769475;107770717;107770826;107771394;107771498;107772494;107773657;107774700;107774864;107775253;107775982;107775984;107778027;107778507;107778871;107779692;107779794;107780377;107780478;107781494;107781937;107782914;107783940;107784127;107785785;107786167;107786344;107786842;107787712;107787966;107788983…
GO:0019898	extrinsic component of membrane	20	46	7.90653e-09	1.55495e-07	107763119;107766588;107767928;107769475;107770826;107773657;107774864;107775253;107780377;107785785;107786842;107787712;107810044;107811352;107816469;107817913;107820252;107830202;107831039;107831983
GO:0044706	multi-multicellular organism process	41	114	1.14895e-09	1.56914e-07	107759626;107759683;107764421;107766020;107771365;107772540;107776057;107776247;107779438;107782006;107784697;107785042;107786171;107786456;107788128;107789031;107793485;107794601;107795586;107800607;107802690;107806577;107807005;107807014;107808951;107812336;107812342;107812816;107816125;107816911;107816912;107819261;107820702;107828142;107828861;107828952;107830112;107830114;107830115;107832186…
GO:0044703	multi-organism reproductive process	44	128	1.49781e-09	1.78989e-07	Novel01106;Novel02273;107759626;107759683;107764421;107766020;107771365;107772540;107776057;107776247;107779438;107782006;107784697;107785042;107786171;107786456;107788128;107789031;107793485;107794601;107795586;107800607;107802690;107806577;107807005;107807014;107808951;107812336;107812342;107812816;107816125;107816911;107816912;107819261;107820702;107828142;107828861;107828952;107830112;1078301…
GO:0001871	pattern binding	33	100	6.93916e-09	2.53483e-07	107766777;107770319;107770322;107771394;107771421;107771422;107771498;107776081;107777612;107777613;107779692;107779694;107779731;107779732;107779782;107781837;107791142;107792526;107796072;107800835;107810272;107812342;107813297;107813806;107817466;107819440;107821802;107823326;107829103;107829398;107829526;107830020;107830571
GO:0030247	polysaccharide binding	33	100	6.93916e-09	2.53483e-07	107810272;107829103;107766777;107770319;107770322;107771394;107771421;107771422;107771498;107776081;107777612;107777613;107779692;107779694;107779731;107779732;107779782;107781837;107791142;107792526;107796072;107800835;107812342;107813297;107813806;107817466;107819440;107821802;107823326;107829398;107829526;107830020;107830571
GO:0004866	endopeptidase inhibitor activity	28	78	1.16505e-08	3.7091e-07	107765126;107765134;107765742;107771920;107779503;107781430;107782545;107784088;107787825;107790557;107792454;107794464;107794466;107794480;107796351;107796920;107799889;107800894;107810714;107816051;107816122;107816366;107821006;107821135;107827891;107829691;107831889;Novel00008
GO:0061135	endopeptidase regulator activity	28	78	1.16505e-08	3.7091e-07	107765126;107765134;107765742;107771920;107779503;107781430;107782545;107784088;107787825;107790557;107792454;107794464;107794466;107794480;107796351;107796920;107799889;107800894;107810714;107816051;107816122;107816366;107821006;107821135;107827891;107829691;107831889;Novel00008
GO:0016762	xyloglucan:xyloglucosyl transferase activity	26	69	1.19456e-08	3.7091e-07	107762311;107763397;107763987;107765015;107768220;107778234;107781642;107782292;107785385;107785465;107786882;107787957;107789124;107789579;107791643;107794176;107794227;107803969;107805355;107815673;107817239;107819338;107819631;107821674;107825008;107832337
GO:1990204	oxidoreductase complex	21	53	2.47269e-08	4.48889e-07	Novel03218;107763119;107766588;107767928;107769475;107770826;107773657;107774864;107775253;107780377;107785785;107786842;107787712;107810044;107811352;107816469;107817913;107820252;107830202;107831039;107831983
GO:0042651	thylakoid membrane	20	49	2.9364e-08	4.94992e-07	107763119;107766588;107767928;107769475;107770826;107773657;107774864;107775253;107780377;107785785;107786842;107787712;107810044;107811352;107816469;107817913;107820252;107830202;107831039;107831983
GO:0004553	hydrolase activity, hydrolyzing O-glycosyl compounds	128	697	2.08494e-08	6.16548e-07	107786977;107777520;107806870;107814151;107826071;107827956;107770152;107789394;107794127;107795962;107802165;107804415;107804545;107806636;107816298;107824442;107825799;107825814;107783940;107826644;Novel00258;107759005;107760295;107760345;107760677;107761638;107761831;107762311;107762616;107763289;107763397;107763987;107765015;107765187;107765532;107767219;107768220;107769274;107770096;10777073…
GO:0030246	carbohydrate binding	66	292	2.77244e-08	7.82584e-07	107810272;107829103;107766777;107770319;107770322;107771394;107771421;107771422;107771498;107776081;107777612;107777613;107779692;107779694;107779731;107779732;107779782;107781837;107791142;107792526;107796072;107800835;107812342;107813297;107813806;107817466;107819440;107821802;107823326;107829398;107829526;107830020;107830571;107759998;107760936;107762980;107763179;107767102;107770096;107777265…
GO:0098796	membrane protein complex	81	435	9.01223e-08	1.41792e-06	Novel03218;107781811;Novel00333;107759735;107760121;107763119;107763149;107765837;107766588;107767231;107767928;107768914;107768924;107768925;107769475;107769513;107769998;107770398;107770672;107770826;107772168;107773657;107774864;107775135;107775253;107779034;107779823;107779933;107780377;107783578;107785785;107786842;107787208;107787712;107789388;107790612;107792409;107794159;107794160;1077947…
GO:0022414	reproductive process	48	156	1.70838e-08	1.81468e-06	Novel01106;Novel02273;107759626;107759683;107764421;107766020;107771365;107772540;107776057;107776247;107779438;107782006;107784697;107785042;107786171;107786456;107788128;107789031;107793485;107794601;107795586;107800607;107802690;107806577;107807005;107807014;107808951;107812336;107812342;107812816;107816125;107816911;107816912;107819261;107820702;107828142;107828861;107828952;107830112;1078301…
GO:0044702	single organism reproductive process	47	152	2.0205e-08	1.9316e-06	Novel01106;Novel02273;107759626;107759683;107764421;107766020;107771365;107772540;107776057;107776247;107779438;107782006;107784697;107785042;107786171;107786456;107788128;107789031;107793485;107794601;107795586;107800607;107802690;107806577;107807005;107807014;107808951;107812336;107812342;107812816;107816125;107816911;107816912;107819261;107820702;107828142;107828861;107828952;107830112;1078301…
GO:0000003	reproduction	48	158	2.67746e-08	2.32696e-06	Novel01106;Novel02273;107759626;107759683;107764421;107766020;107771365;107772540;107776057;107776247;107779438;107782006;107784697;107785042;107786171;107786456;107788128;107789031;107793485;107794601;107795586;107800607;107802690;107806577;107807005;107807014;107808951;107812336;107812342;107812816;107816125;107816911;107816912;107819261;107820702;107828142;107828861;107828952;107830112;1078301…
GO:0044425	membrane part	287	2165	2.58196e-07	3.8084e-06	Novel03218;107781811;Novel00333;107759735;107760121;107763119;107763149;107765837;107766588;107767231;107767928;107768914;107768924;107768925;107769475;107769513;107769998;107770398;107770672;107770826;107772168;107773657;107774864;107775135;107775253;107779034;107779823;107779933;107780377;107783578;107785785;107786842;107787208;107787712;107789388;107790612;107792409;107794159;107794160;1077947…
GO:0006468	protein phosphorylation	381	2209	6.3488e-08	5.05788e-06	107759626;107760183;107760209;107760468;107761014;107761086;107761304;107761968;107762344;107762348;107762357;107762392;107762745;107763179;107763588;107763842;107763953;107764421;107764484;107765303;107765397;107765447;107765551;107765909;107765994;107765997;107766020;107766142;107766250;107766518;107766951;107767102;107767265;107767673;107768153;107768234;107768471;107768653;107768681;107769066…
GO:0020037	heme binding	161	960	1.89884e-07	5.12686e-06	107758994;107759261;107759554;107760460;107760570;107762083;107762727;107762756;107762865;107765239;107766030;107766061;107766086;107766114;107766775;107766849;107767000;107767062;107767292;107767421;107767578;107768016;107768198;107768690;107768777;107769202;107769339;107770624;107770743;107771056;107771170;107771914;107771987;107772019;107772738;107773042;107773209;107773493;107774136;107774910…
GO:0046906	tetrapyrrole binding	161	969	3.4526e-07	8.70395e-06	107758994;107759261;107759554;107760460;107760570;107762083;107762727;107762756;107762865;107765239;107766030;107766061;107766086;107766114;107766775;107766849;107767000;107767062;107767292;107767421;107767578;107768016;107768198;107768690;107768777;107769202;107769339;107770624;107770743;107771056;107771170;107771914;107771987;107772019;107772738;107773042;107773209;107773493;107774136;107774910…
GO:0016705	oxidoreductase activity, acting on paired donors, with incorporation or reduction of molecular oxygen	128	732	3.57784e-07	8.70395e-06	107764098;107764646;107780892;107759261;107760460;107760570;107762083;107762865;107763446;107765239;107766030;107766061;107766086;107766114;107767000;107767421;107767578;107768016;107768690;107768777;107769202;107769339;107771056;107771170;107771914;107771987;107772019;107772738;107773209;107773493;107774136;107774635;107774910;107776450;107776975;107777210;107777747;107777993;107779107;107779916…
GO:0004568	chitinase activity	13	24	3.64416e-07	8.70395e-06	107759005;107770733;107771200;107778881;107780391;107789782;107790992;107797098;107800989;107816748;107824367;107826794;107831802
GO:0016758	transferase activity, transferring hexosyl groups	121	696	1.00427e-06	2.30983e-05	107829103;107760121;107769133;107775584;107781415;107786515;107789130;107789131;107789345;107796039;107796229;107804066;107805577;107806373;107806628;107810880;107813389;107817758;107825159;107828491;107830312;107832318;Novel02432;107765993;107770518;107785469;107786724;107791292;107764680;107771409;107825407;107762311;107763397;107763987;107765015;107768220;107778234;107781642;107782292;10778538…
GO:0015116	sulfate transmembrane transporter activity	17	43	1.82019e-06	3.83348e-05	107763645;107773097;107773201;107777874;107781488;107788060;107788070;107792166;107800596;107802855;107803708;107811517;107811893;107816046;107816887;107828429;107830974
GO:1901682	sulfur compound transmembrane transporter activity	17	43	1.82019e-06	3.83348e-05	107763645;107773097;107773201;107777874;107781488;107788060;107788070;107792166;107800596;107802855;107803708;107811517;107811893;107816046;107816887;107828429;107830974
GO:0005506	iron ion binding	125	733	1.85192e-06	3.83348e-05	107759261;107760460;107760570;107762083;107762865;107765239;107766030;107766061;107766086;107766114;107767000;107767421;107767578;107768016;107768690;107768777;107769202;107769339;107771056;107771170;107771914;107771987;107772019;107772738;107773209;107773293;107773493;107774136;107774910;107776450;107776975;107777210;107777993;107779107;107779916;107781087;107781089;107781723;107782783;107783849…
GO:0010033	response to organic substance	57	220	6.24938e-07	4.5957e-05	Novel02835;107759558;107759946;107762212;107767096;107770237;107773586;107779139;107779774;107779775;107779777;107779778;107781355;107781392;107781721;107783300;107785490;107787217;107793623;107794137;107794246;107795057;107795786;107798095;107799406;107800172;107800673;107803212;107803745;107806638;107808387;107808395;107808574;107809755;107809811;107810688;107810690;107811672;107811673;10781298…
GO:0016310	phosphorylation	393	2339	7.09183e-07	4.84271e-05	107767559;107778620;107779039;107784214;107784332;107798205;107807065;107813429;107818508;Novel02114;107759626;107760183;107760209;107760468;107761014;107761086;107761304;107761968;107762344;107762348;107762357;107762392;107762745;107763179;107763588;107763842;107763953;107764421;107764484;107765303;107765397;107765447;107765551;107765909;107765994;107765997;107766020;107766142;107766250;10776651…
GO:0016829	lyase activity	77	402	2.61866e-06	5.24578e-05	107791572;107760760;107765628;107769201;107770416;107778427;107778627;107779472;107783716;107792208;107793666;107795220;107795221;107799408;107800233;107803155;107813463;107814194;107814700;107815053;107815114;107817151;107821548;107824351;107828192;107829287;107829289;107832422;107832687;107767569;107786230;107790267;107792766;107811753;Novel03353;Novel03073;107778553;107797441;107767796;1077687…
GO:1901565	organonitrogen compound catabolic process	25	67	8.78675e-07	5.60009e-05	107759005;107770733;107771200;107778881;107780391;107789782;107790992;107797098;107800989;107816748;107824367;107826794;107831802;107790942;107821611;107780043;Novel00024;107770720;107781010;107783010;107795708;107812657;107817300;107824543;Novel01766
GO:0044262	cellular carbohydrate metabolic process	64	264	1.63897e-06	9.79282e-05	107769133;107781415;107796039;107805577;107806628;107813389;107816790;107817758;107828491;107830312;107832318;107760121;107806373;107810880;107825159;Novel02432;107762311;107763397;107763987;107764344;107765015;107766502;107768220;107773293;107773876;107775584;107778234;107781642;107782292;107782340;107785385;107785465;107786515;107786882;107787957;107789124;107789130;107789131;107789345;10778957…
GO:0009719	response to endogenous stimulus	55	218	2.37771e-06	0.00010472	107759558;107759946;107762212;107767096;107770237;107773586;107779139;107779774;107779775;107779777;107779778;107781355;107781392;107781721;107783300;107785490;107787217;107793623;107794137;107794246;107795057;107795786;107798095;107799406;107800172;107800673;107803212;107803745;107806638;107808387;107808395;107808574;107809755;107809811;107810688;107810690;107811672;107811673;107812989;107812990…
GO:0009725	response to hormone	55	218	2.37771e-06	0.00010472	107759558;107759946;107762212;107767096;107770237;107773586;107779139;107779774;107779775;107779777;107779778;107781355;107781392;107781721;107783300;107785490;107787217;107793623;107794137;107794246;107795057;107795786;107798095;107799406;107800172;107800673;107803212;107803745;107806638;107808387;107808395;107808574;107809755;107809811;107810688;107810690;107811672;107811673;107812989;107812990…
GO:0032501	multicellular organismal process	54	213	2.49853e-06	0.00010472	Novel01106;Novel02273;107775665;107777185;107782373;107784966;107802952;107808962;107810283;107822998;Novel00901;107759626;107759683;107764421;107766020;107771365;107772540;107776057;107776247;107779438;107782006;107784697;107785042;107786171;107786456;107788128;107789031;107793485;107794601;107795586;107800607;107802690;107806577;107807005;107807014;107808951;107812336;107812342;107812816;107816…
GO:0006026	aminoglycan catabolic process	13	24	2.82339e-06	0.00010472	107759005;107770733;107771200;107778881;107780391;107789782;107790992;107797098;107800989;107816748;107824367;107826794;107831802
GO:0006032	chitin catabolic process	13	24	2.82339e-06	0.00010472	107759005;107770733;107771200;107778881;107780391;107789782;107790992;107797098;107800989;107816748;107824367;107826794;107831802
GO:0016998	cell wall macromolecule catabolic process	13	24	2.82339e-06	0.00010472	107759005;107770733;107771200;107778881;107780391;107789782;107790992;107797098;107800989;107816748;107824367;107826794;107831802
GO:0044036	cell wall macromolecule metabolic process	13	24	2.82339e-06	0.00010472	107759005;107770733;107771200;107778881;107780391;107789782;107790992;107797098;107800989;107816748;107824367;107826794;107831802
GO:0046348	amino sugar catabolic process	13	24	2.82339e-06	0.00010472	107759005;107770733;107771200;107778881;107780391;107789782;107790992;107797098;107800989;107816748;107824367;107826794;107831802
GO:1901072	glucosamine-containing compound catabolic process	13	24	2.82339e-06	0.00010472	107759005;107770733;107771200;107778881;107780391;107789782;107790992;107797098;107800989;107816748;107824367;107826794;107831802
GO:0042221	response to chemical	88	404	2.84802e-06	0.00010472	Novel02835;107759558;107759946;107762212;107767096;107770237;107773586;107779139;107779774;107779775;107779777;107779778;107781355;107781392;107781721;107783300;107785490;107787217;107793623;107794137;107794246;107795057;107795786;107798095;107799406;107800172;107800673;107803212;107803745;107806638;107808387;107808395;107808574;107809755;107809811;107810688;107810690;107811672;107811673;10781298…
GO:0006030	chitin metabolic process	13	25	5.1533e-06	0.000165538	107759005;107770733;107771200;107778881;107780391;107789782;107790992;107797098;107800989;107816748;107824367;107826794;107831802
GO:0006040	amino sugar metabolic process	13	25	5.1533e-06	0.000165538	107759005;107770733;107771200;107778881;107780391;107789782;107790992;107797098;107800989;107816748;107824367;107826794;107831802
GO:1901071	glucosamine-containing compound metabolic process	13	25	5.1533e-06	0.000165538	107759005;107770733;107771200;107778881;107780391;107789782;107790992;107797098;107800989;107816748;107824367;107826794;107831802
GO:0009733	response to auxin	45	171	5.87808e-06	0.000165538	107759558;107759946;107762212;107767096;107773586;107779139;107779774;107779775;107779777;107779778;107781355;107781392;107787217;107793623;107794137;107794246;107795057;107795786;107798095;107800172;107800673;107803212;107808387;107808395;107808574;107809755;107809811;107810688;107810690;107811672;107811673;107812989;107812990;107812995;107813207;107819418;107820111;107823811;107823925;107825512…
GO:1901136	carbohydrate derivative catabolic process	16	36	5.88452e-06	0.000165538	107759005;107770733;107771200;107778881;107780391;107785753;107789782;107790942;107790992;107797098;107800989;107816748;107821611;107824367;107826794;107831802
GO:0010109	regulation of photosynthesis	6	6	6.06051e-06	0.000165538	107766588;107774864;107786842;107787712;107811352;107820252
GO:0042548	regulation of photosynthesis, light reaction	6	6	6.06051e-06	0.000165538	107766588;107774864;107786842;107787712;107811352;107820252
GO:0042549	photosystem II stabilization	6	6	6.06051e-06	0.000165538	107766588;107774864;107786842;107787712;107811352;107820252
GO:0043467	regulation of generation of precursor metabolites and energy	6	6	6.06051e-06	0.000165538	107766588;107774864;107786842;107787712;107811352;107820252
GO:0016757	transferase activity, transferring glycosyl groups	140	879	1.8531e-05	0.000359616	107829103;107760121;107769133;107775584;107781415;107786515;107789130;107789131;107789345;107796039;107796229;107804066;107805577;107806373;107806628;107810880;107813389;107817758;107825159;107828491;107830312;107832318;Novel02432;107765993;107770518;107785469;107786724;107791292;107759110;107761609;107761722;107761993;107762311;107763397;107763568;107763987;107764165;107764363;107764680;10776501…
GO:0005524	ATP binding	415	3048	2.07145e-05	0.00038981	107760183;107760209;107760746;107760782;107761082;107761086;107761304;107761746;107761767;107761968;107762344;107762392;107762911;107763141;107763179;107763183;107763238;107763588;107763641;107763690;107763842;107764055;107764231;107764343;107764484;107764760;107765447;107765551;107765909;107765948;107765994;107765997;107766219;107766518;107766752;107766870;107766951;107767265;107767620;107767673…
GO:0006022	aminoglycan metabolic process	13	27	1.52622e-05	0.000405296	107759005;107770733;107771200;107778881;107780391;107789782;107790992;107797098;107800989;107816748;107824367;107826794;107831802
GO:0008272	sulfate transport	17	43	2.01659e-05	0.000507332	107763645;107773097;107773201;107777874;107781488;107788060;107788070;107792166;107800596;107802855;107803708;107811517;107811893;107816046;107816887;107828429;107830974
GO:0072348	sulfur compound transport	17	43	2.01659e-05	0.000507332	107763645;107773097;107773201;107777874;107781488;107788060;107788070;107792166;107800596;107802855;107803708;107811517;107811893;107816046;107816887;107828429;107830974
GO:0005618	cell wall	43	221	3.75869e-05	0.000521794	107762311;107763397;107763987;107765015;107767841;107768220;107771684;107774467;107775110;107777282;107777616;107778234;107781642;107782292;107782372;107785385;107785465;107786882;107787878;107787957;107789124;107789579;107791187;107791643;107792628;107794007;107794176;107794227;107794696;107796992;107803969;107805355;107807036;107815673;107817239;107819338;107819631;107821674;107825008;107829076…
GO:0030312	external encapsulating structure	43	224	5.25182e-05	0.000688572	107762311;107763397;107763987;107765015;107767841;107768220;107771684;107774467;107775110;107777282;107777616;107778234;107781642;107782292;107782372;107785385;107785465;107786882;107787878;107787957;107789124;107789579;107791187;107791643;107792628;107794007;107794176;107794227;107794696;107796992;107803969;107805355;107807036;107815673;107817239;107819338;107819631;107821674;107825008;107829076…
GO:1901700	response to oxygen-containing compound	10	18	3.09334e-05	0.000758264	107770078;107770081;107817196;107817198;107763249;107763252;107776344;107801698;107819915;107825693
GO:0006073	cellular glucan metabolic process	42	166	3.28613e-05	0.00076623	107769133;107781415;107796039;107805577;107806628;107813389;107816790;107817758;107828491;107830312;107832318;107760121;107806373;107810880;107825159;Novel02432;107762311;107763397;107763987;107765015;107768220;107778234;107781642;107782292;107785385;107785465;107786882;107787957;107789124;107789579;107791643;107794176;107794227;107803969;107805355;107815673;107817239;107819338;107819631;10782167…
GO:0044042	glucan metabolic process	42	166	3.28613e-05	0.00076623	107769133;107781415;107796039;107805577;107806628;107813389;107816790;107817758;107828491;107830312;107832318;107760121;107762311;107763397;107763987;107765015;107768220;107778234;107781642;107782292;107785385;107785465;107786882;107787957;107789124;107789579;107791643;107794176;107794227;107803969;107805355;107806373;107810880;107815673;107817239;107819338;107819631;107821674;107825008;107825159…
GO:0015698	inorganic anion transport	26	85	3.44902e-05	0.000770766	107806731;Novel02629;107758992;107763645;107770078;107770081;107773097;107773201;107777874;107779368;107781488;107788060;107788070;107792166;107800596;107802855;107803708;107808410;107811517;107811893;107816046;107816887;107817196;107817198;107828429;107830974
GO:0019222	regulation of metabolic process	313	1888	3.46684e-05	0.000770766	107759473;107759521;107760468;107760764;107761210;107761367;107761885;107761907;107761984;107762610;107762763;107762792;107763196;107763641;107763775;107764028;107764473;107764760;107764791;107765562;107765748;107765862;107765896;107765917;107765920;107766079;107766165;107766579;107766725;107766996;107767215;107767248;107767858;107767937;107768035;107768134;107768795;107769045;107769441;107769461…
GO:0008061	chitin binding	8	14	4.27141e-05	0.000780161	107759005;107772133;107780391;107794263;107800989;107826794;107831802;Novel02386
GO:0044264	cellular polysaccharide metabolic process	42	167	3.82499e-05	0.000831067	107769133;107781415;107796039;107805577;107806628;107813389;107816790;107817758;107828491;107830312;107832318;107760121;107806373;107810880;107825159;Novel02432;107762311;107763397;107763987;107765015;107768220;107778234;107781642;107782292;107785385;107785465;107786882;107787957;107789124;107789579;107791643;107794176;107794227;107803969;107805355;107815673;107817239;107819338;107819631;10782167…
GO:0004857	enzyme inhibitor activity	53	271	4.98931e-05	0.000885246	107775132;107798021;107800762;107815834;107820952;107765126;107765134;107765742;107771920;107779503;107781430;107782545;107784088;107787825;107790557;107792454;107794464;107794466;107794480;107796351;107796920;107799889;107800894;107810714;107816051;107816122;107816366;107821006;107821135;107827891;107829691;107831889;Novel00008;Novel02462;107765730;107771543;107774436;107775110;107777282;1077823…
GO:0006355	regulation of transcription, DNA-templated	294	1767	4.69189e-05	0.000954351	107759473;107759521;107760764;107761210;107761367;107761885;107761907;107761984;107762610;107762763;107762792;107763196;107763641;107763775;107764028;107764473;107764760;107764791;107765562;107765748;107765862;107765896;107765917;107765920;107766079;107766165;107766579;107766725;107766996;107767215;107767248;107767858;107767937;107768035;107768134;107768795;107769045;107769441;107769461;107769826…
GO:1903506	regulation of nucleic acid-templated transcription	294	1767	4.69189e-05	0.000954351	107759473;107759521;107760764;107761210;107761367;107761885;107761907;107761984;107762610;107762763;107762792;107763196;107763641;107763775;107764028;107764473;107764760;107764791;107765562;107765748;107765862;107765896;107765917;107765920;107766079;107766165;107766579;107766725;107766996;107767215;107767248;107767858;107767937;107768035;107768134;107768795;107769045;107769441;107769461;107769826…
GO:2001141	regulation of RNA biosynthetic process	294	1767	4.69189e-05	0.000954351	107759473;107759521;107760764;107761210;107761367;107761885;107761907;107761984;107762610;107762763;107762792;107763196;107763641;107763775;107764028;107764473;107764760;107764791;107765562;107765748;107765862;107765896;107765917;107765920;107766079;107766165;107766579;107766725;107766996;107767215;107767248;107767858;107767937;107768035;107768134;107768795;107769045;107769441;107769461;107769826…
GO:0051252	regulation of RNA metabolic process	294	1768	4.8963e-05	0.00097518	107759473;107759521;107760764;107761210;107761367;107761885;107761907;107761984;107762610;107762763;107762792;107763196;107763641;107763775;107764028;107764473;107764760;107764791;107765562;107765748;107765862;107765896;107765917;107765920;107766079;107766165;107766579;107766725;107766996;107767215;107767248;107767858;107767937;107768035;107768134;107768795;107769045;107769441;107769461;107769826…
GO:0010468	regulation of gene expression	302	1825	5.56253e-05	0.0010744	107806269;Novel01558;107759473;107759521;107760764;107761210;107761367;107761885;107761907;107761984;107762610;107762763;107762792;107763196;107763641;107763775;107764028;107764473;107764760;107764791;107765562;107765748;107765862;107765896;107765917;107765920;107766079;107766165;107766579;107766725;107766996;107767215;107767248;107767858;107767937;107768035;107768134;107768795;107769045;10776944…
GO:0031323	regulation of cellular metabolic process	303	1832	5.61923e-05	0.0010744	107760468;107784610;107803213;107759473;107759521;107760764;107761210;107761367;107761885;107761907;107761984;107762610;107762763;107762792;107763196;107763641;107763775;107764028;107764473;107764760;107764791;107765562;107765748;107765862;107765896;107765917;107765920;107766079;107766165;107766579;107766725;107766996;107767215;107767248;107767858;107767937;107768035;107768134;107768795;107769045…
GO:0016747	transferase activity, transferring acyl groups other than amino-acyl groups	76	435	8.16667e-05	0.00140875	107771086;107784736;107794396;107828729;107763534;107768035;107769300;107780121;107782834;107785552;107787103;107789681;107792601;107799880;107800105;107800627;107803789;107806153;107813067;107815175;107815394;107821123;107821457;107822189;Novel00025;Novel01106;107796342;107803065;Novel00639;107807214;107762258;107766029;107768066;107769197;107772339;107772760;107773791;107774923;107776214;107780…
GO:0019219	regulation of nucleobase-containing compound metabolic process	294	1779	7.76673e-05	0.00145588	107759473;107759521;107760764;107761210;107761367;107761885;107761907;107761984;107762610;107762763;107762792;107763196;107763641;107763775;107764028;107764473;107764760;107764791;107765562;107765748;107765862;107765896;107765917;107765920;107766079;107766165;107766579;107766725;107766996;107767215;107767248;107767858;107767937;107768035;107768134;107768795;107769045;107769441;107769461;107769826…
GO:0015930	glutamate synthase activity	5	6	0.000100782	0.00169151	107781744;107793691;107793692;107809098;107822887
GO:0009889	regulation of biosynthetic process	294	1785	9.93023e-05	0.00172202	107759473;107759521;107760764;107761210;107761367;107761885;107761907;107761984;107762610;107762763;107762792;107763196;107763641;107763775;107764028;107764473;107764760;107764791;107765562;107765748;107765862;107765896;107765917;107765920;107766079;107766165;107766579;107766725;107766996;107767215;107767248;107767858;107767937;107768035;107768134;107768795;107769045;107769441;107769461;107769826…
GO:0010556	regulation of macromolecule biosynthetic process	294	1785	9.93023e-05	0.00172202	107759473;107759521;107760764;107761210;107761367;107761885;107761907;107761984;107762610;107762763;107762792;107763196;107763641;107763775;107764028;107764473;107764760;107764791;107765562;107765748;107765862;107765896;107765917;107765920;107766079;107766165;107766579;107766725;107766996;107767215;107767248;107767858;107767937;107768035;107768134;107768795;107769045;107769441;107769461;107769826…
GO:0031326	regulation of cellular biosynthetic process	294	1785	9.93023e-05	0.00172202	107759473;107759521;107760764;107761210;107761367;107761885;107761907;107761984;107762610;107762763;107762792;107763196;107763641;107763775;107764028;107764473;107764760;107764791;107765562;107765748;107765862;107765896;107765917;107765920;107766079;107766165;107766579;107766725;107766996;107767215;107767248;107767858;107767937;107768035;107768134;107768795;107769045;107769441;107769461;107769826…
GO:2000112	regulation of cellular macromolecule biosynthetic process	294	1785	9.93023e-05	0.00172202	107759473;107759521;107760764;107761210;107761367;107761885;107761907;107761984;107762610;107762763;107762792;107763196;107763641;107763775;107764028;107764473;107764760;107764791;107765562;107765748;107765862;107765896;107765917;107765920;107766079;107766165;107766579;107766725;107766996;107767215;107767248;107767858;107767937;107768035;107768134;107768795;107769045;107769441;107769461;107769826…
GO:0001101	response to acid chemical	10	20	0.000100872	0.00172202	107770078;107770081;107817196;107817198;107763249;107763252;107776344;107801698;107819915;107825693
GO:0060255	regulation of macromolecule metabolic process	305	1862	0.000109496	0.00183646	107806269;Novel01558;107759473;107759521;107760468;107760764;107761210;107761367;107761885;107761907;107761984;107762610;107762763;107762792;107763141;107763196;107763641;107763775;107764028;107764473;107764760;107764791;107765562;107765748;107765862;107765896;107765917;107765920;107766079;107766165;107766579;107766725;107766996;107767215;107767248;107767858;107767937;107768035;107768134;10776879…
GO:0051171	regulation of nitrogen compound metabolic process	294	1792	0.000131582	0.00215143	107759473;107759521;107760764;107761210;107761367;107761885;107761907;107761984;107762610;107762763;107762792;107763196;107763641;107763775;107764028;107764473;107764760;107764791;107765562;107765748;107765862;107765896;107765917;107765920;107766079;107766165;107766579;107766725;107766996;107767215;107767248;107767858;107767937;107768035;107768134;107768795;107769045;107769441;107769461;107769826…
GO:0000184	nuclear-transcribed mRNA catabolic process, nonsense-mediated decay	6	8	0.000132776	0.00215143	107763141;107779596;107781932;107800078;107816632;107828837
GO:0009607	response to biotic stimulus	22	72	0.00013714	0.0021851	107766311;107772133;107794263;107802320;Novel02129;Novel02953;107760333;107760472;107772669;107796413;107806428;107807011;107808479;107810840;107811017;107812160;107823075;107823076;107829385;107830187;107831696;Novel01766
GO:0006952	defense response	36	144	0.000150553	0.00235949	107766311;107772133;107794263;107802320;Novel02129;Novel02953;107760333;107760472;107769099;107772200;107772669;107775109;107787866;107791015;107796413;107799559;107802575;107806428;107807011;107808479;107810840;107811017;107812160;107815735;107817695;107823075;107823076;107823860;107829385;107830187;107830558;107831696;Novel00464;Novel01766;Novel02087;Novel02855
GO:0015103	inorganic anion transmembrane transporter activity	20	74	0.000153958	0.002516	107808410;107763645;107773097;107773201;107777874;107781488;107788060;107788070;107792166;107800596;107802855;107803708;107811517;107811893;107816046;107816887;107828429;107830974;107758992;107779368
GO:0004418	hydroxymethylbilane synthase activity	4	4	0.000163983	0.00259541	107767993;107802603;107802823;107830132
GO:0016701	oxidoreductase activity, acting on single donors with incorporation of molecular oxygen	26	109	0.000167176	0.00259541	107760301;107768685;107770253;107770720;107778472;107799511;107801738;107803018;107803451;107806322;107806327;107820148;107823578;107824391;107824392;107826704;107827644;107830098;107830099;Novel00880;107818187;107824996;107773293;107783654;107797150;107805734
GO:0005976	polysaccharide metabolic process	45	195	0.000185698	0.00286335	107769133;107781415;107796039;107805577;107806628;107813389;107816790;107817758;107828491;107830312;107832318;107760121;107762311;107763397;107763987;107765015;107768220;107778234;107781642;107782292;107785385;107785465;107786882;107787957;107789124;107789579;107791643;107794176;107794227;107803969;107805355;107806373;107810880;107815673;107817239;107819338;107819631;107821674;107825008;107825159…
GO:0080090	regulation of primary metabolic process	297	1822	0.000191828	0.00291092	107759473;107759521;107760468;107760764;107761210;107761367;107761885;107761907;107761984;107762610;107762763;107762792;107763196;107763641;107763775;107764028;107764473;107764760;107764791;107765562;107765748;107765862;107765896;107765917;107765920;107766079;107766165;107766579;107766725;107766996;107767215;107767248;107767858;107767937;107768035;107768134;107768795;107769045;107769441;107769461…
GO:0010035	response to inorganic substance	10	22	0.000272873	0.00407604	107770078;107770081;107817196;107817198;107763249;107763252;107776344;107801698;107819915;107825693
GO:0009611	response to wounding	8	15	0.000291677	0.0042899	107771920;107787825;107790557;107794480;107796351;107800894;107827891;Novel00008
GO:0009620	response to fungus	4	4	0.000332873	0.00474965	107766311;107772133;107794263;107802320
GO:0050832	defense response to fungus	4	4	0.000332873	0.00474965	107766311;107772133;107794263;107802320
GO:0032559	adenyl ribonucleotide binding	469	3601	0.000387881	0.00587497	107759588;107762797;107764185;107766613;107766916;107767752;107767781;107768612;107770726;107770750;107771166;107771701;107774200;107775200;107775697;107783693;107785739;107786764;107788702;107789752;107791020;107791926;107792545;107793741;107796769;107797327;107801424;107802382;107802809;107802886;107803914;107804071;107806212;107807106;107809653;107809764;107811086;107811329;107813267;107817477…
GO:0071944	cell periphery	61	385	0.00053023	0.00658601	Novel00682;107762311;107763397;107763987;107765015;107767841;107768220;107771684;107774467;107775110;107777282;107777616;107778234;107781642;107782292;107782372;107785385;107785465;107786882;107787878;107787957;107789124;107789579;107791187;107791643;107792628;107794007;107794176;107794227;107794696;107796992;107803969;107805355;107807036;107815673;107817239;107819338;107819631;107821674;10782500…
GO:0043167	ion binding	958	7753	0.000468487	0.00692691	107759261;107760035;107760323;107760460;107760570;107760764;107761107;107761227;107761249;107762029;107762083;107762515;107762865;107763141;107763342;107765239;107765723;107765948;107766030;107766061;107766086;107766114;107766590;107767000;107767133;107767421;107767578;107767796;107768016;107768035;107768253;107768690;107768721;107768773;107768777;107769122;107769202;107769339;107769631;107769975…
GO:0030554	adenyl nucleotide binding	469	3612	0.000501624	0.00721979	107759588;107762797;107764185;107766613;107766916;107767752;107767781;107768612;107770726;107770750;107771166;107771701;107774200;107775200;107775697;107783693;107785739;107786764;107788702;107789752;107791020;107791926;107792545;107793741;107796769;107797327;107801424;107802382;107802809;107802886;107803914;107804071;107806212;107807106;107809653;107809764;107811086;107811329;107813267;107817477…
GO:0010333	terpene synthase activity	28	129	0.000511547	0.00721979	107760760;107765628;107769201;107770416;107778427;107778627;107779472;107783716;107792208;107793666;107795220;107795221;107799408;107800233;107803155;107813463;107814194;107814700;107815053;107815114;107817151;107821548;107824351;107828192;107829287;107829289;107832422;107832687
GO:0016746	transferase activity, transferring acyl groups	86	536	0.000555752	0.00766938	107771086;107784736;107794396;107828729;107763534;107768035;107769300;107780121;107782834;107785552;107787103;107789681;107792601;107799880;107800105;107800627;107803789;107806153;107813067;107815175;107815394;107821123;107821457;107822189;Novel00025;Novel01106;107780043;107796342;107803065;Novel00639;107807214;107796407;107762258;107766029;107768066;107769197;107772339;107772760;107773791;107774…
GO:0055114	oxidation-reduction process	416	2679	0.000639542	0.00899121	107758909;107758994;107759261;107759554;107759912;107759913;107760150;107760205;107760231;107760301;107760413;107760460;107760570;107761789;107762083;107762727;107762756;107762861;107762865;107762894;107762966;107763040;107763283;107763286;107763355;107763446;107763812;107764098;107764646;107765239;107765542;107765873;107766030;107766061;107766086;107766114;107766440;107766775;107766849;107767000…
GO:0016838	carbon-oxygen lyase activity, acting on phosphates	28	134	0.000960951	0.0129728	107760760;107765628;107769201;107770416;107778427;107778627;107779472;107783716;107792208;107793666;107795220;107795221;107799408;107800233;107803155;107813463;107814194;107814700;107815053;107815114;107817151;107821548;107824351;107828192;107829287;107829289;107832422;107832687
GO:0046872	metal ion binding	433	3357	0.00138629	0.0183168	107759261;107760035;107760323;107760460;107760570;107760764;107761107;107761227;107761249;107762029;107762083;107762515;107762865;107763141;107763342;107765239;107765723;107765948;107766030;107766061;107766086;107766114;107766590;107767000;107767133;107767421;107767578;107767796;107768016;107768035;107768253;107768690;107768721;107768773;107768777;107769122;107769202;107769339;107769631;107769975…
GO:0006793	phosphorus metabolic process	421	2740	0.00134357	0.0183494	107767559;107770799;107772124;107773133;107777769;107778620;107779039;107780396;107781811;107784214;107784332;107792409;107798205;107807065;107813429;107818508;107821979;107832729;Novel01147;Novel02114;107783860;107788382;107783332;107796431;107820277;Novel00311;Novel02576;107766502;107775861;107800774;Novel00025;Novel02871;Novel00242;107771403;107811404;107814967;107828733;107759626;107760183;10…
GO:0006796	phosphate-containing compound metabolic process	421	2740	0.00134357	0.0183494	107767559;107770799;107772124;107773133;107777769;107778620;107779039;107780396;107781811;107784214;107784332;107792409;107798205;107807065;107813429;107818508;107821979;107832729;Novel01147;Novel02114;107783860;107788382;107783332;107796431;107820277;Novel00311;Novel02576;107766502;107775861;107800774;Novel00025;Novel02871;Novel00242;107771403;107811404;107814967;107828733;107759626;107760183;10…
GO:0016702	oxidoreductase activity, acting on single donors with incorporation of molecular oxygen, incorporation of two atoms of oxygen	20	87	0.00146812	0.0189939	107760301;107768685;107770253;107770720;107778472;107799511;107801738;107803018;107803451;107806322;107806327;107820148;107823578;107824391;107824392;107826704;107827644;107830098;107830099;Novel00880
GO:0016407	acetyltransferase activity	26	125	0.00153257	0.0194229	107796342;107803065;Novel00639;107763534;107768035;107769300;107780121;107782834;107785552;107787103;107789681;107792601;107799880;107800105;107800627;107803789;107806153;107813067;107815175;107815394;107821123;107821457;107822189;Novel00025;Novel01106;Novel01110
GO:0006536	glutamate metabolic process	4	5	0.00148467	0.0194431	107781744;107793692;107809098;107822887
GO:0006537	glutamate biosynthetic process	4	5	0.00148467	0.0194431	107781744;107793692;107809098;107822887
GO:0043650	dicarboxylic acid biosynthetic process	4	5	0.00148467	0.0194431	107781744;107793692;107809098;107822887
GO:0043169	cation binding	434	3371	0.00156853	0.0194812	107759261;107760035;107760323;107760460;107760570;107760764;107761107;107761227;107761249;107762029;107762083;107762515;107762865;107763141;107763342;107765239;107765723;107765948;107766030;107766061;107766086;107766114;107766590;107767000;107767133;107767421;107767578;107767796;107768016;107768035;107768253;107768690;107768721;107768773;107768777;107769122;107769202;107769339;107769631;107769975…
GO:0005507	copper ion binding	28	139	0.00172076	0.0209528	107769975;107771104;107771511;107777935;107779479;107783942;107785104;107787119;107789055;107791783;107792419;107793133;107797193;107803413;107807245;107807992;107808047;107808106;107808994;107811434;107811439;107814491;107816409;107823428;107825360;107825545;107828917;Novel01709
GO:0009617	response to bacterium	5	8	0.00176144	0.0224525	107766311;107772133;107794263;107802320;Novel02129
GO:0042742	defense response to bacterium	5	8	0.00176144	0.0224525	107766311;107772133;107794263;107802320;Novel02129
GO:0035251	UDP-glucosyltransferase activity	22	102	0.0021044	0.0251314	107769133;107781415;107796039;107805577;107806628;107813389;107817758;107828491;107830312;107832318;107760121;107775584;107786515;107789130;107789131;107789345;107796229;107804066;107806373;107810880;107825159;Novel02432
GO:0016209	antioxidant activity	54	323	0.00222842	0.0261103	107767209;107784785;107820597;107781013;107758994;107759554;107762727;107762756;107766775;107766849;107767062;107767292;107767307;107768198;107770624;107770743;107773042;107774415;107775196;107776863;107777133;107777164;107777661;107784680;107785744;107788452;107790005;107792574;107793453;107793895;107794019;107795195;107800743;107804632;107805162;107805800;107806372;107806425;107807967;107809682…
GO:0008725	DNA-3-methyladenine glycosylase activity	7	18	0.0024257	0.0273884	107772117;107792444;107798486;107798986;107801558;107820753;107824682
GO:0043733	DNA-3-methylbase glycosylase activity	7	18	0.0024257	0.0273884	107772117;107792444;107798486;107798986;107801558;107820753;107824682
GO:1901361	organic cyclic compound catabolic process	18	66	0.00230411	0.0289832	107788382;107763141;107779596;107781932;107800078;107816632;107828837;107790942;107821611;107770720;107795708;107812657;107817300;107824543;107761701;107780607;107785250;Novel00311
GO:0005088	Ras guanyl-nucleotide exchange factor activity	9	28	0.00279144	0.0300385	107760675;107775127;107788354;107804457;107805255;107820832;107820833;107821675;107829741
GO:0005089	Rho guanyl-nucleotide exchange factor activity	9	28	0.00279144	0.0300385	107760675;107775127;107788354;107804457;107805255;107820832;107820833;107821675;107829741
GO:0004097	catechol oxidase activity	6	14	0.00280553	0.0300385	107760231;107773093;107786520;107789348;107805360;107824883
GO:0006351	transcription, DNA-templated	313	2007	0.00246974	0.0302701	Novel01181;Novel01549;107759473;107759521;107760764;107761210;107761367;107761582;107761885;107761907;107761984;107762610;107762763;107762792;107763196;107763641;107763775;107764028;107764473;107764760;107764791;107765562;107765748;107765862;107765896;107765917;107765920;107766079;107766165;107766579;107766725;107766996;107767215;107767248;107767858;107767937;107768035;107768134;107768795;1077690…
GO:0097659	nucleic acid-templated transcription	313	2007	0.00246974	0.0302701	Novel01181;Novel01549;107759473;107759521;107760764;107761210;107761367;107761582;107761885;107761907;107761984;107762610;107762763;107762792;107763196;107763641;107763775;107764028;107764473;107764760;107764791;107765562;107765748;107765862;107765896;107765917;107765920;107766079;107766165;107766579;107766725;107766996;107767215;107767248;107767858;107767937;107768035;107768134;107768795;1077690…
GO:0006464	cellular protein modification process	410	2687	0.00257872	0.0308157	107786804;107793233;107827288;Novel00025;Novel02871;107759309;107766351;107780092;107780361;107783102;107783945;107788924;107791734;107794904;107795966;107796870;107797237;107797397;107797581;107806662;107806742;107808916;107809459;107820791;107823504;107828540;107830235;107830262;107831963;107759626;107760183;107760209;107760468;107761014;107761086;107761304;107761968;107762344;107762348;1077623…
GO:0036211	protein modification process	410	2687	0.00257872	0.0308157	107786804;107793233;107827288;Novel00025;Novel02871;107759309;107766351;107780092;107780361;107783102;107783945;107788924;107791734;107794904;107795966;107796870;107797237;107797397;107797581;107806662;107806742;107808916;107809459;107820791;107823504;107828540;107830235;107830262;107831963;107759626;107760183;107760209;107760468;107761014;107761086;107761304;107761968;107762344;107762348;1077623…
GO:0005984	disaccharide metabolic process	19	72	0.00266718	0.031411	107764344;107773876;107782340;107805376;107806733;107809478;107814858;107826322;107832745;Novel00681;Novel00890;Novel02076;107775584;107786515;107789130;107789131;107789345;107796229;107804066
GO:0009415	response to water	6	12	0.00269425	0.031411	107763249;107763252;107776344;107801698;107819915;107825693
GO:0046527	glucosyltransferase activity	22	105	0.00307956	0.0324137	107760121;107769133;107775584;107781415;107786515;107789130;107789131;107789345;107796039;107796229;107804066;107805577;107806373;107806628;107810880;107813389;107817758;107825159;107828491;107830312;107832318;Novel02432
GO:0031224	intrinsic component of membrane	217	1770	0.00277666	0.0327646	107760004;107760005;107760328;107761767;107761993;107762414;107762911;107763067;107763464;107763645;107763850;107764363;107764581;107765046;107765805;107766116;107766578;107766588;107766861;107767772;107768390;107768562;107769099;107769534;107769902;107770085;107770345;107770358;107770717;107770987;107771348;107771516;107771593;107772200;107772594;107772770;107773097;107773201;107774276;107774864…
GO:0032774	RNA biosynthetic process	313	2013	0.00294989	0.033977	Novel01181;Novel01549;107759473;107759521;107760764;107761210;107761367;107761582;107761885;107761907;107761984;107762610;107762763;107762792;107763196;107763641;107763775;107764028;107764473;107764760;107764791;107765562;107765748;107765862;107765896;107765917;107765920;107766079;107766165;107766579;107766725;107766996;107767215;107767248;107767858;107767937;107768035;107768134;107768795;1077690…
GO:0016835	carbon-oxygen lyase activity	37	207	0.00332761	0.0344408	107791572;107760760;107765628;107769201;107770416;107778427;107778627;107779472;107783716;107792208;107793666;107795220;107795221;107799408;107800233;107803155;107813463;107814194;107814700;107815053;107815114;107817151;107821548;107824351;107828192;107829287;107829289;107832422;107832687;Novel03353;107778553;107797441;107767796;107768773;107806576;107822687;107832828
GO:0006820	anion transport	43	210	0.00321779	0.0366215	107806731;Novel02629;107758992;107763645;107770078;107770081;107773097;107773201;107777874;107779368;107781488;107788060;107788070;107792166;107800596;107802855;107803708;107808410;107811517;107811893;107816046;107816887;107817196;107817198;107828429;107830974;107809512;107777500;107779672;107785559;107785816;107790978;107799481;107811654;107769360;107810544;107827793;107763850;107778285;10779193…
GO:0019439	aromatic compound catabolic process	18	68	0.00328807	0.0369812	107761701;107763141;107770720;107779596;107780607;107781932;107785250;107788382;107790942;107795708;107800078;107812657;107816632;107817300;107821611;107824543;107828837;Novel00311
GO:0016682	oxidoreductase activity, acting on diphenols and related substances as donors, oxygen as acceptor	8	24	0.00369518	0.0370114	107763286;107797824;107760231;107773093;107786520;107789348;107805360;107824883
GO:0019104	DNA N-glycosylase activity	8	24	0.00369518	0.0370114	107772117;107792444;107798486;107798986;107801558;107820753;107824682;Novel03353
GO:0033013	tetrapyrrole metabolic process	16	58	0.00347992	0.0386838	107774460;107817912;Novel02576;107795708;107812657;107817300;107824543;107763283;107767993;107778553;107797441;107802603;107802823;107820682;107830132;Novel01572
GO:0003677	DNA binding	403	3156	0.00398498	0.0392693	107760782;107761885;107774787;107791341;107802422;107823139;107825338;Novel00112;107759231;107759473;107759521;107759750;107760069;107760186;107760394;107760435;107760764;107761210;107761367;107761907;107761984;107762610;107762763;107763141;107763775;107764028;107764473;107764791;107765107;107765562;107765599;107765748;107765862;107765917;107765920;107766079;107766165;107766192;107766579;10776672…
GO:0016830	carbon-carbon lyase activity	25	127	0.00404708	0.0392693	107789772;107763355;107768931;107783528;107789682;107790216;107794144;107799672;107800924;107801519;107804984;107805694;107807412;107809914;107812155;107817653;107819266;Novel00024;Novel02747;Novel03131;107767559;107778620;107784214;107784332;107807065
GO:0098772	molecular function regulator	70	453	0.00440302	0.0420658	107775132;107798021;107800762;107815834;107820952;Novel00464;Novel02278;Novel02304;107771039;107792507;107801224;107765126;107765134;107765730;107765742;107771543;107771920;107774436;107775110;107777282;107779503;107781430;107782372;107782545;107784088;107785607;107787825;107787878;107790557;107791187;107792454;107792628;107794464;107794466;107794480;107796123;107796351;107796920;107799889;107800…
GO:0010167	response to nitrate	4	6	0.00397555	0.0427036	107770078;107770081;107817196;107817198
GO:0015706	nitrate transport	4	6	0.00397555	0.0427036	107770078;107770081;107817196;107817198
GO:1901698	response to nitrogen compound	4	6	0.00397555	0.0427036	107770078;107770081;107817196;107817198
GO:0046700	heterocycle catabolic process	17	64	0.00405634	0.0430873	107788382;107763141;107779596;107781932;107800078;107816632;107828837;107790942;107821611;107795708;107812657;107817300;107824543;107761701;107780607;107785250;Novel00311
GO:0008483	transaminase activity	9	30	0.00469357	0.0435031	107759651;107780320;107789828;107790076;107821173;107825954;107826543;107828015;Novel02978
GO:0016769	transferase activity, transferring nitrogenous groups	9	30	0.00469357	0.0435031	107759651;107780320;107789828;107790076;107821173;107825954;107826543;107828015;Novel02978
GO:0051213	dioxygenase activity	20	96	0.00495415	0.045243	107760301;107768685;107770253;107770720;107778472;107799511;107801738;107803018;107803451;107806322;107806327;107820148;107823578;107824391;107824392;107826704;107827644;107830098;107830099;Novel00880
GO:0000956	nuclear-transcribed mRNA catabolic process	6	13	0.00443508	0.0455907	107763141;107779596;107781932;107800078;107816632;107828837
GO:0006402	mRNA catabolic process	6	13	0.00443508	0.0455907	107763141;107779596;107781932;107800078;107816632;107828837
GO:0098542	defense response to other organism	6	13	0.00443508	0.0455907	107766311;107772133;107794263;107802320;Novel02129;Novel02953
GO:0008649	rRNA methyltransferase activity	3	4	0.00530677	0.0470786	107793570;107819640;Novel03285
GO:0008855	exodeoxyribonuclease VII activity	3	4	0.00530677	0.0470786	Novel00076;Novel00336;Novel00639
GO:0009512	cytochrome b6f complex	3	4	0.00423249	0.0475003	107776728;107819586;Novel02729
GO:0044423	virion part	9	32	0.004428	0.0475003	Novel01083;Novel01588;Novel02160;Novel02255;Novel02613;Novel02805;Novel02871;Novel03040;Novel03180
GO:0016021	integral component of membrane	211	1733	0.00463677	0.0475773	107760004;107760005;107760328;107761767;107761993;107762414;107762911;107763067;107763464;107763645;107763850;107764363;107764581;107765046;107765805;107766116;107766578;107766588;107766861;107767772;107768390;107768562;107769099;107769534;107769902;107770085;107770345;107770358;107770717;107770987;107771348;107771516;107771593;107772200;107772594;107772770;107773097;107773201;107774276;107774864…
GO:0009507	chloroplast	6	17	0.00583387	0.0550717	107764062;107776992;107802496;107825362;107829490;107830751
GO:0009536	plastid	6	17	0.00583387	0.0550717	107764062;107776992;107802496;107825362;107829490;107830751
GO:0019012	virion	9	34	0.00684462	0.0621281	Novel01083;Novel01588;Novel02160;Novel02255;Novel02613;Novel02805;Novel02871;Novel03040;Novel03180
GO:0019028	viral capsid	6	19	0.0106612	0.0931864	Novel01083;Novel01588;Novel02160;Novel02613;Novel02805;Novel03040
GO:0030286	dynein complex	5	16	0.0204091	0.17202	107778065;107791272;107828117;107832556;Novel00959
GO:0033646	host intracellular part	3	7	0.0290788	0.227237	Novel02023;Novel03158;Novel01558
GO:0043656	intracellular region of host	3	7	0.0290788	0.227237	Novel02023;Novel03158;Novel01558
GO:0000347	THO complex	4	12	0.0298489	0.227237	Novel01181;Novel01549;Novel00076;Novel00333
GO:0033643	host cell part	4	14	0.0510189	0.376264	Novel02023;Novel03158;Novel02255;Novel01558
GO:0000446	nucleoplasmic THO complex	2	4	0.0570457	0.377594	Novel01181;Novel01549
GO:0005929	cilium	3	9	0.0595448	0.377594	Novel00076;Novel00333;Novel00380
GO:0031514	motile cilium	3	9	0.0595448	0.377594	Novel00076;Novel00333;Novel00380
GO:0018995	host	4	15	0.063999	0.377594	Novel02023;Novel03158;Novel02255;Novel01558
GO:0043657	host cell	4	15	0.063999	0.377594	Novel02023;Novel03158;Novel02255;Novel01558
GO:0044215	other organism	4	15	0.063999	0.377594	Novel02023;Novel03158;Novel01558;Novel02255
GO:0044216	other organism cell	4	15	0.063999	0.377594	Novel02023;Novel03158;Novel01558;Novel02255
GO:0044217	other organism part	4	15	0.063999	0.377594	Novel02023;Novel03158;Novel01558;Novel02255
GO:0000776	kinetochore	4	16	0.0785289	0.45202	Novel00639;Novel02679;Novel02747;Novel02779
GO:0005875	microtubule associated complex	5	23	0.0855842	0.480902	107778065;107791272;107828117;107832556;Novel00959
GO:0042025	host cell nucleus	2	5	0.0885715	0.486113	Novel02023;Novel03158
