# Supplementary material for: Integration of mRNA and miRNA Analysis Reveals the Molecular Mechanism Underlying Salt and Alkali Stress Tolerance in Tobacco
Source: Int J Mol Sci. 2019 May 14;20(10):2391. doi: 10.3390/ijms20102391 (PMC6566703; doi:10.3390/ijms20102391)
Supplement: Supplementary file 1 [file ijms-20-02391-s001.zip › Supplementary File 1/Table S4.xlsx]

## Sheet: Sheet1
Name	CK_1.tpm	CK_2.tpm	CK_3.tpm	NaCl_1.tpm	NaCl_2.tpm	NaCl_3.tpm	NaHCO3_1.tpm	NaHCO3_2.tpm	NaHCO3_3.tpm
novel_1	236656	289483	326055	232611	305965	252987	287666	281652	246909
novel_100	60.3906	47.1583	15.2223	71.116	23.0328	74.175	30.2499	124.938	151.251
novel_104	67.6374	81.4552	72.306	109.045	56.3024	94.4045	30.2499	64.7827	47.9577
novel_105	62.8062	94.3166	68.5004	118.527	51.184	101.148	33.611	37.0187	70.0921
novel_106	9.66249	21.4356	41.8614	18.9643	10.2368	47.2023	6.72219	23.1367	36.8906
novel_109	48.3124	85.7423	30.4446	56.8928	20.4736	43.8307	23.5277	64.7827	55.3359
novel_113	53.1437	42.8712	41.8614	61.6339	23.0328	91.0329	47.0553	78.6647	118.05
novel_114	28.9875	68.5939	34.2502	23.7053	30.7104	33.7159	43.6942	41.646	22.1343
novel_119	48.3124	81.4552	45.667	56.8928	17.9144	26.9727	20.1666	74.0374	33.2015
novel_120	36.2343	47.1583	30.4446	42.6696	28.1512	23.6011	40.3332	27.764	29.5125
novel_123	16.9094	72.881	34.2502	9.48213	10.2368	74.175	50.4164	83.2921	29.5125
novel_124	38.65	68.5939	60.8893	66.3749	25.592	67.4318	20.1666	55.528	36.8906
novel_125	24.1562	21.4356	64.6949	37.9285	12.796	16.8579	23.5277	50.9007	25.8234
novel_127	16.9094	38.5841	57.0837	23.7053	2.5592	10.1148	33.611	37.0187	7.37811
novel_129	9.66249	30.0098	38.0558	85.3392	20.4736	33.7159	33.611	18.5093	18.4453
novel_130	21.7406	42.8712	7.61116	14.2232	12.796	23.6011	6.72219	55.528	11.0672
novel_131	12.0781	25.7227	19.0279	14.2232	12.796	16.8579	13.4444	78.6647	7.37811
novel_132	21.7406	34.2969	15.2223	37.9285	15.3552	6.74318	10.0833	13.882	22.1343
novel_134	9.66249	17.1485	7.61116	28.4464	0	33.7159	6.72219	23.1367	59.0249
novel_135	161.847	192.92	270.196	298.687	138.197	151.722	141.166	171.211	129.117
novel_141	9655.24	15266.4	12497.5	11890.6	5382	8128.9	8943.88	13831.1	11568.9
novel_144	43.4812	150.049	64.6949	75.8571	40.9472	70.8034	20.1666	60.1554	73.7811
novel_145	43.4812	38.5841	19.0279	42.6696	2.5592	26.9727	36.9721	23.1367	36.8906
novel_146	14.4937	47.1583	34.2502	9.48213	12.796	23.6011	10.0833	27.764	14.7562
novel_147	55.5593	51.4454	41.8614	37.9285	23.0328	53.9454	23.5277	32.3914	55.3359
novel_148	65.2218	42.8712	22.8335	52.1517	10.2368	47.2023	30.2499	134.193	84.8483
novel_149	48.3124	47.1583	38.0558	37.9285	30.7104	23.6011	23.5277	32.3914	14.7562
novel_152	4.83124	21.4356	30.4446	28.4464	12.796	40.4591	20.1666	46.2734	73.7811
novel_153	166.678	295.811	194.085	256.018	145.874	350.645	134.444	388.696	206.587
novel_154	24.1562	77.1681	26.6391	71.116	12.796	40.4591	33.611	87.9194	25.8234
novel_156	60.3906	85.7423	57.0837	99.5624	30.7104	40.4591	26.8888	37.0187	22.1343
novel_157	316.447	432.999	296.835	483.589	204.736	273.099	231.916	231.367	320.948
novel_158	33.8187	124.326	156.029	47.4107	61.4208	94.4045	73.9441	129.565	77.4702
novel_159	45.8968	145.762	114.167	61.6339	33.2696	101.148	40.3332	69.4101	59.0249
novel_160	16.9094	30.0098	22.8335	14.2232	2.5592	37.0875	33.611	27.764	22.1343
novel_163	50.7281	107.178	57.0837	28.4464	23.0328	20.2295	40.3332	83.2921	22.1343
novel_164	190.834	270.088	178.862	327.134	122.842	171.951	151.249	323.914	247.167
novel_166	26.5718	64.3068	34.2502	52.1517	12.796	16.8579	26.8888	46.2734	25.8234
novel_167	101.456	167.198	91.3339	90.0803	40.9472	91.0329	36.9721	97.1741	33.2015
novel_168	12.0781	8.57423	30.4446	18.9643	7.6776	40.4591	23.5277	60.1554	33.2015
novel_17	0	4.28712	7.61116	4.74107	0	3.37159	3.3611	0	3.68906
novel_172	14.4937	17.1485	15.2223	18.9643	17.9144	23.6011	43.6942	27.764	14.7562
novel_174	0	0	0	4.74107	0	0	0	9.25467	3.68906
novel_184	1384.15	1389.03	962.812	1028.81	665.392	1193.54	1421.74	1776.9	1534.65
novel_185	2.41562	8.57423	0	0	5.1184	6.74318	3.3611	0	3.68906
novel_189	12.0781	34.2969	7.61116	23.7053	17.9144	43.8307	30.2499	4.62734	14.7562
novel_191	24.1562	107.178	114.167	71.116	30.7104	57.317	60.4997	87.9194	40.5796
novel_192	21.7406	34.2969	41.8614	37.9285	20.4736	10.1148	30.2499	37.0187	40.5796
novel_193	67.6374	222.93	262.585	184.902	71.6576	141.607	63.8608	101.801	99.6045
novel_195	31.4031	25.7227	26.6391	66.3749	5.1184	10.1148	16.8055	23.1367	33.2015
novel_198	74.8843	180.059	121.779	66.3749	69.0984	155.093	87.3885	120.311	77.4702
novel_205	43.4812	222.93	140.806	165.937	79.3352	155.093	67.2219	87.9194	84.8483
novel_206	246.393	124.326	68.5004	90.0803	81.8944	188.809	157.972	245.249	213.965
novel_210	12.0781	17.1485	22.8335	47.4107	28.1512	20.2295	26.8888	32.3914	44.2687
novel_212	2.41562	47.1583	34.2502	14.2232	12.796	20.2295	20.1666	46.2734	3.68906
novel_215	125.612	132.901	114.167	90.0803	58.8616	84.2897	36.9721	37.0187	47.9577
novel_216	74.8843	90.0295	83.7228	4.74107	5.1184	3.37159	26.8888	27.764	11.0672
novel_217	21.7406	30.0098	15.2223	33.1875	2.5592	10.1148	33.611	32.3914	40.5796
novel_220	26.5718	8.57423	22.8335	28.4464	10.2368	20.2295	13.4444	23.1367	33.2015
novel_222	2.41562	0	0	0	0	0	0	0	0
novel_225	74.8843	120.039	87.5284	104.303	46.0656	70.8034	87.3885	87.9194	73.7811
novel_226	12.0781	64.3068	41.8614	42.6696	17.9144	47.2023	33.611	41.646	14.7562
novel_228	33.8187	107.178	95.1395	33.1875	20.4736	13.4864	63.8608	55.528	40.5796
novel_229	36.2343	25.7227	15.2223	28.4464	30.7104	37.0875	20.1666	13.882	14.7562
novel_231	4.83124	25.7227	19.0279	33.1875	10.2368	16.8579	20.1666	41.646	14.7562
novel_232	19.325	38.5841	11.4167	66.3749	17.9144	26.9727	10.0833	32.3914	18.4453
novel_234	9.66249	47.1583	19.0279	14.2232	12.796	26.9727	10.0833	13.882	25.8234
novel_237	256.056	677.364	490.92	237.053	197.058	252.869	235.277	564.535	225.032
novel_242	108.703	60.0196	26.6391	71.116	40.9472	37.0875	67.2219	124.938	121.739
novel_243	60.3906	111.465	87.5284	118.527	61.4208	87.6613	26.8888	55.528	84.8483
novel_247	372.006	445.86	357.725	862.874	243.124	451.793	299.138	550.653	608.694
novel_248	12.0781	12.8614	11.4167	18.9643	2.5592	16.8579	23.5277	41.646	7.37811
novel_25	1084.61	1204.68	932.367	2313.64	419.709	1311.55	816.746	2077.67	1966.27
novel_250	28.9875	68.5939	68.5004	42.6696	20.4736	20.2295	70.583	115.683	55.3359
novel_255	89.378	51.4454	117.973	113.786	74.2168	87.6613	60.4997	120.311	110.672
novel_258	108.703	98.6037	98.9451	42.6696	35.8288	40.4591	80.6663	124.938	29.5125
novel_262	0	0	11.4167	4.74107	0	3.37159	0	0	3.68906
novel_268	456.553	848.849	468.086	402.991	312.222	475.394	332.749	550.653	446.376
novel_269	72.4687	55.7325	45.667	42.6696	46.0656	70.8034	50.4164	55.528	81.1592
novel_270	454.137	630.206	536.587	644.785	332.696	563.055	433.581	652.455	461.132
novel_271	16.9094	51.4454	38.0558	56.8928	12.796	60.6886	30.2499	9.25467	11.0672
novel_273	36.2343	42.8712	7.61116	23.7053	23.0328	37.0875	26.8888	23.1367	25.8234
novel_3	2543.65	1903.48	1826.68	1981.77	1576.47	2056.67	1539.38	1855.56	1767.06
novel_31	323.693	351.544	342.502	170.678	115.164	141.607	265.527	462.734	206.587
novel_35	2473.6	1843.46	1046.53	2048.14	985.292	2073.53	1199.91	1929.6	2456.91
novel_40	1321.35	938.879	673.588	1531.36	719.135	1614.99	961.273	1360.44	1984.71
novel_42	1207.81	913.156	654.56	1180.53	537.432	1018.22	658.775	786.647	1357.57
novel_43	427.565	510.167	411.003	388.767	276.394	498.995	141.166	198.976	280.368
novel_58	432.396	261.514	262.585	564.187	255.92	512.482	164.694	268.386	295.125
novel_59	376.837	574.474	411.003	298.687	186.822	310.186	326.026	629.318	225.032
novel_61	321.278	240.079	140.806	711.16	414.591	674.318	144.527	231.367	258.234
novel_62	497.618	287.237	205.501	346.098	125.401	232.64	164.694	143.447	320.948
novel_63	246.393	214.356	190.279	360.321	191.94	354.017	231.916	277.64	464.821
novel_64	236.731	621.632	601.282	156.455	143.315	188.809	211.749	152.702	81.1592
novel_73	12.0781	51.4454	3.80558	18.9643	20.4736	40.4591	13.4444	32.3914	18.4453
novel_77	212.575	240.079	125.584	393.509	212.414	222.525	178.138	296.15	261.923
novel_81	108.703	304.385	213.113	109.045	107.486	148.35	154.61	222.112	132.806
novel_87	53.1437	192.92	159.834	137.491	117.723	168.579	124.361	175.839	121.739
novel_89	62.8062	72.881	57.0837	56.8928	17.9144	60.6886	53.7775	115.683	47.9577
novel_91	65.2218	175.772	178.862	137.491	79.3352	91.0329	168.055	124.938	73.7811
novel_93	48.3124	17.1485	34.2502	42.6696	17.9144	53.9454	107.555	92.5467	180.764
novel_99	36.2343	102.891	76.1116	61.6339	33.2696	40.4591	43.6942	64.7827	33.2015
nta-miR1446	12.0781	12.8614	0	4.74107	5.1184	0	0	0	14.7562
nta-miR156a	2277.93	990.324	1118.84	1033.55	552.787	761.979	2981.29	3526.03	2438.47
nta-miR156f	7.24687	0	0	9.48213	0	0	16.8055	4.62734	11.0672
nta-miR156g	1408.31	643.068	612.698	734.865	383.88	620.372	1156.22	1503.88	1497.76
nta-miR159	147696	98985.2	78695.6	84794	46961.3	85756.4	93472.1	130662	128077
nta-miR160a	120.781	55.7325	30.4446	104.303	48.6248	84.2897	90.7496	115.683	154.94
nta-miR160d	7.24687	4.28712	3.80558	4.74107	5.1184	3.37159	3.3611	4.62734	3.68906
nta-miR162a	7882.18	10563.5	8079.25	17470.8	6244.45	10832.9	6060.06	8306.07	7278.51
nta-miR164a	113.534	25.7227	49.4725	56.8928	17.9144	67.4318	94.1107	203.603	247.167
nta-miR164c	2.41562	0	0	0	0	0	0	0	0
nta-miR166a	475665	472517	490509	484276	560260	476190	508826	431772	413492
nta-miR167a	2654.77	1830.6	1221.59	3086.43	1236.09	2774.82	1515.85	1989.76	2892.22
nta-miR167d	3454.34	2186.43	1518.43	2574.4	1356.38	3280.56	1885.57	2975.38	3917.78
nta-miR168a	930.015	831.701	635.532	801.24	435.064	930.559	1374.69	1758.39	1781.81
nta-miR168d	164.262	94.3166	125.584	156.455	43.5064	131.492	235.277	212.858	354.149
nta-miR169a	19.325	8.57423	15.2223	75.8571	10.2368	43.8307	16.8055	37.0187	40.5796
nta-miR169q	0	0	0	0	0	3.37159	0	0	0
nta-miR169t	0	0	0	0	0	0	0	4.62734	0
nta-miR171a	82.1312	55.7325	57.0837	56.8928	30.7104	101.148	80.6663	124.938	169.697
nta-miR171b	41.0656	4.28712	11.4167	33.1875	7.6776	30.3443	20.1666	69.4101	44.2687
nta-miR171c	62.8062	21.4356	11.4167	90.0803	25.592	60.6886	63.8608	148.075	132.806
nta-miR172a	0	0	0	9.48213	0	0	6.72219	4.62734	0
nta-miR172c	12.0781	4.28712	0	9.48213	0	20.2295	10.0833	13.882	25.8234
nta-miR172j	7.24687	4.28712	0	4.74107	0	0	13.4444	9.25467	18.4453
nta-miR1919	26.5718	17.1485	7.61116	33.1875	0	26.9727	43.6942	18.5093	55.3359
nta-miR319a	219.822	90.0295	148.418	237.053	28.1512	111.262	221.832	157.329	309.881
nta-miR390a	4.83124	8.57423	7.61116	4.74107	2.5592	0	6.72219	4.62734	7.37811
nta-miR390b	16.9094	4.28712	0	9.48213	10.2368	3.37159	10.0833	9.25467	29.5125
nta-miR394	468.631	231.504	137.001	478.848	130.519	431.563	386.526	606.181	1165.74
nta-miR395a	263.303	630.206	380.558	696.937	378.762	509.11	258.804	675.591	534.913
nta-miR396a	5427.9	5813.33	5320.2	12919.4	5041.63	8863.91	5448.34	5575.94	9628.44
nta-miR396b	12157.8	13182.9	12166.4	18542.3	10963.6	21413	12745.3	13312.8	22543.8
nta-miR397	306.784	180.059	159.834	402.991	107.486	327.044	73.9441	203.603	317.259
nta-miR398	2630.61	1569.08	1084.59	2593.36	1169.55	1338.52	783.135	925.467	1427.66
nta-miR399a	4.83124	0	0	4.74107	10.2368	3.37159	3.3611	4.62734	3.68906
nta-miR408	635.309	510.167	403.392	706.419	455.538	576.542	238.638	249.876	446.376
nta-miR477a	115.95	90.0295	72.306	237.053	56.3024	114.634	67.2219	78.6647	84.8483
nta-miR477b	0	12.8614	0	0	0	10.1148	3.3611	0	3.68906
nta-miR479a	0	4.28712	15.2223	18.9643	2.5592	6.74318	23.5277	37.0187	11.0672
nta-miR479b	7.24687	21.4356	11.4167	33.1875	7.6776	10.1148	30.2499	41.646	36.8906
nta-miR482a	3195.87	1037.48	608.893	2455.87	808.707	2518.58	1539.38	2600.56	4227.66
nta-miR482b-3p	186.003	85.7423	72.306	170.678	48.6248	144.978	147.888	314.659	427.931
nta-miR482b-5p	2.41562	0	15.2223	4.74107	2.5592	3.37159	10.0833	0	14.7562
nta-miR482d	591.827	548.751	376.752	1251.64	527.195	974.389	625.164	430.342	1331.75
nta-miR5303a	323.693	407.276	254.974	350.839	214.973	434.935	144.527	296.15	387.351
nta-miR5303c	113.534	205.782	274.002	151.714	92.1312	151.722	131.083	115.683	132.806
nta-miR6019a	24.1562	25.7227	7.61116	42.6696	10.2368	13.4864	20.1666	27.764	44.2687
nta-miR6020a-3p	7.24687	0	0	14.2232	5.1184	13.4864	0	13.882	25.8234
nta-miR6020a-5p	16.9094	8.57423	19.0279	33.1875	2.5592	6.74318	0	64.7827	36.8906
nta-miR6020b	357.512	158.623	72.306	407.732	138.197	404.591	356.276	731.119	1003.42
nta-miR6021	23620	18726.1	13776.2	19841.4	13318.1	21517.5	12530.2	12678.9	16740.9
nta-miR6024	1500.1	1148.95	688.81	1915.39	591.175	1655.45	1105.8	1924.97	1708.03
nta-miR6025a	149.769	64.3068	64.6949	199.125	30.7104	94.4045	90.7496	189.721	394.729
nta-miR6025b	12.0781	8.57423	0	28.4464	10.2368	20.2295	6.72219	9.25467	33.2015
nta-miR6025c	4.83124	0	0	0	0	0	3.3611	9.25467	11.0672
nta-miR6025d	2.41562	0	0	0	0	0	0	0	0
nta-miR6144	4.83124	4.28712	0	4.74107	0	3.37159	3.3611	0	22.1343
nta-miR6145a	159.431	201.494	186.473	151.714	76.776	91.0329	127.722	273.013	147.562
nta-miR6145b	91.7936	107.178	83.7228	104.303	15.3552	84.2897	94.1107	161.957	151.251
nta-miR6145c	2.41562	0	0	0	0	0	0	0	11.0672
nta-miR6145d	222.237	72.881	60.8893	142.232	23.0328	101.148	73.9441	185.093	213.965
nta-miR6145e	1234.38	1380.45	981.84	1645.15	511.84	1884.72	1092.36	2165.59	2936.49
nta-miR6145f	101.456	21.4356	19.0279	118.527	17.9144	50.5738	36.9721	138.82	177.075
nta-miR6146a	106.287	64.3068	34.2502	132.75	23.0328	67.4318	57.1386	152.702	184.453
nta-miR6146b	835.805	493.018	304.446	1085.7	263.598	815.925	423.498	1041.15	1446.11
nta-miR6147	149.769	42.8712	11.4167	75.8571	17.9144	84.2897	70.583	111.056	158.629
nta-miR6148a	178.756	188.633	125.584	218.089	84.4536	144.978	174.777	370.187	162.318
nta-miR6148b	84.5468	115.752	45.667	104.303	35.8288	57.317	57.1386	138.82	99.6045
nta-miR6149a	29253.2	28625.1	18008	59457.7	19931.1	61679.9	26589.6	44871.3	78278.1
nta-miR6150	99.0405	115.752	98.9451	213.348	51.184	131.492	77.3052	124.938	166.008
nta-miR6151a	19.325	12.8614	3.80558	4.74107	0	13.4864	3.3611	0	11.0672
nta-miR6151f	14.4937	34.2969	11.4167	28.4464	2.5592	10.1148	3.3611	23.1367	14.7562
nta-miR6151g	379.253	540.177	342.502	412.473	232.887	360.76	312.582	481.243	372.595
nta-miR6152a	1084.61	1774.87	1221.59	1995.99	522.077	1500.36	796.58	1943.48	1457.18
nta-miR6153	1082.2	917.443	677.393	1469.73	452.979	1287.95	507.525	1013.39	1265.35
nta-miR6154a	31.4031	42.8712	45.667	61.6339	17.9144	37.0875	30.2499	83.2921	33.2015
nta-miR6155	3874.66	4265.68	3112.96	5779.36	2886.78	6217.21	3307.32	4173.86	7223.17
nta-miR6156	0	0	0	4.74107	0	3.37159	6.72219	4.62734	0
nta-miR6157	28.9875	25.7227	34.2502	52.1517	12.796	13.4864	33.611	92.5467	14.7562
nta-miR6158a	21.7406	107.178	95.1395	56.8928	71.6576	64.0602	97.4718	87.9194	62.714
nta-miR6159	173.925	150.049	102.751	241.794	63.98	219.153	184.86	300.777	379.973
nta-miR6160	159.431	107.178	57.0837	180.161	74.2168	195.552	90.7496	166.584	169.697
nta-miR6161a	183.587	235.791	239.752	360.321	166.348	171.951	245.36	254.504	213.965
nta-miR6161c	456.553	1316.14	959.006	1161.56	650.037	1234	453.748	809.784	652.963
nta-miR6161d	24.1562	17.1485	11.4167	37.9285	12.796	16.8579	10.0833	23.1367	36.8906
nta-miR6163	0	0	0	9.48213	0	0	3.3611	4.62734	0
nta-miR6164a	0	12.8614	0	4.74107	2.5592	6.74318	3.3611	0	7.37811
nta-miR827	0	0	0	0	2.5592	0	10.0833	4.62734	14.7562
