# Supplementary material for: Integration of mRNA and miRNA Analysis Reveals the Molecular Mechanism Underlying Salt and Alkali Stress Tolerance in Tobacco
Source: Int J Mol Sci. 2019 May 14;20(10):2391. doi: 10.3390/ijms20102391 (PMC6566703; doi:10.3390/ijms20102391)
Supplement: Supplementary file 1 [file ijms-20-02391-s001.zip › Supplementary File 1/Table S5.xlsx]

## Sheet: NaCl
miRNA	log2Fold Change	P-value	Target_start	Target_end	Target_gene	Gene annotation
miR-novel_216	-1.8561	3.3947e-08	330	353	107762481	serine/threonine-protein phosphatase 7 long form homolog
miR-novel_258	-0.83801	0.0076325	1132	1154	107777693	purple acid phosphatase 17-like
miR-novel_61	1.1523	1.8194e-05	1389	1408	107765028	NADP-dependent malic enzyme-like, transcript variant X1
miR-novel_61	1.1523	1.8194e-05	1097	1117	107776811	uncharacterized LOC107776811
miR-novel_61	1.1523	1.8194e-05	613	633	107794488	uncharacterized LOC107794488, transcript variant X2
miR-novel_61	1.1523	1.8194e-05	29	50	107823811	auxin-responsive protein SAUR32-like
miR-novel_61	1.1523	1.8194e-05	1118	1139	107828972	probable protein kinase At2g41970
miR-novel_64	-0.98193	0.0016217	1920	1941	107772258	uncharacterized LOC107772258
nta-miR156a	-0.64193	0.025623	1317	1336	107761295	PF03110:SBP domain
nta-miR156a	-0.64193	0.025623	1154	1172	107763996	phosphoglycerate mutase-like protein AT74H
nta-miR156a	-0.64193	0.025623	238	256	107766154	uncharacterized LOC107766154
nta-miR156a	-0.64193	0.025623	875	894	107766736	squamosa promoter-binding-like protein 12
nta-miR156a	-0.64193	0.025623	2	22	107772594	putative transporter arsB
nta-miR156a	-0.64193	0.025623	1897	1915	107775008	uncharacterized LOC107775008, transcript variant X2
nta-miR156a	-0.64193	0.025623	468	486	107775583	non-specific lipid-transfer protein 1-like
nta-miR156a	-0.64193	0.025623	530	548	107823640	uncharacterized LOC107823640
nta-miR156a	-0.64193	0.025623	513	531	107824610	UDP-glycosyltransferase 73C4-like
nta-miR396a	0.63657	0.0010662	374	394	107760167	uncharacterized LOC107760167
nta-miR396a	0.63657	0.0010662	900	921	107776611	crooked neck-like protein 1, transcript variant X2
nta-miR396a	0.63657	0.0010662	812	832	107776652	protein NRT1/ PTR FAMILY 6.3-like
nta-miR396a	0.63657	0.0010662	443	462	107789564	U-box domain-containing protein 18-like
nta-miR396a	0.63657	0.0010662	823	842	107823700	probable methyltransferase PMT2, transcript variant X1
nta-miR396a	0.63657	0.0010662	1248	1269	107823908	uncharacterized LOC107823908, transcript variant X2
nta-miR6145a	-0.55369	0.049081	1260	1282	107771365	G-type lectin S-receptor-like serine/threonine-protein kinase At5g24080
nta-miR6145a	-0.55369	0.049081	1450	1472	107820702	G-type lectin S-receptor-like serine/threonine-protein kinase At5g24080, transcript variant X1
nta-miR6145a	-0.55369	0.049081	978	999	107827555	GDSL esterase/lipase EXL3-like

## Sheet: NaHCO3
miRNA	log2Fold Change	Target_start	Target_end	Target_gene	Gene annotation
miR-novel_167	-0.9061	1700	1722	107827793	aluminum-activated malate transporter 2-like
miR-novel_193	-0.81443	614	637	107768400	protein ODORANT1-like
miR-novel_216	-1.3104	330	353	107762481	serine/threonine-protein phosphatase 7 long form homolog
miR-novel_216	-1.3104	5334	5358	107830114	uncharacterized LOC107830114
miR-novel_43	-1.0786	379	397	107814286	thaumatin-like protein
miR-novel_43	-1.0786	385	404	107814919	dehydrodolichyl diphosphate synthase 6-like, transcript variant X2
miR-novel_43	-1.0786	711	730	107820122	UDP-glucuronic acid decarboxylase 5-like, transcript variant X2
miR-novel_43	-1.0786	339	358	107826874	dehydrodolichyl diphosphate synthase 6-like
miR-novel_43	-1.0786	1066	1086	107828497	early nodulin-like protein 2
miR-novel_64	-1.1723	2371	2390	107772200	MLO-like protein 6, transcript variant X1
miR-novel_64	-1.1723	519	538	107816911	G-type lectin S-receptor-like serine/threonine-protein kinase RLK1
miR-novel_64	-1.1723	622	641	107816912	G-type lectin S-receptor-like serine/threonine-protein kinase RLK1
miR-novel_93	1.1779	218	238	107759541	protein SPIRRIG-like
miR-novel_93	1.1779	1368	1388	107777980	magnesium-protoporphyrin IX monomethyl ester [oxidative] cyclase, chloroplastic
miR-novel_93	1.1779	695	717	107806131	dof zinc finger protein DOF4.6-like
miR-novel_93	1.1779	5429	5451	107823816	uncharacterized LOC107823816, transcript variant X1
miR-novel_93	1.1779	643	663	107831292	uncharacterized LOC107831292
nta-miR156a	0.71265	1196	1216	107760217	probable leucine-rich repeat receptor-like protein kinase At1g35710
nta-miR156a	0.71265	86	104	107763183	isoleucine--tRNA ligase, cytoplasmic-like
nta-miR156a	0.71265	310	328	107767164	uncharacterized LOC107767164, transcript variant X2
nta-miR156a	0.71265	333	351	107768035	BTB/POZ and TAZ domain-containing protein 1-like
nta-miR156a	0.71265	28	47	107768390	RHOMBOID-like protein 9, chloroplastic, transcript variant X1
nta-miR156a	0.71265	33	51	107769512	FRIGIDA-like protein 3
nta-miR156a	0.71265	46	64	107770365	uncharacterized LOC107770365
nta-miR156a	0.71265	1188	1207	107770806	squamosa promoter-binding-like protein 2
nta-miR156a	0.71265	65	85	107771414	uncharacterized LOC107771414, transcript variant X1
nta-miR156a	0.71265	588	606	107771432	thionin-like protein 2
nta-miR156a	0.71265	2071	2091	107772105	CSC1-like protein HYP1, transcript variant X2
nta-miR156a	0.71265	65	83	107773133	adenylosuccinate lyase-like
nta-miR156a	0.71265	3007	3025	107776226	homeobox-leucine zipper protein HDG11-like
nta-miR156a	0.71265	94	114	107776421	protein NLP2-like, transcript variant X1
nta-miR156a	0.71265	727	746	107778023	protein high chlorophyll fluorescent 107-like
nta-miR156a	0.71265	78	98	107791141	transcription repressor OFP7-like
nta-miR156a	0.71265	137	156	107794488	uncharacterized LOC107794488, transcript variant X2
nta-miR156a	0.71265	951	969	107796846	fatty-acid-binding protein 3, chloroplastic-like
nta-miR156a	0.71265	325	343	107799880	BTB/POZ and TAZ domain-containing protein 1-like
nta-miR156a	0.71265	7737	7755	107805619	transformation/transcription domain-associated protein-like
nta-miR156a	0.71265	78	97	107812028	21 kDa protein-like, transcript variant X2
nta-miR156a	0.71265	572	592	107815472	ARF guanine-nucleotide exchange factor GNOM-like
nta-miR156a	0.71265	459	479	107815852	uncharacterized LOC107815852
nta-miR156a	0.71265	418	438	107817004	uncharacterized LOC107817004
nta-miR156a	0.71265	133	152	107817218	heavy metal-associated isoprenylated plant protein 3-like
nta-miR156a	0.71265	86	106	107819538	piriformospora indica-insensitive protein 2-like
nta-miR156a	0.71265	51	70	107821456	sister chromatid cohesion protein PDS5 homolog B-like
nta-miR156a	0.71265	591	609	107824287	thionin-like protein 2
nta-miR156a	0.71265	347	366	107824442	probable polygalacturonase, transcript variant X1
nta-miR156a	0.71265	387	407	107825484	uncharacterized LOC107825484, transcript variant X3
nta-miR156a	0.71265	305	323	107825852	probable inactive receptor kinase At4g23740, transcript variant X2
nta-miR156a	0.71265	349	369	107827617	uncharacterized LOC107827617
nta-miR156a	0.71265	3959	3978	107827976	ABC transporter B family member 1-like
nta-miR156a	0.71265	198	217	107828009	uncharacterized LOC107828009
nta-miR156a	0.71265	101	120	107831163	CLIP-associated protein-like
nta-miR164a	0.8432	415	435	107765921	aspartic proteinase nepenthesin-2-like
nta-miR164a	0.8432	1072	1093	107816748	chitinase-like protein 1
nta-miR168a	0.83073	359	379	107777425	U-box domain-containing protein 4-like
nta-miR168d	0.72607	1139	1159	107805831	DNA replication licensing factor MCM2-like
nta-miR168d	0.72607	399	418	107816541	glucose-1-phosphate adenylyltransferase large subunit 3, chloroplastic/amyloplastic
nta-miR171c	0.99605	2706	2725	107759541	protein SPIRRIG-like
nta-miR171c	0.99605	2830	2850	107775208	uncharacterized LOC107775208, transcript variant X4
nta-miR171c	0.99605	42	63	107819921	subtilisin-like protease SBT1.7
nta-miR171c	0.99605	1633	1654	107825484	uncharacterized LOC107825484, transcript variant X3
nta-miR394	0.84673	885	903	107760299	protein EXORDIUM-like 3
nta-miR394	0.84673	327	346	107763931	CRIB domain-containing protein RIC4-like
nta-miR394	0.84673	2039	2059	107772017	heat shock protein 83-like
nta-miR394	0.84673	1104	1122	107777779	uncharacterized LOC107777779
nta-miR394	0.84673	1907	1926	107805292	uncharacterized LOC107805292, transcript variant X1
nta-miR394	0.84673	833	851	107813389	cellulose synthase-like protein G3
nta-miR394	0.84673	1402	1421	107814258	protein NDH-DEPENDENT CYCLIC ELECTRON FLOW 5-like
nta-miR394	0.84673	1155	1175	107815610	zeatin O-glucosyltransferase-like
nta-miR394	0.84673	2571	2591	107819128	probable LRR receptor-like serine/threonine-protein kinase At5g48740
nta-miR394	0.84673	1543	1563	107823908	uncharacterized LOC107823908, transcript variant X2
nta-miR394	0.84673	269	287	107826784	uncharacterized LOC107826784
nta-miR394	0.84673	1373	1392	107830819	TBC1 domain family member 15-like, transcript variant X3
nta-miR398	-0.69925	1544	1565	107762521	heat shock cognate 70 kDa protein 2-like
nta-miR398	-0.69925	116	136	107768268	blue copper protein-like
nta-miR398	-0.69925	114	134	107829449	blue copper protein-like
nta-miR408	-0.69792	172	191	107766286	probable protein phosphatase 2C 75, transcript variant X2
nta-miR408	-0.69792	89	109	107770257	basic blue protein-like
nta-miR408	-0.69792	89	109	107777966	basic blue protein-like
nta-miR408	-0.69792	348	367	107807968	protein DETOXIFICATION 40-like
nta-miR408	-0.69792	37	57	107813765	putative NAC domain-containing protein 94
nta-miR408	-0.69792	148	168	107819963	putative glucuronosyltransferase PGSIP8
nta-miR408	-0.69792	827	846	107832617	uncharacterized LOC107832617
nta-miR482b-3p	0.84592	637	658	107759588	PF00931:NB-ARC domain
nta-miR482b-3p	0.84592	3289	3309	107761014	probable LRR receptor-like serine/threonine-protein kinase IRK
nta-miR482b-3p	0.84592	583	604	107764185	putative disease resistance protein At1g50180
nta-miR482b-3p	0.84592	472	493	107766613	probable disease resistance protein At1g58390
nta-miR482b-3p	0.84592	2361	2382	107771166	putative late blight resistance protein homolog R1B-14
nta-miR482b-3p	0.84592	1906	1927	107771701	putative late blight resistance protein homolog R1A-10, transcript variant X2
nta-miR482b-3p	0.84592	761	782	107775697	putative late blight resistance protein homolog R1B-23
nta-miR482b-3p	0.84592	1446	1468	107780610	PF03835:Rad4 transglutaminase-like domain
nta-miR482b-3p	0.84592	754	775	107786764	putative disease resistance RPP13-like protein 1
nta-miR482b-3p	0.84592	817	838	107804928	protochlorophyllide reductase-like
nta-miR482b-3p	0.84592	780	800	107814838	AP2-like ethylene-responsive transcription factor At1g16060, transcript variant X2
nta-miR482b-3p	0.84592	625	646	107818256	putative pentatricopeptide repeat-containing protein At1g68930
nta-miR482b-3p	0.84592	797	819	107819135	exocyst complex component SEC5A-like
nta-miR482b-3p	0.84592	1135	1156	107828452	PF00931:NB-ARC domain
nta-miR482b-3p	0.84592	633	654	107829336	probable disease resistance RPP8-like protein 2
nta-miR482b-3p	0.84592	924	945	107831820	PF00931:NB-ARC domain
nta-miR482b-3p	0.84592	759	780	107831905	PF00931:NB-ARC domain
nta-miR6020b	1.1183	754	773	107764771	cytochrome b561 and DOMON domain-containing protein At3g25290-like
nta-miR6020b	1.1183	2173	2193	107765994	probable leucine-rich repeat receptor-like protein kinase At1g68400
nta-miR6020b	1.1183	505	525	107769360	aluminum-activated malate transporter 8-like, transcript variant X2
nta-miR6020b	1.1183	279	299	107769512	FRIGIDA-like protein 3
nta-miR6020b	1.1183	306	325	107775115	condensin-2 complex subunit H2-like
nta-miR6020b	1.1183	427	448	107783518	uncharacterized LOC107783518, transcript variant X1
nta-miR6020b	1.1183	976	997	107793009	probable pectate lyase 5
nta-miR6020b	1.1183	45	64	107815484	probable beta-D-xylosidase 5
nta-miR6020b	1.1183	752	771	107816708	cytochrome b561 and DOMON domain-containing protein At3g25290-like
nta-miR6020b	1.1183	365	386	107816987	cytochrome P450 734A1-like
nta-miR6020b	1.1183	383	402	107817398	BRO1 domain-containing protein BROX homolog, transcript variant X1
nta-miR6020b	1.1183	12	31	107820286	probable beta-D-xylosidase 5, transcript variant X2
nta-miR6020b	1.1183	592	612	107825965	gibberellin 20 oxidase 1-like
nta-miR6020b	1.1183	707	728	107827162	uncharacterized LOC107827162, transcript variant X2
nta-miR6020b	1.1183	289	310	107827361	cytochrome P450 734A1-like
nta-miR6020b	1.1183	198	217	107829951	vacuolar protein sorting-associated protein 2 homolog 2-like
nta-miR6020b	1.1183	314	334	107831873	PF13855:Leucine rich repeat
nta-miR6020b	1.1183	2048	2068	107832015	uncharacterized protein At5g41620-like, transcript variant X2
nta-miR6145e	0.53825	758	778	107764301	RING-H2 finger protein ATL78-like
nta-miR6145e	0.53825	286	306	107765397	receptor protein kinase CLAVATA1-like
nta-miR6145e	0.53825	414	434	107768379	basic form of pathogenesis-related protein 1-like
nta-miR6145e	0.53825	277	296	107779479	PF00394:Multicopper oxidase|PF07731:Multicopper oxidase
nta-miR6145e	0.53825	402	421	107809238	uncharacterized LOC107809238
nta-miR6145e	0.53825	857	876	107814233	CRIB domain-containing protein RIC10-like
nta-miR6145e	0.53825	1256	1276	107815765	uncharacterized LOC107815765
nta-miR6145e	0.53825	113	134	107829284	uncharacterized LOC107829284, transcript variant X2
nta-miR6145e	0.53825	2084	2104	107830805	leucine-rich repeat receptor-like protein kinase PXC1
nta-miR6149a	0.68526	249	269	107760740	pre-mRNA-processing-splicing factor 8-like
nta-miR6149a	0.68526	306	325	107776706	uncharacterized LOC107776706, transcript variant X2
nta-miR6149a	0.68526	1785	1805	107789958	F-box/kelch-repeat protein At3g23880-like
nta-miR6159	0.71851	1112	1133	107815765	uncharacterized LOC107815765
nta-miR6159	0.71851	1138	1159	107821674	probable xyloglucan endotransglucosylase/hydrolase protein 32, transcript variant X1
nta-miR827	0.64476	2450	2470	107777328	uncharacterized LOC107777328
nta-miR827	0.64476	5377	5398	107778046	putative disease resistance RPP13-like protein 1
nta-miR827	0.64476	1724	1743	107804254	sugar transporter ERD6-like 5, transcript variant X2
nta-miR827	0.64476	866	886	107815218	dehydration-responsive element-binding protein 3-like
nta-miR827	0.64476	2515	2534	107816631	ABC transporter G family member 20-like
nta-miR827	0.64476	270	289	107823896	purine permease 1-like
nta-miR827	0.64476	1423	1442	107831166	subtilisin-like protease SBT1.6
