# Supplementary material for: Integration of mRNA and miRNA Analysis Reveals the Molecular Mechanism Underlying Salt and Alkali Stress Tolerance in Tobacco
Source: Int J Mol Sci. 2019 May 14;20(10):2391. doi: 10.3390/ijms20102391 (PMC6566703; doi:10.3390/ijms20102391)
Supplement: Supplementary file 1 [file ijms-20-02391-s001.zip › Supplementary File 1/Table S6.xlsx]

## Sheet: Sheet1
Name	Primer sequence	Gene ID
nta-miR156a	RT primer: GTCGTATCCAGTGCAGGGTCCGAGGTATTCGCACTGGATACGACGTGCTC	-
	Forward primer: GGCTGACAGAAGAGAGTGAGCAC	-
	Reverse primer: CCAGTGCAGGGTCCGAGGTA	-
nta-miR6149a	RT primer: GTCGTATCCAGTGCAGGGTCCGAGGTATTCGCACTGGATACGACGCCGAT	-
	Forward primer: TTGATACGCACCTGAATCGGC	-
	Reverse primer: CCAGTGCAGGGTCCGAGGTA	-
nta-miR394	RT primer: GTCGTATCCAGTGCAGGGTCCGAGGTATTCGCACTGGATACGACGGAGGT	-
	Forward primer: TTGGCATTCTGTCCACCTCC	-
	Reverse primer: CCAGTGCAGGGTCCGAGGTA	-
nta-miR398	RT primer: GTCGTATCCAGTGCAGGGTCCGAGGTATTCGCACTGGATACGACCAGGGG	-
	Forward primer: TGTGTTCTCAGGTCGCCCCT	-
	Reverse primer: CCAGTGCAGGGTCCGAGGTA	-
5.8S rRNA	Forward primer: AGCGAAATGCGATACCT	-
	Reverse primer: CAACTTGCGTTCAAAGAC	-
CHX15	Forward primer: GCATTCGAGAACTTTGAGCAG	107788935
	Reverse primer: GTTGCTTGTGAAATGGGACG
AKT1	Forward primer: GCAGAATGAAGCACCAACTG	107814619
	Reverse primer: GAGGCATGTAACAAAGAACGC
ABCG11	Forward primer: TGATATCGAGAAAGGAGTTGGTG	107774409
	Reverse primer: CCCTGTGAGGTCTTGTATGAC
PIP2-7	Forward primer: TGTTTTCTCTGCTACTGACCC	107789972
	Reverse primer: GAACCATGAACACAGCAAATCC
SOD	Forward primer: ACCTTATCCCATGAATGCTCTG	107832827
	Reverse primer: GTCCTCTAGTGTCATTCCATCC
AMY	Forward primer: GGATTTGATGGTTGGCGTTTC	107783940
	Reverse primer: TTTTCCATCCCCGCCATAG
SUS2	Forward primer: TTGAGCGTTGAACAATTGACTG	107786515
	Reverse primer: GAGATGGACGAGGAACTGATG
RPP13	Forward primer: AAGGAGAAGTTGGAAGGCAC	107786764
	Reverse primer: AAGATGTTGAAGGCGCTCTAG
Ef1α	Forward primer: TGGACACAGGGACTTCATCA	-
	Reverse primer: CAAGGGTGAAAGCAAGCAAT
